# Supplementary material for: Shaping and interpretation of Dpp morphogen gradient by endocytic trafficking
Source: PLoS Genet. 2025 Jul 14;21(7):e1011766. doi: 10.1371/journal.pgen.1011766 (PMC12310002; doi:10.1371/journal.pgen.1011766)
Supplement: S1 Table — (XLSX) [file pgen.1011766.s004.xlsx]

## Sheet: Sheet1
	Extracellular Dpp		Intracellular Dpp		Tkv		Dpp signaling
RNAi/mutant	Lateral	Basal	Lateral	Basal	Lateral	Basal
Dynamin	↑↑	↑↑	n.d	n.d	n.d	n.d	↓↓
Rab5	↑	↑↑	↓(n.s)	↑	↓	↑	↑
ESCRT	→	n.d	↑	↑↑	↑	n.d	↑↑
Rab7	→	n.d	→	n.d	→	n.d	→
Rab4	→	↓	→	→	n.d	n.d	→
Rab11	→	→	↑	↑↑	n.d	n.d	→
		n.d = not determined
		n.s = not significant
