# Supplementary material for: Shaping and interpretation of Dpp morphogen gradient by endocytic trafficking
Source: PLoS Genet. 2025 Jul 14;21(7):e1011766. doi: 10.1371/journal.pgen.1011766 (PMC12310002; doi:10.1371/journal.pgen.1011766)
Supplement: S1 Data — (XLSX) [file pgen.1011766.s005.xlsx]

## Sheet: Fig.1K
Intensities of pMad gradient
Hadpp/Hadpp (n>6)																JAX;HAdpp (n>6)																	JAX;mGLdpp (n>5)														JAX;mSCdpp (n>6)
x0	2	3	4	5	6	7	8	9	11	12	13	average	std	count		x0	1	2	3	4	5	6	7	10	11	12	13	14	average	std	count		x0	1	2	3	4	6	7	8	9	10	average	std	count		x0	1	2
-142.8	6.8788	5.394	5.7273	6.0606			10.8788	5.4849				6.7374	2.09872	6		-139.4			5.7879	2.8181	6.1515			5.3334		7.4242	3.1515		5.1111	1.79099	6		-120.8	10.3637		1.4242		10.606		7.9394	8		7.66666	3.71038	5		-150.4	6.6765	6.0303
-142.4	7.7273	2.6061	6.3031	4.3939			10.0303	3.0909			11.2424	6.48486	3.35949	7		-139			4.6061	3.7272	5.2121			5.4849		7.2121	4.5151		5.12625	1.19064	6		-120.5	13.2728		4.8788		7.8181		8.4243	3.8788		7.65456	3.67917	5		-150	4.7647	5.697
-142	9.0909	3.7576	5.2425	7.1212			10.6667	2.9697			9.6667	6.93076	3.02088	7		-138.6			3.5455	3.7878	6.697			5.6364		7.1212	5.0303		5.30303	1.471	6		-120.1	14.8485		3.3333		4.5151		8.303	4.5151		7.103	4.71799	5		-149.6	5.0588	15.9394
-141.7	11.9091	6.5455	1.2425	9.1515			11.5152	0.5758			11.4849	7.48921	4.86792	7		-138.3			3.7273	5.5151	8.0303			5.0606		6.4545	4.9394		5.6212	1.47481	6		-119.7	10.697		0.2727		4.0303		9.4546	7.4242		6.37576	4.24264	5		-149.2	7.1176	11.5151
-141.3	8.8485	10.0909	2.5758	7.1212			6.9091	4.2122			9.4849	7.03466	2.78404	7		-137.9			3.6667	8.7272	6.2727			4.2728		5.5455	5.8182		5.71718	1.77196	6		-119.3	7.9091		0.6969		8.2121		7	8.8788		6.53938	3.33518	5		-148.9	4.8529	7.6364
-140.9	9.0909	9.697	1.394	6.5758			6.3636	5.6667	7.6061		8.8788	6.90911	2.65294	8		-137.5			4.3334	6.1818	5.3939			3.9394		7.3333	6.2727	14.1515	6.80086	3.44561	7		-118.9	6.2122		6.3636		7.7878		6.394	6.2727		6.60606	0.664553	5		-148.5	1.9706	3.8182
-140.5	11.4243	8.697	0	11.5758			6.8788	5.1212	10.6061		10.2121	8.06441	3.96763	8		-137.1			2.7879	4.2121	8.3636			4.7879		5.8485	6.7879	12.4545	6.4632	3.19824	7		-118.6	5.8788		8.2727		5.6969		8	6.6666		6.903	1.18733	5		-148.1	7.7059	5.3636
-140.2	7.2121	8.394	3.5152	11.1212			10.4242	7.0909	8.9091		9.5455	8.27652	2.3886	8		-136.7			2.2425	4.4242	9.7273			4.7879	6.3636	6.0606	8.3333	12.5757	6.81439	3.28368	8		-118.2	5.1819		4.1212		2.8181		8.6364	3.9697		4.94546	2.22689	5		-147.7	8.0294	4.8788
-139.8	7.8788	13.8182	3.2425	10.5152			8.5152	7.9394	8.9394		9.0303	8.73487	2.94519	8		-136.4			4.2728	5.4545	9.2727			5.0606	8.4848	4.9394	8.7576	9.4848	6.9659	2.21867	8		-117.8	6.9394		3.4848		2.9697		7.4546	5.0909		5.18788	2.00225	5		-147.3	4.8235	3.0909
-139.4	4.4243	10.8485	2	7.303			8.2727	9.2728	9.8788		10.5152	7.81441	3.13187	8		-136			5.2425	6.4848	9.5757			3.1212	9.303	6.8788	8.2727	10.0909	7.3712	2.40307	8		-117.4	7.5455		7.9091		5.4848		6.7576	3.6363		6.26666	1.73955	5		-147	7.2941	6.3333
-139	3.0909	8.4243	2.9697	3.4242			9.6667	7.5758	13.3334		10.6364	7.39017	3.88954	8		-135.6			8.8182	5.1515	11.1212			2.5455	9.0606	10.0606	7.7273	8.6061	7.88637	2.77711	8		-117	5.1516		7.7575		7.7272		6	3.606		6.04846	1.76857	5		-146.6	5.1176	4.2121
-138.6	4.9697	12.0303	3.7879	4.0606	3.0606		7.5758	7.4243	13.1515		8.7273	7.19867	3.62083	9		-135.2			6.7273	4.7272	10.7576			2.6667	8.2121	9.9091	6.8182	10.7879	7.57576	2.92278	8		-116.7	10.5455		8.0606		9.5454		4.2424	3.7272		7.22422	3.09187	5		-146.2	7.0294	3.2727
-138.3	5.7879	14.7879	4.697	6.8182	1.7576		7.6364	1.4849	13.6667		10.9091	7.50508	4.78528	9		-134.8			5.9091	5.3636	6.0909			4.0303	5.4545	9.1515	8.3939	11.3939	6.97346	2.44291	8		-116.3	13.8182		5.2727		9.4242		5.8788	5.7575		8.03028	3.63461	5		-145.8	5.1765	7.0909
-137.9	4.697	11.3333	8.5455	5.3636	4.6364		6.8182	0.4546	13.3031		10.7273	7.31989	4.03594	9		-134.5			6.7576	4.6363	6.7879			4.0606	3.1212	9.5758	9.9394	9.6364	6.8144	2.70781	8		-115.9	12.1516		2.3333		3.8485		6.1515	5.2121		5.9394	3.75969	5		-145.5	3.2647	4.697
-137.5	6.3334	12.2424	9.7879	3.4242	5.7576		4.0909	1.8788	13.697		10.9697	7.57577	4.21817	9		-134.1			5.1516	4.2424	5.7576			3.697	3.6061	12.0909	8.8182	9.2727	6.57956	3.11602	8		-115.5	8		3.4848		8.7272		8.1212	5.4848		6.7636	2.21435	5		-145.1	2.3529	9.3939
-137.1	5.7273	8.303	5.1212	2.9091	3.7576		5.0606	3.7576	11.1818		10.697	6.27947	3.05887	9		-133.7			5.3637	5.2121	6.1818			4.5152	4.3636	12.1212	7.7273	10.0606	6.94319	2.8225	8		-115.2	5.394		3.9697		14.606		7.7576	6.8182		7.7091	4.11419	5		-144.7	1.9118	7.2121
-136.7	7.2425	5.0303	5.8182	2.5455	2.697		7.5455	2.5455	13		11.7576	6.46468	3.8712	9		-133.3			5.394	5.2424	11			7.3334	4.9091	12.0303	8.2727	11.5151	8.21213	2.96906	8		-114.8	7.6667		7.303		14.8181		9.394	9.9091		9.81818	3.00593	5		-144.3	2.4118	5.5757
-136.4	5.1212	8.7273	3.8182	3.8788	5.4848		10.2727	1.5152	15.3031		12.5455	7.40742	4.57806	9		-133			5.5758	4.1212	12.3939			6.1516	4.9091	10.2121	6.0909	11.3636	7.60227	3.20234	8		-114.4	8.7879		5.5757		15.7575		8.4243	9.2424		9.55756	3.75068	5		-143.9	0.9118	5.4848
-136	2.4849	5.9394	2.6364	5.303	4.697		10.9394	4.4849	12.4243		11.4242	6.70372	3.85336	9		-132.6			3.6364	5.7272	12			6.4849	4.0303	10.9091	5.9697	13.1515	7.73864	3.71939	8		-114	8.2122		9.0909		14.4242		8.7273	6.4848		9.38788	2.98744	5		-143.6	1.1176	4.0606
-135.6	1.4546	9.4849	1.9091	9.6364	3.7879		10.6061	7.394	16.6364		10.1818	7.89902	4.86031	9		-132.2			5.3031	7.3636	10.2424			5.5455	5.9091	8.5455	5.9091	14.7273	7.9432	3.2294	8		-113.6	7.6364		12.0606		11.7272		9	5.1818		9.1212	2.87965	5		-143.2	2.5294	7
-135.2	2.4546	10.2424	2.8788	12.4545	6.1818	7.606	14.1818	7.8788	11.7879		9.303	8.49696	3.90322	10		-131.8			9.5758	5.4545	10.8485			5.0303	6.9394	8.4242	5.606	11.6667	7.94318	2.57323	8		-113.3	8.3637		4.9394		13.0606		7.303	3.9091		7.51516	3.57614	5		-142.8	1.8235	6.9091
-134.8	3.3031	9.2121	5.1516	12.2727	5.1818	6.5151	13.303	11.2728	12.697		8.6667	8.75759	3.58464	10		-131.4			6.7273	5.606	8.9697			4.9697	6.7576	8.697	4.5757	10.7273	7.12879	2.15789	8		-112.9	9		5.1212		7.9091		6.3637	2.1818		6.11516	2.64866	5		-142.4	1.8235	7.697
-134.5	2.2728	6.5455	4.3637	10.4849	3.1515	7	11.9394	9.3031	13.5758		12.2727	8.09094	4.01804	10		-131.1			6.394	7.1212	8.4545			8	6.4545	10	3.3939	10.6364	7.55681	2.2848	8		-112.5	10.091		9.9394	10.4849	3.8788		5.8788	4.6969		7.49497	3.00573	6		-142	3.4412	6.6364
-134.1	2.394	4.3636	1.6364	12.3636	3.7576	5.9394	14.2727	9.0303	14.4546		11.8182	8.00304	4.97862	10		-130.7			6.0909	6.7575	10.4848			7.1516	5.9697	11.0909	3.1515	10.1212	7.60226	2.73862	8		-112.1	10.5758		9.6363	10.2727	4.2727		4.9394	4.6363		7.38887	3.05977	6		-141.7	5.8529	6
-133.7	5.8182	5.2424	3.5758	13.7273	5.4242	8.3636	19.8788	5.2425	12.697		12.0303	9.20001	5.20813	10		-130.3			5.4849	7.0303	12.0606			6.9091	4.4242	11.1515	5.0606	7.8182	7.49242	2.78452	8		-111.7	9.0607		5.6666	7.1515	4.1515		5.7273	4.2424		6	1.8647	6		-141.3	5.5294	9.8485
-133.3	5.3031	4.8485	4.2728	11.3939	5.9394	10	15.0303	6.2122	9.8485		9.1212	8.19699	3.4604	10		-129.9			5.2728	6.3333	7.0909		15.5152	7.0303	5.7273	9.6061	6.2727	7.6667	7.83503	3.14354	9		-111.4	8.2728		10.3939	2.6667	6.4545		6.4849	5.6666		6.65657	2.59034	6		-140.9	9.8529	11.1515
-133	6.6667	7.9394	3.7273	10.303	3.4545	9.1818	12.4849	7.0303	8.7273		9.3636	7.88788	2.80311	10		-129.5			6.8788	9.0909	6.4848		13.0606	6.6061	9.9091	10.0909	6.5757	11.9697	8.96296	2.49384	9		-111	10.7879		9.6363	1.8788	9.6969		5.8788	6.5151		7.39897	3.32672	6		-140.5	6.4706	12.5454
-132.6	5.1515	5.2727	4.1516	12.3636	3.2121	7	10.5455	5.9091	11.2122		7.2424	7.20607	3.14055	10		-129.2			10.8182	10.0909	6.5454		11.4546	8.0606	7.9091	11.3939	3.8485	11.4545	9.06397	2.66634	9		-110.6	14.697		7.2424	5.7879	8.303		7.0606	8.7878		8.64645	3.1434	6		-140.2	4.9412	10.1212
-132.2	3.2728	6.8182	7.2728	8.0303	2.3636	7.2727	8.1515	2.7273	9		6.7879	6.16971	2.43504	10		-128.8			13.3031	6.3333	6		10.0909	7.6061	6.3939	8.8485	4.4545	8.8788	7.9899	2.64739	9		-110.2	15.0304		7	1.9394	6.9697		9.5758	12.8485		8.89397	4.67793	6		-139.8	3.0294	7.2121
-131.8	1.5455	6.4546	8.9697	8.5758	2.6667	6.3636	11.1818	7.6061	9.1212		6.7273	6.92123	2.94318	10		-128.4			12.697	6.7272	12.0303		10.1515	6.697	5.7576	6.9697	3.3636	9.0909	8.16498	3.05743	9		-109.8	12.6364		4.9091	2.7576	9.5454		7.1515	11.6969		8.11615	3.87884	6		-139.4	2.9118	7.4242
-131.4	3.697	5.2424	7.0606	8.4849	3.7273	6.1818	12.4546	7.1818	10.0909		9.8485	7.39698	2.85706	10		-128			10.7273	5.8181	10.7576		8.0606	8	4.697	6.9394	3.7879	8.3939	7.46464	2.42794	9		-109.5	11.9697		5.7575	3.4546	7.6363		5.5455	6.0303		6.73232	2.89283	6		-139	3.7059	8.9091
-131.1	3.2425	4.9394	6.5152	10.5152	7.0606	5.6363	9.1212	8.7576	6.7879		9.9091	7.2485	2.31658	10		-127.7			9.697	6.6969	7.6667		9.0909	8.5758	5.9697	7.3333	3.4848	6.0606	7.17508	1.8974	9		-109.1	12.5758		4.3333	9.6364	5.6666		5.4849	3.2727		6.82828	3.54798	6		-138.6	4.6765	7.6667
-130.7	1.9697	6.0303	6.2122	11.697	6.0909	4.7879	9.6061	8.0606	7.4243		9.697	7.1576	2.78425	10		-127.3			9.0909	6.606	7.6667		8.9091	9.3637	4.0909	4.5758	6	8	7.14479	1.94789	9		-108.7	11.6667		6.303	8.3333	4.5757		7.4243	5.4545		7.29292	2.52874	6		-138.3	5.2059	6.2727
-130.3	0.8182	7.9394	5.6061	11.4545	6.6061	5.606	9.1818	2.0909	8.1818		7.5455	6.50303	3.18093	10		-126.9			8.7879	9	7.1515		5.2727	9.4546	4.0606	5.8788	4.8182	9.303	7.08081	2.12517	9		-108.3	12.2122		5.8181	6.5455	6.5757		5.9394	3.2424		6.72222	2.95743	6		-137.9	6.2647	6.2727
-129.9	3.9394	6.2121	5.4849	10.2121	4.1515	5.8788	7.2727	3.9394	13.3637		6.9697	6.74243	3.00459	10		-126.5			9.5758	10.1515	6.9394		4.2424	11.5152	5.697	8.0909	4.9394	7.3939	7.61617	2.46054	9		-108	11.2122		6.5454	8.7273	7.8181		5.8485	1.5757		6.95453	3.23539	6		-137.5	4.9118	6.3636
-129.5	3.7576	9.394	0.697	10.1818	6.3636	7.6363	8.2727	4.0909	8.6364		8.0606	6.70909	2.9804	10		-126.1			7.6667	9.8484	8.1212		5	10.6364	6.6364	7.3636	6.2121	7	7.60942	1.75289	9		-107.6	8.6061		6.6666	9.4849	9.1212		5.9697	6.6666		7.75252	1.49264	6		-137.1	2.8235	8.5454
-129.2	3.3031	9.4243	2.4849	9.7576	6.697	6.6363	9.3636	4.697	7.2122		6.1212	6.56972	2.53016	10		-125.8			7.9091	6.909	9.3939		5.8182	8.5758	5.8788	7.2727	9.3939	10.1818	7.92591	1.5778	9		-107.2	10.6667		7.9394	8.5152	8.8788		7.0303	12.0606		9.18183	1.85478	6		-136.7	1.9706	5.3333
-128.8	3.3031	9.8788	5.3031	6.6061	3.5151	4.4848	6.6061	3.5758	5.8788		6.0303	5.5182	1.98831	10		-125.4			6	8.8181	9.9697		9.6061	6.697	8.1818	7.9394	6.0606	10.1818	8.16161	1.62594	9		-106.8	12.5152		6.4848	6.8788	6.9091		7.5758	6.8788		7.87375	2.30093	6		-136.4	2.7647	4.4242
-128.4	4.0606	4.7879	9.0606	5.5152	4.3333	6.7576	11.4546	5.3334	6.7879		6.7576	6.48487	2.29069	10		-125		6.8485	5.2425	10.909	9.2727		11.2424	5.5455	13.2121	9.1515	4.2424	11.9697	8.76363	3.12851	10		-106.4	11.394		10.2121	7.7576	5.8181		7.8485	4.6969	4.3333	7.43721	2.68927	7		-136	2.5	3.7576
-128	5.5758	8.2424	5.7576	7.7273	8.303	7.8485	19	4.9394	8.3031		6.3939	8.2091	3.99659	10		-124.6		5.5455	6.0606	8.1212	8.7879		12.9697	6.5152	9.9394	7.2424	5.5454	12.9394	8.36667	2.80352	10		-106.1	12.6364		12.7272	10.8788	5.3939		5.9091	11.9697	6.6364	9.45021	3.32139	7		-135.6	0.8235	1.9394
-127.7	0.4849	8.2727	6.7879	10.6061	6.9394	5.6666	17.0303	5.0303	7.9394		8.3636	7.71212	4.23024	10		-124.2		2.4243	6.1212	9.0303	8.3636		14.8182	8.8485	8.6667	7.8788	7.606	9.0909	8.28485	3.05529	10		-105.7	14.6061		9.2121	3.6364	6		6.0303	11.5757	11.303	8.90909	3.87171	7		-135.2	0	4.4242
-127.3	3.7576	9.3636	5.0909	9.8182	4.2424	3.1515	12.303	3.7576	8.4546		7.2727	6.72121	3.16491	10		-123.9		1.7273	7.8788	6.8484	10.0909	7.2122	13.0303	7.4546	7.0909	8.3636	8.4545	9.6364	7.98072	2.74081	11		-105.3	14.4546		7.2424	5.697	5.6969		6.1212	14.2727	10.5455	9.14719	3.93675	7		-134.8	0.6765	10.4242
-126.9	2.9091	5.8182	7.697	12.6061	3.3939	3.6363	11.0909	1.7879	8.7273		6.8788	6.45455	3.62536	10		-123.5		1.8485	6.1516	6	8.2727	7.3031	12.3333	5.5455	11.0606	9.1212	10.7273	9.9394	8.02756	3.04031	11		-104.9	11.7273		7.6363	0.6667	5.1818	4.3334	6.2727	10.303	8.303	6.80302	3.50725	8		-134.5	2.2647	3
-126.5	3.7273	4.7879	13	12.9697	2.7879	4.6969	11.9697	4.394	9.3637		5.6061	7.33032	4.05812	10		-123.1		8.394	3.5152	6.0303	7.0606	7.091	11.2424	2.9697	13.5758	8.5151	9.6363	9.9697	8.00001	3.15573	11		-104.5	14.091		10.2727	0.8182	4.4545	4.4546	4.7576	9.0606	5.0303	6.61744	4.21137	8		-134.1	4.2647	4.3333
-126.1	2.8485	10.9091	13.9394	15.8788	5.7273	8.0606	12.6061	4.4546	10.1818		7.6667	9.22729	4.23106	10		-122.7		8.4849	3.7576	7.8484	7.9091	7.6667	9.0606	5.9394	15.8788	9.303	12.4242	8.4848	8.79614	3.1679	11		-104.2	13.2425		9.0909	2.1515	3.303	6.9394	4.7576	8.8788	3.9091	6.5341	3.72051	8		-133.7	4.0294	5.3636
-125.8	7.1212	7.6667	9	15.4849	7.697	7.606	12.5455	3.5455	4.2122		9.7879	8.46669	3.55941	10		-122.3		7.4243	3.6061	8.1212	9.6364	8.2425	8.4546	8.3031	13.6667	7.0909	11.0909	6.0909	8.33887	2.59924	11		-103.8	15.697		6.9394	8.7576	10	3.2425	5.8485	5.1515	5.2121	7.60608	3.90696	8		-133.3	4.4118	9.697
-125.4	10.6061	6.7879	8.8485	10.0303	7.8182	7.9091	8.7273	4.8788	3.9091		6.6364	7.61517	2.12208	10		-122		10.8485	3.5455	7.7878	10.2424	5.9394	8.7576	5.9394	12.8485	7.0606	6.6363	7.0606	7.87878	2.62806	11		-103.4	17.5758		8.7272	7.9394	10	2.5758	5.697	9.4545	5.7576	8.46591	4.41364	8		-133	7.8529	6.6364
-125	8.6364	7.2424	6.6667	9	6.5757	6.1212	5.7273	6.9697	3.1212		6.9091	6.69697	1.61781	10		-121.6		10.3333	2.9091	7.1212	11.2121	6.2425	8.5758	5.3031	10.303	6.8182	5.0303	10.8182	7.69698	2.74949	11		-103	15.5455		8.1818	9.394	9.0909	2.6364	5.8182	13.1212	6.303	8.76138	4.10746	8		-132.6	9.2059	9.303
-124.6	5.3031	7.4243	6.2122	7.9697	6.2727	6.2727	6.6364	6.7273	5.2122		7.1818	6.52124	0.870639	10		-121.2		7.697	4	8.3333	11.7576	8.5455	7.2121	5.697	8.0909	6.4242	4.0606	13.8788	7.79064	2.97713	11		-102.7	13.6364		7.8788	10.2121	8.3636	4.0304	7.8182	9.2424	5.1818	8.29546	2.96136	8		-132.2	5.9118	9.1515
-124.2	3.3334	8.6061	3.7576	8.5758	6.2424	4.3333	4.4546	6.5758	6.5152		8.0909	6.04851	1.99265	10		-120.8		6.6061	5.8788	7.4545	7.606	10.2425	7.4243	7.4243	7.7879	6.2727	5.8485	12.3939	7.72177	1.96721	11		-102.3	10.5455		6.9091	9.9394	8.606	8.7879	7.8182	4.303	5.6667	7.82198	2.11493	8		-131.8	4.1176	5.5454
-123.9	3.5152	5.4849	0.5152	6.8182	5.4545	4.9394	0.4242	2.1515	10.3637		8.8485	4.85153	3.30792	10		-120.5		6.6061	4.4546	7.2121	8.1515	12.8788	9.1515	9	5.7879	8.1515	8.1212	10.7879	8.20937	2.31315	11		-101.9	8.697		6.9091	7.697	3.5151	10.2122	7.394	4.9394	7	7.04548	2.07782	8		-131.4	1.6765	7.6364
-123.5	3.4849	3.2727	2.7879	6.0909	2.1515	2.8788	4.3333	0.7879	9.4243		9.5152	4.47274	2.96917	10		-120.1		7.3636	3.4849	6.7878	8.1515	10.8788	7.2121	11.5152	7.1212	10.5455	6.4242	10.2424	8.15702	2.40916	11		-101.5	6.4243		6.3939	9.0909	3.5757	8.8485	8.7879	5.0303	7.9091	7.00758	2.00413	8		-131.1	0.2941	4.6061
-123.1	2.7273	3.0303	1.6667	5.8485	3.2424	3.8788	7.5758	3.5455	10.9394		9.8182	5.22729	3.1963	10		-119.7	1.5757	9.9091	3.7879	8.8484	6.697	9.4243	5.697	9.697	8	10.3939	7.0909	6.4545	7.29798	2.66833	12		-101.1	9.394	13.9697	7.5151	4.6061	1.8485	9.2728	9.1818	5.9697	11.3333	8.12122	3.62789	9		-130.7	2.1176	6.9394
-122.7	3.8788	6.6364	3.5455	2.7576	1.9697	3.6666	11.2727	5.6667	10.5758		11.1515	6.11213	3.62695	10		-119.3	1.5757	5.303	4.8485	6.5151	7.5454	10.1213	5.8182	8.1516	8.0606	8.9697	4.1515	7.2121	6.52273	2.34249	12		-100.8	15.1516	16.4242	7.6969	3.7273	1.8181	6.8485	7.7576	2.4848	8.9697	7.87541	5.13905	9		-130.3	3.0294	7.3636
-122.3	6.5152	5.9394	2.8788	4.1212	0.6364	5.7576	9.7576	5.7879	10.0606		12.5152	6.39699	3.55735	10		-118.9	5.1515	4.9394	6	8.3636	7.6667	10.1516	7.6364	7.1516	6.303	8.9091	3.1515	8.2424	6.97223	1.94943	12		-100.4	12.2425	14.606	5.1818	7.6667	4.0909	5.9394	7.3637	1.7272	9.6364	7.60607	4.03504	9		-129.9	2.3529	9.5454
-122	5.5758	7.0909	4.5455	6.4849	2.5151	7.3333	7.5455	8.3334	7.3031		9.1212	6.58487	1.92918	10		-118.6	8.9394	1.8182	6.7879	10.2727	9.9697	10.697	3.394	8.8182	6.1818	10.0606	4.9394	8.5454	7.53536	2.91385	12		-100	11.3637	13.4545	6.1818	8.2727	4.7878	9.697	6.9697	1.6969	5.7273	7.57238	3.56991	9		-129.5	2.7353	17.1515
-121.6	6.6364	9.1212	5.7879	9.1515	1.4242	4.5151	4.3333	6.5152	10.5152	7.7879	4.6061	6.39945	2.64729	11		-118.2	12.6969	2.7576	5.6667	8.0606	9.9091	9.8788	3.7576	9.3031	4.8485	9.1818	4.9394	8.1515	7.4293	2.99504	12		-99.6	17.1213	9.3636	7.8788	6	2.3939	11.4243	7.8182	5.6666	7.5152	8.35354	4.13543	9		-129.2	2.6765	12.3939
-121.2	6.2425	8.1818	5.0606	5.4545	3.3333	6.6969	3.6667	4.6061	9.5455	6.2424	2.9394	5.63361	2.03723	11		-117.8	9.0909	8.697	5.4849	9.1818	10.606	10	4.5758	5.7879	5.3333	5.4848	5.8485	9.3939	7.45707	2.20083	12		-99.2	16.0607	8.0909	7.9697	7.1212	0	10.2728	6.8485	7.6969	4	7.5623	4.339	9		-128.8	6.3235	10.5454
-120.8	3.9091	8.6061	6.3637	4.5152	5.5151	8.0909	8.9091	3.5152	8.5455	6.1515	9.1212	6.65842	2.10286	11		-117.4	5.9394	6.8182	3.8788	9.909	11.7879	10	6.1212	7.2425	6.2727	8.5455	6.2121	7.7576	7.54041	2.18933	12		-98.9	14.4849	2.8182	5.8181	5.6667	2	11.7576	4.9394	8.606	4.4546	6.72728	4.13756	9		-128.4	7.2941	7.2424
-120.5	3.3334	5.0303	6.3334	5.5758	7.9091	6.3333	11.0303	3.7576	10.6364	7.3939	6.8485	6.74382	2.45974	11		-117	6.4242	4.5152	3.0606	8.6969	12.3636	9.7879	7.697	9.7576	9.8182	9.4848	4.4848	6.6364	7.72727	2.75949	12		-98.5	15.3031	5.8485	3.4848	10.9697	5.9697	6.5455	6.9697	6.6363	7.7576	7.72054	3.45842	9		-128	6.7059	10.303
-120.1	6	4.9697	2.7879	3.8788	5.6667	6.9091	10.4546	2.697	10.3031	12.0909	3.2424	6.27275	3.31619	11		-116.7	6.2121	2.1212	2.8788	11.909	13.4545	9.4243	8.303	6.1819	7.6061	11.6364	4.3333	8.303	7.69697	3.57077	12		-98.1	19.4546	8.7879	4.7575	11.3637	4.0909	3.8788	7.2727	10.1818	9.9394	8.85859	4.85204	9		-127.7	7.5	7.9394
-119.7	6.4546	7.394	2.2728	8.3636	2.697	9.6666	10.7879	3.0606	7.3637	13.2121	6	7.02481	3.46219	11		-116.3	7.9394	4.303	2.7879	12.3939	14.3636	8.394	6.4849	5.3031	6.6667	10.9394	2.6363	7.0606	7.4394	3.65142	12		-97.7	20.8788	9.3333	7.3333	6.0303	1.7878	2.3637	6.4849	13.0606	9.2424	8.50168	5.80418	9		-127.3	2.8235	10.8485
-119.3	3.4243	7.2727	5.2425	7.8182	2.3939	10.606	9.7273	4.8485	7.7576	13.606	7.4545	7.2865	3.26223	11		-115.9	4.3333	6.0303	1.5455	11.0303	14.1818	5.7273	6.6061	4.8485	7.4848	9.9091	1.6666	5.2424	6.5505	3.69073	12		-97.3	18.697	8.2727	5.7878	5	2.0909	3.1819	8.0606	7.0303	8.4242	7.39393	4.80031	9		-126.9	0.5294	11.0606
-118.9	3.6667	9.0606	4.4849	10.1212	1.4848	6.6363	11.2727	9.2728	6.8485	10.697	7.4545	7.36364	3.12792	11		-115.5	4.4545	5.0606	2.9091	8.909	13.0909	7.4243	5.8788	3.3334	9.6061	12.8485	2.7576	5.9091	6.84849	3.59937	12		-97	15.3334	10.2727	4.3939	5.394	3.6666	7.6061	6.8788	6.9697	9.9091	7.82492	3.59444	9		-126.5	2.0294	7.1212
-118.6	4.1818	13.9394	5.9394	11.2727	2.2424	5.5757	9.0909	9.7576	3.7879	8.6667	5.3939	7.25895	3.56448	11		-115.2	7.3333	7.1818	2.7273	11.2727	11.7273	7.4243	5.4243	5.4849	8.1818	9.3636	3.606	5.3333	7.08838	2.78222	12		-96.6	14.4849	14.1212	9.1212	9.9697	6.303	7.7879	3.8788	10.1212	6.2424	9.11448	3.5528	9		-126.1	4.4412	5.3636
-118.2	1.9091	12.8788	6.5455	11.5152	2.3333	4.1818	12.0303	8.0303	5.9091	8.5151	6.5758	7.3113	3.7384	11		-114.8	6.0909	8.4849	2.0303	10.2727	9.2121	9.4849	7.303	7	9.2121	8.6061	4.6666	5.303	7.30555	2.4173	12		-96.2	13.5758	8.1515	9.4242	6.1515	5.2121	4.3334	3.303	12.2727	5.0606	7.49831	3.61363	9		-125.8	5.5294	5.8788
-117.8	2.1818	9.6061	5.5758	7.4545	3.0303	3.0909	10.3333	4	6.4546	11.2121	10.6667	6.69146	3.37386	11		-114.4	6.606	6	4.3334	11.606	10.7879	10.4849	10.3637	7.0606	8.3636	9.4545	5.9697	7.8485	8.2399	2.3063	12		-95.8	13.2122	11.1818	13.5151	5.4849	4.1212	3.7576	5.303	14.2424	6.3333	8.57239	4.37531	9		-125.4	5.4412	3.697
-117.4	4.0909	11.2727	4.3031	7.9091	2.3333	6.9697	7.3939	7.8182	10.3334	10.4242	10.8485	7.60882	3.0165	11		-114	5.8181	4.7576	6.6061	12.1515	10.0909	10.1516	9.3333	10.0303	11	6.303	4.3939	6.3939	8.08585	2.64107	12		-95.5	15.7576	10.7273	12.3636	3.8788	8.7575	4.8182	5.3334	12.6666	8.3333	9.18181	4.04306	9		-125	9.2647	6.5151
-117	4.6061	11.0303	5.1516	11.4545	1.4848	6.8788	7.4242	14.394	9.4849	5.3333	8.2121	7.7686	3.66661	11		-113.6	5.8787	3.9394	6.9394	12	9	8.5455	13.2424	8.1819	12.0303	3.3939	3.9394	10.2424	8.11111	3.38116	12		-95.1	17.091	8.7273	6	4.2727	5.6969	5.3637	8.6061	10.9394	4.697	7.93268	4.08042	9		-124.6	8.3823	7.2424
-116.7	2.9394	10.3333	4.6364	12.697	1.4545	6.2424	6	14	10	5.697	8	7.45455	3.95466	11		-113.3	8.2727	4.697	6.3334	12.1212	9.3939	11.4849	11.6061	6.4849	10.2727	3.5758	3.4545	11.8788	8.29799	3.29618	12		-94.7	20.0607	11.5151	7.1212	7.2727	5.3333	5.1819	10.7273	7.0606	3.8182	8.67678	4.94793	9		-124.2	5.2059	8.9697
-116.3	2.2121	11.5455	2.8485	14.6667	1.6667	8.1818	7.5152	11.3031	12.4243	8.606	7.5152	8.0441	4.34163	11		-112.9	4.4242	6.7576	4.6364	12.0909	9.1515	11.6667	9.697	6.1212	10.1212	2.6061	2.1818	8.6364	7.34092	3.3871	12		-94.3	22.2122	16.2121	8.5151	8.2424	6.1818	8.4243	14.8788	6.1515	5.9697	10.7542	5.69891	9		-123.9	5.1765	9.303
-115.9	4.5152	17.9697	5.394	12.2121	0.4242	7.7576	8.9394	18.394	6.2425	9.8485	6.9697	8.96972	5.47416	11		-112.5	3.5454	7.3333	5.7879	9.5757	9	9.394	8	5.8182	6.3939	5.6061	4.697	6.8182	6.83081	1.8969	12		-93.9	20.4243	19.6969	12	9.6667	2.9091	10.8485	12.0606	5.8182	11.0606	11.6094	5.67179	9		-123.5	5.7647	8.697
-115.5	3.7273	12.3636	3.9394	13.0303	0	9.5454	9.9697	18.9697	5.9091	10	7.6364	8.64463	5.23092	11		-112.1	4.8181	7.5455	7.4243	12.1515	9.3939	7.2425	7.7273	8	6.5758	8.0606	3.4545	10.4545	7.73738	2.30373	12		-93.6	16.6667	10.9394	10.1515	3.7576	2.4545	9.4546	11.3637	5.8485	11.4242	9.11786	4.4112	9		-123.1	3.4706	9.7273
-115.2	1.4849	9.4546	6.7879	10.7576	1.5151	6.7879	7.7879	20.8485	5.697	7.9394	10.3333	8.12674	5.22363	11		-111.7	6.0303	4.4243	7.9394	11.5757	8.1818	8.8182	8.5758	8.8182	6.5152	10.7879	4.4242	14.0606	8.34597	2.8479	12		-93.2	14.7273	7.8788	10.8788	4.8788	9.6969	5	9.5758	6.1818	8.2727	8.56566	3.12578	9		-122.7	4.5588	9.1212
-114.8	2.4546	6.7576	6.5455	9.7576	3.9394	6.0606	7.3333	19.3031	5.697	4.9394	8.1818	7.3609	4.42905	11		-111.4	6.9697	3.697	8.2122	13.303	8.9697	9.5455	9.0606	8.5152	6.2121	9.8788	6.4848	10.4848	8.44445	2.43627	12		-92.8	13.8485	9.5757	11.3939	6.1818	7.6969	7.091	7.7273	7.3636	6.303	8.57574	2.5692	9		-122.3	5.3235	5.9091
-114.4	4.0303	9.2121	8.0606	8.8788	5.4242	4.6969	7.7879	17.0909	8.9394	7.2121	9.0606	8.21762	3.46909	11		-111	8.0909	4.4546	9.3334	8.8484	9.1212	10	7.0303	9.1212	9.1818	11.1212	5.0909	8.7576	8.34596	1.93695	12		-92.4	11.2425	15.7576	7.303	5.6061	5.8181	7.9091	5.3334	10.3636	5.5152	8.31651	3.52934	9		-122	7.1765	4.697
-114	4.9697	10.5758	7.6364	7.6667	3.9697	6.8182	8.5758	17.2122	10.5758	5.6667	10.303	8.54273	3.64746	11		-110.6	7.606	4.6667	8.2728	9.3636	10.697	10.6061	5.4243	10.8182	8.2121	11.2121	6.0909	5.8788	8.23738	2.32911	12		-92	9.3031	9.9091	7.2121	7.9091	4.5757	7	6.8485	9.2121	5.3939	7.48484	1.79917	9		-121.6	4	9.4545
-113.6	3.7879	11	8.6061	9.4242	6.4242	8.1515	9.8788	17.3031	9.9394	1.7879	9.8182	8.7383	4.01724	11		-110.2	7.5151	1.7879	9.1819	10.8787	8.9697	10.6061	5.3333	8.5455	9	11.7273	4.3636	5.8788	7.81566	2.95201	12		-91.7	10.3334	5.8485	7.3636	5.4243	5.4848	10.8485	6.5152	6.0909	7.2424	7.23907	2.02377	9		-121.2	4.2941	9.9091
-113.3	3.6667	11.5152	6.6667	5.7273	7.1515	7.5151	11.3636	18.1515	11.3637	5.4848	11.0606	9.06061	4.09918	11		-109.8	10.0303	5.4546	9.9394	11.9697	9.9091	9.6667	4.8182	7.5152	10.5152	11.1515	5.4242	6.4242	8.56819	2.49371	12		-91.3	12.2122	9.0606	5.3333	5.2424	8	12.394	8.7879	2.3939	8.3333	7.97307	3.26045	9		-120.8	2.7647	11.1212
-112.9	3.3637	11.7273	6.1819	6.2424	7	7.1818	12.2424	17.8788	13.7576	7.0606	8.5455	9.19836	4.21395	11		-109.5	6.8787	9.4546	8.4546	13.5454	12.1818	11.6364	6.4546	7.5455	9.9091	8.6061	7.5757	9.6667	9.32577	2.20568	12		-90.9	14.1819	14.2424	5.6666	5.9091	12.7878	14.6364	8.9091	5.2424	5.2424	9.64646	4.26619	9		-120.5	3.6176	12.8485
-112.5	0.3637	14.1212	6.1819	9.1212	5.0909	8.3333	7.3636	21.1212	10.6061	6	8.4242	8.79339	5.34357	11		-109.1	6	7.6667	8.9697	12.909	11.3939	11.091	7.5758	7.9394	10.9091	7.3333	6.697	8.1212	8.88384	2.16694	12		-90.5	15.4546	9.2727	7	6.7576	6.0606	14.4849	8.3334	8.606	6.3333	9.14479	3.48229	9		-120.1	7.4412	10.8182
-112.1	5.7879	11.6061	6.2122	9.8788	3.1818	8.0909	8.5152	17.7273	13.0606	4.0606	8.5758	8.79065	4.21089	11		-108.7	4.303	3.1515	10.4243	13.7272	10.4242	9.6667	11.8182	7.7576	10.0909	11.5758	4.8788	5.4242	8.60353	3.41534	12		-90.2	14.5758	8.3939	11.8485	4.8182	10	7.8788	9.2424	9.303	10.5152	9.61953	2.69971	9		-119.7	5.1471	15.7879
-111.7	4.7576	7.9091	3.0606	11.1818	4.9394	4.7879	9.6061	17.2122	7.8788	5.2424	5.0303	7.41875	4.06071	11		-108.3	7.4848	3.5758	11.3031	14.2121	11.4848	8.2425	15.4243	4.5758	8.6667	11.4848	4.606	6.9091	8.99748	3.8346	12		-89.8	18.2425	8.6666	14.6969	5.1515	12.4242	4.697	8.9394	5.0606	17.4242	10.5892	5.32448	9		-119.3	1.9706	12.9697
-111.4	0.3637	6.5455	1.3334	10.9394	2.3939	5	12.1212	14.5455	10.7273	8.7273	4.7879	7.0441	4.71171	11		-108	8.606	6.7879	8.5455	17.1212	10.606	10.1819	16.8182	7.0303	7.2727	14	6.6666	6.4545	10.0076	3.90704	12		-89.4	22.2425	6.0909	14.2121	5.6364	10.4242	4.1213	9.0303	4.4545	15.2424	10.1616	6.07888	9		-118.9	3.2059	9.6364
-111	3.3334	8.9697	3.6364	8.5455	1.2727	6.4242	7.0303	13.9091	12.7879	4.5454	7.1212	7.05235	3.89109	11		-107.6	5.5151	9.2727	8.3334	16.5757	8.8182	12.1516	15	8.1819	5.9394	13.7576	5.7273	10.7576	10.0025	3.69803	12		-89	20.8485	8.1818	7.5454	5.7576	6.9091	2.7879	10.5758	5.6666	13.2424	9.05723	5.341	9		-118.6	5.6765	8.1515
-110.6	6.7879	10.0606	5.3637	10.2121	3.1818	8.5454	4.6061	10.0909	9.0909	4.8182	8.0303	7.34435	2.52087	11		-107.2	2.909	7.8485	7.7879	14.9697	5.9394	10.3334	13.4243	8.6667	5.9091	11.0909	5	12.0909	8.83082	3.63692	12		-88.6	19.3334	12.1515	8.0909	7.4849	5.6666	3.0304	10.697	6.606	8.6364	9.07746	4.68068	9		-118.2	5.0882	12.0303
-110.2	6.1818	7.9697	8.2425	12.2121	3.5757	7.303	0.9697	7.8788	11.7273	6.7576	7.4849	7.30028	3.17684	11		-106.8	4.2424	10.0606	5.8485	13.0909	6.1515	9.5152	12.8788	7.1516	7.0303	8.3939	5.9697	7.0303	8.11364	2.78225	12		-88.3	19.6061	12.303	7.0303	3.6061	4.5454	4.8788	10.8485	9.303	6.5455	8.74074	5.02654	9		-117.8	5.2353	10.4545
-109.8	9.5455	8.8788	9.9394	9.2121	4.6061	8.3333	2.1212	7.1818	5.6061	9.1515	9	7.5978	2.48048	11		-106.4	4.9697	8.5152	6.2122	14.2121	8.0606	9.6061	12.303	7.4546	8.6061	6.3939	6.8788	3.303	8.04294	2.9981	12		-87.9	18.697	14.9394	5.0909	4.697	4.5151	8.6667	7.3334	10.3636	6.0303	8.92593	4.95905	9		-117.4	7.4412	5.3636
-109.5	6.1818	10.9394	11.9697	5.8485	5.5757	9.3636	6.2424	7.6667	6.2122	7.5151	6.6061	7.64738	2.17432	11		-106.1	4.4545	7.8182	4.9091	13.303	7.9394	10.2122	13.1818	9.7879	9.1818	5.6364	6.4545	4.9394	8.15152	3.07021	12		-87.5	14.1819	12.7273	4.5757	5.9091	8.6666	4.5152	6.8485	8.9091	6.6667	8.11112	3.41079	9		-117	10.4118	4.7576
-109.1	1.2425	13.4849	9.9091	4.0909	3.8182	8.303	7.2424	7.8485	6.5152	5.6667	7.6667	6.88983	3.27189	11		-105.7	5.4545	11.5152	3.6364	10.7878	8.8182	12.0606	9.8182	9.9091	11.1515	3.4242	5.7273	5.3636	8.13888	3.19818	12		-87.1	11.3334	4.1212	3.7575	3.2424	9	4.0607	7.9697	5.0606	3.4242	5.77441	2.92207	9		-116.7	11.2647	8.4242
-108.7	0	13.7879	9	1.5455	2.4242	8.4848	8.6364	10.8485	7.4849	7.697	6.1818	6.91736	4.13248	11		-105.3	6.909	7.9394	4.2425	10.9393	8.7879	10.9697	8.5455	6.3031	9.1818	5.4848	5.0606	4.697	7.42172	2.33217	12		-86.7	12	6.3636	6.6969	3.7879	8.6969	2.8182	8.6061	7.1515	4.2727	6.71042	2.86067	9		-116.3	7.4412	5.6364
-108.3	1.0909	9.0909	9.3637	1.0909	1.6667	8.7576	11.697	10.2425	10.3031	8.2727	10.6667	7.47661	4.0912	11		-104.9	7.1515	9.2727	5.1819	12.1818	8.8485	8.2425	6.5455	7.4849	9.3939	7.8788	6.0606	4.9091	7.76264	2.03436	12		-86.4	12.697	11.9697	6.9697	4.6364	9.2121	7.9091	7.2424	4.3636	6.9091	7.9899	2.8866	9		-115.9	6.2353	6.1818
-108	2.3031	8.6667	9.0606	3.9697	1.9394	5.5454	12.4546	8.7273	9.7576	5.6667	11.4849	7.23418	3.57243	11		-104.5	6.7575	9.1515	6.5455	12.2424	10.5151	5.5152	9.0606	7.2425	10.3636	11	5.7273	6	8.34343	2.3261	12		-86	14.0304	10.4242	6.1212	3.7576	7.8788	8.394	7.9697	3.9091	6.6667	7.68352	3.19282	9		-115.5	4.6471	7.4545
-107.6	4.3031	11.5152	9.5152	2	7	5	16.3636	14.6364	8.1212	9.2424	9.5152	8.83748	4.29477	11		-104.2	8.5757	4.7576	7.4243	8.9393	7.2727	7.091	14.9697	4	13.5152	10.5151	5.6363	7.0909	8.31565	3.30222	12		-85.6	15.8788	8.9697	7.3333	5.4243	4.2727	7.0607	5.6364	5.8485	5.5455	7.32999	3.48334	9		-115.2	3.6765	10.9091
-107.2	2.4243	13.8788	9.6364	5.2121	12.6667	8.7273	17.7576	18.3031	9.0606	8.4242	9.7576	10.5317	4.83384	11		-103.8	7.9697	4.7576	9.9394	7.4242	10.4545	8.1213	13	5.4243	9.7273	8.4242	5.5151	6.4545	8.10101	2.40992	12		-85.2	15.1819	9.7273	7.7575	4.3637	5.0909	7.2122	5.9697	8.3333	3.9697	7.5118	3.45072	9		-114.8	2.1765	11.5151
-106.8	4.7273	13.7576	6.5455	5.6061	9.2424	8.4848	16.4546	10.0909	10.3637	7.2121	8.5152	9.18184	3.47054	11		-103.4	7.4242	4.697	11.6364	8.7575	9.8485	7.6667	12.7273	6.5152	5.3939	9.0606	5.9394	7.8485	8.12627	2.43297	12		-84.8	14.7879	6.2121	11.8485	5.3333	6.8485	5.2728	9.9394	9.3636	2.5455	8.01684	3.79684	9		-114.4	6.9412	9.3333
-106.4	3.6364	11.3636	9.1819	3.9697	8.5757	7.7576	14.2727	9.0303	7.8182	6.7879	6.7576	8.10469	3.02851	11		-103	10	6.1212	9.5152	6.0909	8.9091	5.3334	11.6061	7.8485	5.2121	9.7879	6.9697	11.3333	8.22728	2.27548	12		-84.5	15.2122	7.9091	12.1515	9.5152	6.7272	11.2122	12.8788	6.7878	2.0909	9.38721	3.97435	9		-114	8.5882	9.1818
-106.1	3.697	9.7273	7.9697	5.3636	9.3333	7.1818	17.5758	12.2728	10.4546	8.9394	8.7879	9.20938	3.63718	11		-102.7	9.0303	7.4849	6.4546	5.6969	8.1212	6.7576	12.0303	8.7273	6.1818	8.0606	3.7576	11.8182	7.84344	2.39207	12		-84.1	13.4849	14.8788	9.6363	10.1212	7.3939	7.9697	10.9697	9.3333	1.5152	9.47811	3.83949	9		-113.6	10.2647	10.4545
-105.7	5.3637	9.2727	5.3334	5.3333	5.8182	7.7879	13.9394	10.2122	6.9394	8.9394	8.7273	7.96972	2.65129	11		-102.3	8.0606	7.4546	4.9697	6.0303	10.5454	8.3637	12.1515	5.0303	8.7879	10.5455	6.4242	13.5757	8.49495	2.75947	12		-83.7	9.7273	12.9697	9.5757	8.8182	6.7878	4.6364	10.1515	10.0909	4.7576	8.61279	2.73293	9		-113.3	12.0294	18.9394
-105.3	5.6061	13.5758	4.6061	6.0909	3.7879	10.8485	15.2121	7.3334	10.5152	12.2424	8.6364	8.95044	3.80908	11		-101.9	7.2121	10.0303	4.5758	5.8484	10.4848	8.2425	11.3637	2.7576	7.8788	8.4242	7.1212	13.6364	8.13132	2.99479	12		-83.3	9.697	10.1212	9.7575	3	8.0909	2.5758	8.3637	10.6969	9.5152	7.9798	3.0536	9		-112.9	13.2353	18.3636
-104.9	6.8485	15.4243	6.4546	7.7879	6.3333	17.2424	13.6061	8.0909	10.7273	9.0909	11.8485	10.3141	3.78221	11		-101.5	8.2424	7.4546	5.697	8.5151	11.3333	9.8788	13.9394	4.8182	9.7576	8.8788	5.7879	13.4545	8.9798	2.90693	12		-83	13.6667	11.5454	8.5757	5.6667	6.5151	3.091	7.6364	9.3333	10	8.44781	3.17933	9		-112.5	9	16
-104.5	10.3031	19.5758	8.8182	10.2121	5.4848	10.3333	8.3636	6.0606	8.7879	9.1212	13.2424	10.0275	3.80356	11		-101.1	9.1515	5.303	7.3334	9.6666	9.6364	11.9091	11.5152	5.6061	8.7576	7	6.9697	15.1818	9.00253	2.86072	12		-82.6	14.6364	8.3939	11.5454	9.2121	12.0606	6.8182	9.2727	14.5151	7.2727	10.4141	2.92114	9		-112.1	9.0882	17.5151
-104.2	5.5758	20.2121	7.1212	10.1515	4.2424	8.0303	7.7273	7.1818	7.3031	12.0303	9.9091	9.04408	4.28556	11		-100.8	8.5151	6.6667	8.4243	6.7575	9.5151	12.5152	10.6364	6.8788	12.5152	7.2424	7.3333	13.6364	9.2197	2.52226	12		-82.2	12.4849	10.2121	12	11.4849	10.4545	11.6667	7.9091	12.1818	8.4546	10.761	1.64765	9		-111.7	8.3529	13.0909
-103.8	4.6364	15.7273	5.0606	13.5758	7.1212	7.3636	10.1515	9.0606	9.8485	11.7273	9.9091	9.47108	3.38873	11		-100.4	5.1515	10.9091	10.0606	7.8484	8.606	9.0606	11.6667	6	11.303	4.2424	4.7576	15.6667	8.77272	3.39704	12		-81.8	12.3031	12.3333	6.606	8.8182	11.5151	11	9.3334	8.3939	6.9394	9.6936	2.19392	9		-111.4	6.3529	13.1212
-103.4	6.2728	17.9697	4.1212	11.1212	6.1818	9.3333	8.4242	6.0909	10.2425	9	9.6667	8.94766	3.67425	11		-100	4.9394	10.2121	12.3334	7.0303	8.3939	10.0303	9.2727	6.7879	9.7879	5.6061	5.5151	16.1212	8.83586	3.21951	12		-81.4	14.1516	10.3333	10.6969	5.7576	8.2424	11.4546	8.303	5.7272	6.3636	9.00336	2.88218	9		-111	7.9706	15.8788
-103	8.1515	14.9091	4.1212	7.9091	4.8788	6.4545	8.6061	5.9394	12.4546	5.5454	7.697	7.87879	3.24584	11		-99.6	5.8787	7.3333	12.3637	9.1818	8.5151	9.7576	11.6364	5.5455	9.0606	8.8485	4.697	15.1515	8.99747	3.01428	12		-81.1	16.6667	6.8788	11.7878	10.4243	5.5454	9.0304	6.2727	7.9394	4.8485	8.82156	3.71693	9		-110.6	7.4412	14.9394
-102.7	6.8788	17.8485	6.1516	9.303	4.8485	7.4545	11.1212	8.1818	9.0909	5.303	7.4242	8.50964	3.59593	11		-99.2	6.909	7.6061	10.1516	7.606	9.1818	8.6061	11.2424	3.8182	8.7273	13.6364	2.7273	13.8788	8.67425	3.37233	12		-80.7	16.1213	7.9091	13.7575	14.3333	3.3333	9.1213	4	10.606	3	9.13131	4.98161	9		-110.2	6.5	16.2424
-102.3	3.394	13.5455	6.5758	3.1515	6.1515	7.4848	11.3333	9.8182	15.2425	4.5151	10.4545	8.33334	4.06207	11		-98.9	7.7575	5.0909	10.0909	6.8484	8.8182	9.6061	10.3333	4.5152	8.3333	10.7273	2.8485	13.0303	8.16666	2.92504	12		-80.3	11.091	6.606	9.4848	13.697	4.5454	9.3334	6.1212	11.9394	4.5455	8.59597	3.31013	9		-109.8	6.5588	14.6667
-101.9	3.3031	17.2424	9.697	5.1212	7.3636	5.8788	9.3333	10.2728	10.3334	5.0606	11.7576	8.66944	3.92139	11		-98.5	7.8787	6.6364	9.1212	7.9393	7.8182	10.8788	11.6061	4.6364	6.1212	9.2121	7.1212	9.2727	8.18686	1.97128	12		-79.9	7.3031	7.5757	11.9394	11	3.5151	7.394	7.4849	8.4242	8.1212	8.08418	2.39954	9		-109.5	4.4118	11.0303
-101.5	5.394	17.9394	7.2728	8.2424	10.4242	6.1212	10.303	11.5758	17.9091	6.4242	7.6061	9.92838	4.39989	11		-98.1	9.7272	7.5455	9.0303	8.7272	5.2727	10.1819	15.0909	4.5455	5.4545	6.7879	4.2121	7.2727	7.8207	3.03964	12		-79.5	12.4546	9.1212	12.9697	10.7879	3.9394	10.8485	6.6364	7.4242	6.0909	8.9192	3.0904	9		-109.1	4.4412	9.697
-101.1	4.9091	12.8182	5.1212	9.6667	12.1212	5.9091	16.0909	11	17.5455	9.606	8.6061	10.3085	4.18441	11		-97.7	9.5454	9.303	8.5152	7.6363	4.6364	10.2122	16	3.1819	7.0909	6.8485	2.697	5.7879	7.62122	3.58471	12		-79.2	17.6364	12.5757	10.0909	8.1515	5.2424	11.091	7.5152	7.9091	3.697	9.32324	4.15859	9		-108.7	3.0882	7.3333
-100.8	3.6061	10.8788	6.2122	7.8485	7.5151	5.7576	18.0303	7.2728	12.0606	5.7273	9.1818	8.55374	3.96093	11		-97.3	5.8484	8.9394	9.5455	8.1515	6.4848	10.091	13.4546	4.7273	9.6667	10.3939	3.0606	8.1515	8.2096	2.81968	12		-78.8	20.8182	14.2121	9.1818	6.7576	6.7878	10.3637	9.6061	10.1212	2.3636	10.0236	5.18276	9		-108.3	5.1176	6.3939
-100.4	5.2425	11.2121	8.4243	5.2727	6.4848	6.8182	15.6061	5.697	12.2728	6.2121	11.7879	8.63914	3.51706	11		-97	4.1818	7.697	11.3637	7.6666	10.3333	13.2728	11.6364	7.697	7.8485	10.2424	4.1515	8.7879	8.73991	2.80538	12		-78.4	18.5455	10.8182	8.8485	8.4849	6.2424	6.3031	10.0303	12.4242	2.4849	9.35356	4.5235	9		-108	4.7353	9.0303
-100	5.9091	14.8788	9.6061	0	4.5151	9.606	12.7576	6.394	16.9697	7.7576	12.4849	9.17081	4.93717	11		-96.6	5.909	12.0303	14.3637	5	14.4242	12.8485	12.0909	6.5152	9.3939	11.9091	3	8.1818	9.63888	3.85954	12		-78	13.3637	12.5151	10.6666	10.5758	6.8788	5.7576	7.7879	10.303	3.7273	9.06398	3.21331	9		-107.6	3.2647	7.697
-99.6	4.6061	13.8788	7	0.0909	5.3636	8.8485	5.7576	8.2728	12.1212	6.9394	10.5152	7.58128	3.80674	11		-96.2	6.5757	9.9394	14.0909	5.7878	10.3636	12.7273	12.697	6.394	9.4242	11.6667	3.6666	9.4242	9.39645	3.20846	12		-77.7	13.5758	10.7273	12.3333	11.303	12.8181	9.6061	6.8788	8.5454	8.2727	10.4512	2.27935	9		-107.2	2.4706	9.9091
-99.2	5.7879	14.5455	6.9697	0.6061	5.5757	7.0606	6.5758	7.9394	10.394	7.2424	10.8485	7.59505	3.53377	11		-95.8	5.7575	6.5455	13.6364	5.3333	9.5151	13.6364	14.9697	6.2122	10.3333	8.8182	3.0606	7.5151	8.77778	3.75802	12		-77.3	19.394	11.2121	11.8788	14.394	16.4545	12.091	8.9394	10.2121	9.4546	12.6701	3.46213	9		-106.8	3.6471	8.6364
-98.9	3.2121	15.6364	7.4243	5.2727	7.8788	5.5757	8.4242	9	8.5455	5.6364	11.5758	8.01654	3.38744	11		-95.5	3.7272	8.9091	13.5455	7.9697	9.4848	12.7879	12.3637	7.1516	10.5455	8.8182	5.606	7.0606	8.99748	2.96265	12		-76.9	19.8485	6.1818	11.8788	9.1515	14.2424	6.9697	9.1515	12.5454	7.5152	10.8316	4.3323	9		-106.4	4.4706	5.3939
-98.5	3.4546	12.8182	7.4546	3.3636	5.7879	3.3333	7.2121	9.5455	10.4546	4.7576	11.2727	7.22315	3.4053	11		-95.1	4.3636	7.6667	7.9697	8.9697	9.2424	10.9394	14.4243	5.7576	9.0909	7.6061	8.8485	9.9394	8.73486	2.52453	12		-76.5	13.9091	7.3939	10.6363	6.9394	8	6.8182	9.7879	15.7575	4.697	9.32659	3.59171	9		-106.1	5.0588	7.1212
-98.1	5.394	13.3636	6.5455	6.8182	3.0606	4.8788	5.5152	8.0606	9.1212	3.9394	8.5455	6.84024	2.87466	11		-94.7	6.7272	6.5152	7.3334	7.6969	10.4242	12.3637	14.6364	7.3334	10.3939	5.3333	9.3939	13.9394	9.34091	3.04886	12		-76.1	12.4243	7.7273	9.303	10.8182	9.0303	9.6364	8.6667	12.0303	2.8485	9.165	2.82929	9		-105.7	2.3529	3.8485
-97.7	9.6667	15.5758	5.8788	3.1818	5.3333	6.0303	7.3939	5.3031	8.6061	6.3636	12	7.75758	3.53434	11		-94.3	8	7.6667	3.8182	7.0303	9.697	10.394	13.6667	12.0909	10.5152	6.4848	7.7273	12.6061	9.14143	2.86475	12		-75.8	13.2122	7.1818	7.9697	7.0606	8.2121	12.1516	6.697	13.4242	3.5758	8.83167	3.36283	9		-105.3	2.7059	6.4545
-97.3	11.3334	16.6667	5.9394	7.4849	5.1515	7.2121	6.0606	4.8788	7.5758	4.0303	11.4849	7.98349	3.7557	11		-93.9	7.4242	10.8182	3.7879	6.2727	10.3636	9.1516	11.394	10.2122	8.0606	8.7273	6.606	9.5454	8.53031	2.21184	12		-75.4	13.394	8	9.7272	10	5.5757	7.4849	7.2424	10.4545	2.3333	8.24578	3.16992	9		-104.9	3.2941	4.6364
-97	6.6667	12.5758	7.2122	4.3333	6.0303	6.0909	6.3636	6.9697	12.394	3.0303	10.8788	7.50415	3.12462	11		-93.6	7	13.6364	5.0909	6.3939	13.4848	7.7879	7.3333	6.8485	7.4848	8.3636	6.5757	10.0909	8.34089	2.7155	12		-75	11.091	10.7879	15.5151	9.2121	3.2121	9.0607	7.3637	8.7878	3.7576	8.75422	3.76207	9		-104.5	2.0588	6.4848
-96.6	7.0606	10.3636	5.0606	3.7273	5.5757	6.7879	6.9091	12.6061	6	7.2424	10.9091	7.47658	2.70446	11		-93.2	7.4242	13.303	6.9394	7.8787	13.4848	9.4546	6.0606	6.1212	4.9697	10.8182	5.5151	8.7273	8.3914	2.87739	12		-74.6	10	18.2121	14.2424	10.7273	5.4848	4.8788	7.7273	9.0606	5.1818	9.50168	4.46664	9		-104.2	3.0882	5.6061
-96.2	11.6667	9.0606	4.2425	8.5455	5.1212	7.9697	9.2121	8.697	10.697	7.5151	11.9091	8.60332	2.40864	11		-92.8	7.8787	10.8182	6.9697	5.7272	10.2727	9.9091	7.1515	5.9394	6.2727	11.3636	3.1515	10.4242	7.98988	2.55202	12		-74.2	11.5455	15.6666	11.3636	12.4849	9.0303	6.2728	10.3637	11.4848	10.1212	10.9259	2.54953	9		-103.8	4.5294	9.0303
-95.8	8.8788	12.7273	5.4243	6.2121	5.303	7.9394	12.9697	8.6364	12.6061	7.2424	12.697	9.14877	3.07679	11		-92.4	9.3636	9.8788	5.0606	7.6363	11.7576	11.4849	5.0909	5.2728	9.2424	14.303	2.4545	7.0606	8.21717	3.42008	12		-73.9	12.0304	11.3636	10.5454	9	8.1818	12.6364	10.697	14.2727	9.697	10.936	1.88693	9		-103.4	5.8235	4.2727
-95.5	10.4243	13.3333	5	7.4849	4.1515	7.3636	17.1515	10.8182	17.7273	7.9697	10.1212	10.1405	4.46337	11		-92	11.303	7.5455	4.0909	11.5454	13.9697	9.8788	8.7576	4.4243	7.7576	16.5151	2.9394	5.1515	8.65657	4.1845	12		-73.5	10.6061	9.9394	11.6666	9.7879	8.1212	17.4849	8.0303	18.8485	9.8182	11.5892	3.90872	9		-103	6.0882	4.8182
-95.1	10.9091	14.8485	5.6667	9.4849	3.7879	8.606	15.3939	9	20.2728	8.8182	10.0303	10.6198	4.65517	11		-91.7	9.3636	7	3.5152	10.2727	12.8182	12.3334	12.0606	5.3334	6.2121	15.0303	4.5757	5.5151	8.66919	3.80047	12		-73.1	12.6061	10.1212	11.3333	6.303	9.6666	20.5455	7.4243	16.303	6.5758	11.2088	4.72372	9		-102.7	7.3823	7.5454
-94.7	10.1818	12.303	7.8485	7.3636	3.8485	8.3636	17.6061	8.7576	18.3334	10.0303	10.303	10.449	4.29129	11		-91.3	11.909	11.7273	4.5455	8.303	12.5454	13.9697	10.8788	6.4546	9.2121	10.8485	2.4545	5.0909	8.99494	3.63183	12		-72.7	12.9091	11.5757	7.4242	10.0606	13.606	18.394	7.697	13.3636	6.2727	11.2559	3.83017	9		-102.3	4.6471	6.5151
-94.3	10.0606	11.697	13.6061	9.0909	6.0909	6.4545	19.2121	12.1212	15.8788	8.2121	7.7273	10.9229	4.09245	11		-90.9	10.4848	11.9394	5.8182	8.5454	10.9394	16.5152	12.1515	8.4849	6.2424	8.1818	3.303	7.4848	9.17423	3.4938	12		-72.3	15.5758	10.7273	8.1818	10.7879	12.4545	13.4546	7.4546	12.0606	5.5758	10.697	3.151	9		-101.9	5.3235	8.9394
-93.9	10.2425	14.3636	13	8.3636	6.0909	8.5454	14.0909	13.2728	12.697	7.5757	9.8182	10.7328	2.87921	11		-90.5	9.8484	10.1818	5.0606	7.2727	9.606	17.3334	12.7576	9.7879	6.9394	6.8182	5.606	5.8182	8.91918	3.51287	12		-72	14.7273	11.1818	9.5151	9.7576	11.4242	11.0304	8.9697	12.9091	2.8485	10.2626	3.30105	9		-101.5	6.9412	8.2727
-93.6	5.7576	16.8788	9.2728	10.3333	5.2727	8.0909	7.9697	14.9394	15.5152	9.3636	11.1515	10.4132	3.88249	11		-90.2	9	8.5455	6.8182	5.2727	7.5151	15	9.5758	9.7879	7.303	6.8485	5.606	5.5454	8.06817	2.67241	12		-71.6	14.7273	11	8.2424	8.0909	10.9697	9.4243	9.7576	9.9697	4.7576	9.65994	2.68921	9		-101.1	7.2353	5.4242
-93.2	3.697	10.5758	11.4243	12.3333	4.9091	7.4545	6.1515	13.9091	14.4849	9.9394	10.6667	9.59505	3.58859	11		-89.8	5.8181	7.6061	5.8182	5.3333	7.3939	15.1213	8.8182	8.6667	8.3636	4.3939	5.3939	7	7.47727	2.80633	12		-71.2	16.0304	12.6969	10.303	9.0303	9.0606	4.7273	8	8	6.7273	9.39731	3.3316	9		-100.8	5.6471	8.2424
-92.8	5.9091	10.4546	9.1819	13.8182	3.697	6.2727	2.5455	11.394	11.4849	8.3636	8.303	8.31132	3.46003	11		-89.4	5.8484	12.8788	4.3637	7.6363	9.7273	12.5152	7.1515	9.0303	6.2727	4.3939	8.9091	10.8788	8.3005	2.87555	12		-70.8	12.4849	9.8182	7.9091	9.8182	10.4848	5.6667	7.394	7.2424	4	8.31314	2.60796	9		-100.4	2.3529	10.2424
-92.4	5.5758	11.5455	8.8485	13.4849	2.697	6.9394	0	10.394	10.8182	8.3939	7.303	7.8182	3.95536	11		-89	9.5454	12.3636	4.4849	8.7878	10.1212	11.394	8.5758	9.2122	8.7879	1.3636	12.2727	5.0606	8.49748	3.31408	12		-70.5	12.1819	14.5151	8.0909	11.0909	14.0606	6.9697	8	11.5151	5.4546	10.2088	3.20579	9		-100	2.2647	11.5454
-92	5.394	15.2727	9.5455	11.0303	3.7576	7.2727	7.2424	15.8182	10.1818	10.9091	8.6364	9.55097	3.72354	11		-88.6	9.0303	7.0909	5.3031	6.9697	9.3939	11.3334	9.394	10.9394	12.7273	2.5758	12.1515	7.7273	8.71972	2.9653	12		-70.1	15.394	14.5454	7.7272	13.1818	10.3636	9.4546	9.0909	14.3636	7.8182	11.3266	3.04681	9		-99.6	2.7941	16.5454
-91.7	5.4546	13.6061	8.7273	11.5152	3.8182	7.1515	11.5758	8.9091	9.7576	7.0909	7.9697	8.68873	2.85153	11		-88.3	11.1818	8.9091	7.0303	6.8787	10.8788	10.4546	9	10.0303	11.9394	3.5455	9.0303	7.697	8.88132	2.33115	12		-69.7	19.6667	16.303	10.6363	14.303	7.303	11.8182	6.9697	14.606	7.8182	12.1582	4.4146	9		-99.2	3.5588	20.6061
-91.3	7.9091	14.8788	8.7576	10.5152	2.5757	7	11.3636	6.9697	11.2122	5.4545	9	8.69422	3.3094	11		-87.9	9.3333	12.6364	10.4849	5.4848	10.2727	9.6061	9.2121	5.9697	11.3636	6.2424	9.697	7.3636	8.97222	2.24532	12		-69.3	17.5455	17.3636	10.9697	13.7576	10.7878	8.8485	8.2424	13.6666	7.8485	12.1145	3.69268	9		-98.9	7.6176	8.7576
-90.9	7.9697	16.7879	3.7273	9.697	2.5151	10.0303	11.2424	7.1515	15.2425	1.4545	7.697	8.50138	4.86238	11		-87.5	7.0606	11.2424	13.4546	5.303	7.2727	9.5152	9.2727	7.4546	10.7576	7.2121	9.5454	8.4242	8.87626	2.23085	12		-68.9	13.0304	18	15.8181	19.3637	13.5454	9.8182	7.7273	8.6969	7.1818	12.5758	4.50569	9		-98.5	5.5	6.5757
-90.5	10.697	12.8182	3.8485	8.4545	3	10.606	16.7879	8.4849	16.1515	4.6667	9.6667	9.56199	4.59001	11		-87.1	8.3939	11.697	13.6061	6.8787	8.8182	10.8788	8.5455	7.5152	9.4848	5.3636	8.1515	7.4848	8.90151	2.25003	12		-68.6	12.5758	18.0909	19.2727	15.3637	12.1515	14.9697	9.7576	10.5757	6.1515	13.2121	4.1611	9		-98.1	4.8529	11.1818
-90.2	7.7879	10.8485	7.0909	9.1212	3.7273	13.4242	13.4546	9.0909	9.4243	4.9394	12.7273	9.23968	3.25118	11		-86.7	6.4242	8.2424	11.1516	8.2424	9.3333	12.697	6.9091	4.9091	10.3636	6.697	8.4848	6.7576	8.35101	2.22998	12		-68.2	14.5455	11.6363	13.6969	10.8788	14.4848	17.091	11.394	16.4848	6.1212	12.9259	3.35719	9		-97.7	4.1471	9.4545
-89.8	4.5455	12.5455	7.9697	7.5758	4.8182	10.303	10.8485	7.2425	9.8182	10.606	11.0303	8.84575	2.61349	11		-86.4	7.4848	6.0909	11.4849	8.1515	7.4848	15.6061	7.6667	5	10.4242	9.2121	6.4848	7.4848	8.54797	2.8542	12		-67.8	17.1516	12.8485	14.1515	8.4243	15.4848	15.2728	9.9091	21.0606	8.1818	13.6094	4.26117	9		-97.3	4.0588	6.5757
-89.4	6.8485	13.3636	8.697	4.9091	5.4848	5.5454	7.3636	5.6364	12.9697	10.4848	8.6364	8.1763	2.99018	11		-86	7.8787	6.8788	9.1516	12.0909	10	14.2425	6.8788	5.8182	12.7273	8.4545	6.0606	9.8485	9.1692	2.72443	12		-67.4	19.2122	15.6666	12.5757	8.1818	11.3333	13.7576	10.8485	19.0606	8.697	13.2593	4.05771	9		-97	4.5	4.9091
-89	6.5455	18.2121	7.4546	4.8485	8.7576	5.2727	6.4242	11.4546	7.394	10.5151	14.8485	9.24795	4.18957	11		-85.6	6.1212	9.0606	5.697	13.9697	9.9697	12.9394	10.8182	9.1212	11.303	11.9091	4.606	10.4242	9.66161	2.91592	12		-67	23.4243	14.1818	12.9394	10.7576	12.0909	18.9697	10.5455	17.8485	8.9697	14.4142	4.73466	9		-96.6	6.2059	5.0606
-88.6	6.4849	22.7273	5.8788	5.8182	8.7576	6.606	6.9091	12.697	8.8788	8.4848	14.3939	9.78513	5.10934	11		-85.2	6.8181	12.7273	3.7576	8.3939	7.4545	10.6061	9.303	10.5455	6.6667	11.8788	4.7576	10.4545	8.61363	2.7962	12		-66.7	24.091	11.0606	10.4545	14.5758	15.6666	21.6667	9.9091	16.9697	6.697	14.5657	5.71112	9		-96.2	5.5	1.2424
-88.3	4.8485	17.0909	7.6364	7.5152	5.8485	5.5454	6.0606	18.5455	12.9394	6.2121	12.9091	9.55924	4.93474	11		-84.8	6.6666	7.303	3.4849	7.3939	6.5757	10.9394	9.7273	10.697	7.0606	8.0303	7.5757	10.6667	8.01009	2.17667	12		-66.3	20.8788	12.0303	9.3939	14.9394	16.8788	21.697	8.4546	13.6666	7.3333	13.9192	5.19707	9		-95.8	4.2941	3.2727
-87.9	7.6364	15.6061	7.8788	9.9394	2.6364	6.7576	4.8182	9.1818	15.3637	8.7576	13.2121	9.25346	4.10213	11		-84.5	7.7272	9.697	2.9091	5.9393	10.2424	12.091	7.6061	11.9091	12.2727	9.4848	6.0303	9.9091	8.81818	2.86469	12		-65.9	19.6667	11.7273	11.7272	14.6061	14.4545	24.3031	8.5455	15.1212	5.303	13.9394	5.65446	9		-95.5	4.2941	7.5454
-87.5	10.8485	17.7273	6.8182	11.4545	4.3939	6.8788	4.7879	9.1818	9.3334	9.6364	12.5152	9.41599	3.80562	11		-84.1	10.7575	11.1212	3.3334	4.909	10.6667	11.9697	7.4546	8.6364	10.3333	8.0303	5.2424	8.3636	8.40151	2.75511	12		-65.5	21.1516	13.7879	12.303	14.7879	10.6666	20.5455	8.8182	16.7878	5.5455	13.8216	5.17761	9		-95.1	3.1471	4.6364
-87.1	6.3637	21.0303	7.6364	13.3939	5	8.6666	5.2121	8.4546	7.2122	9.1212	14.4242	9.6832	4.80728	11		-83.7	10.9394	9.7576	3.8182	4.8181	10.9697	12.4546	8.5758	5.3334	9.4545	7.303	4.8788	10.3333	8.2197	2.90226	12		-65.2	24.2425	14.0303	18.6363	15.1818	10.606	13.6667	8.7273	18.7878	7.7576	14.6263	5.3103	9		-94.7	2.9706	10.5151
-86.7	3.7273	20.4243	7.5455	8.5455	4.4242	6.5151	7.5152	9.8485	7.9091	8.6364	10.1818	8.66117	4.38328	11		-83.3	9.4848	8.6364	4.4849	7.2121	11.0606	13.8788	9.3333	5.5455	10.303	8.4242	5.1818	11.0909	8.71969	2.76472	12		-64.8	22.5455	16.0303	17.7272	16.394	15	13.9394	9.8788	21.3333	5.3939	15.3603	5.31446	9		-94.3	2.8823	8.1515
-86.4	3.5455	17.4546	9.3334	7.7576	3.5151	5.8788	11.7273	8.3637	8.3334	10.0909	10.7273	8.79342	3.93324	11		-83	12.606	12.303	6.8485	10.1818	10.4848	13.5455	8.2424	7.3637	10.9091	7.6364	8.5454	9.4545	9.84342	2.20407	12		-64.4	22.7576	19.3333	16.8788	16.7273	19.8485	17.4546	10.0303	17.8182	4.9394	16.1987	5.43057	9		-93.9	3.3823	10.3636
-86	4.5455	13.0606	10.3031	5.8485	3.1515	6.303	14.3333	9.7273	10.1212	14.2424	14.4545	9.64463	4.1513	11		-82.6	11.3636	10.2121	8.9091	10.8787	12.8788	14.2425	9.9091	8.2122	12.1212	6.1212	9.1818	9.8182	10.3207	2.18195	12		-64	24.697	14.6363	19.1515	14.2727	14	20.3334	7	18.0303	7.4849	15.5118	5.79521	9		-93.6	5	9.6667
-85.6	7.8485	16.0909	12.0606	4.6667	4.2424	8.7273	11.4546	11.1818	11.394	12.5151	13.3333	10.3196	3.6188	11		-82.2	8.9394	8.5455	11.3637	13.1212	12.6667	15.0303	8.4243	7.0606	10.0303	7.7576	5.8485	8.0303	9.73487	2.75814	12		-63.6	24.3637	12.0909	16.8788	12.8485	8.5757	25.9697	7.3334	18.8485	11.303	15.3569	6.6334	9		-93.2	5.5882	10.8788
-85.2	6.5455	15.6364	8.8485	3.8788	5.0606	10.2121	9.6364	9.0303	11.0303	11.4848	10.4849	9.25896	3.24767	11		-81.8	11.303	10.9091	10.0606	14.8787	10.7879	11.8182	7.2121	6.0606	11.8788	10.303	4.606	9.6364	9.95453	2.80214	12		-63.3	22.3334	16.7879	19.7878	14.1515	16.1212	23.5152	6.9697	16.8182	16.2727	16.9731	4.85745	9		-92.8	7.1471	12.1212
-84.8	6.8182	15.303	9.0606	5.2121	7.3333	5.0606	8.8182	10.394	12.4849	11.0606	11.0606	9.32783	3.13955	11		-81.4	11.7878	9.2424	11.394	10.7272	11.1818	10.7576	8.1212	9.7576	13.3636	9.7879	7.0606	11.0606	10.3535	1.69023	12		-62.9	23.394	15.9394	15.0909	15.8182	16.1212	25.0607	7.3637	21.7575	13.0909	17.0707	5.5173	9		-92.4	9.0882	14.2727
-84.5	6.3334	13.4849	6.3334	6.9394	5.4545	3.9394	13.9091	7.6667	11.1818	7.9394	12.3333	8.68321	3.44284	11		-81.1	9.7272	10.3636	11.7273	12.8787	9.4545	9.7576	8.5152	8.6667	12.9394	8.7879	6.6363	13.9697	10.2853	2.17467	12		-62.5	25.7576	9.8182	16.606	17.1212	16.4848	18.9394	10.1515	22.1212	10.4242	16.3805	5.53834	9		-92	6.4118	14.9394
-84.1	8.7576	13.4546	5.6061	8.4545	5.4242	8.1818	13.6061	8.1515	12.5455	4.0606	13.3939	9.23967	3.50361	11		-80.7	9.5151	6.9394	9.8485	11.9697	9.1212	11.2728	4.8485	5.7576	13.4848	9.1818	7.7576	11.1818	9.2399	2.5715	12		-62.1	25.394	8.606	16.303	15.6667	18.5151	16.4546	13.2424	19	9.2121	15.8215	5.14839	9		-91.7	4.7059	12.5454
-83.7	5.8182	16.6667	6.3637	6.3333	11.1212	9.7576	9.2727	8.8182	12.4243	1.7273	11.8485	9.1047	4.00944	11		-80.3	6.909	9.4546	5.6364	15.9697	10.9697	8.394	7.9697	4.4243	15.7576	8.0606	10.6666	9.3636	9.46465	3.53658	12		-61.7	22.7879	5.3333	18.8788	19.6061	19.6363	16.394	13.3334	20.7575	8.1515	16.0976	5.97684	9		-91.3	3.6176	10.3636
-83.3	7.2728	14.1818	7.1516	8	9.1515	10.606	5	10.5455	10.9394	2.606	14.1818	9.05785	3.5595	11		-79.9	9.4545	11.394	5.1819	14.4848	13.8182	11.2122	10.1212	3.7879	11.7576	6.9091	7.8485	11.2121	9.76517	3.27942	12		-61.4	22.0607	10	15.303	15.7879	21.6969	21.1516	13.5758	16.1515	9.8182	16.1717	4.69182	9		-90.9	4.2647	8.4545
-83	7.4243	15.7273	11.5152	7.6364	11.5151	9.8182	5.697	8.3637	12.2728	5.8788	15.697	10.1405	3.53877	11		-79.5	12.909	11.1515	4.3334	11.5454	14.9697	11.9394	12.394	5.8182	12.1212	4	7.0303	9.1212	9.77778	3.63647	12		-61	25.4243	13.8788	13.9697	14.6061	18.3333	24.1213	13.4849	20	10.5152	17.1482	5.13962	9		-90.5	8.3235	5.4848
-82.6	9.5455	15.8182	10.4546	11.7879	10.303	10.0909	5.697	12.3637	11.3637	8.3333	14.1818	10.9036	2.7351	11		-79.2	15.6363	10.8485	4.3637	9.6363	14	9.2122	10.0909	7.2122	11.3939	5.4848	5.3636	8.3636	9.3005	3.4301	12		-60.6	20.6364	16.2121	15.1818	12.7879	16.9091	17.1516	12.9697	20.1818	10.8182	15.8721	3.31766	9		-90.2	7.9412	7.5757
-82.2	11.8485	14.0303	10.1819	13.303	8.697	9.3333	7.8485	11.1515	9.4849	6.4545	16.6364	10.8154	2.97092	11		-78.8	13.6363	7.6364	7.0606	10.4242	11.4242	12.2425	9.6667	8.2728	10.7879	7.2727	6.6666	8.0606	9.42929	2.27244	12		-60.2	18.8788	15.8788	13.8485	16.0606	16.606	17.1819	15.697	20.3636	13.1212	16.404	2.25416	9		-89.8	5.5588	3.6364
-81.8	9.9394	15.1818	10.5758	12.5758	3.8182	8.6969	6.5455	10.4849	6.9394	4.5151	19.0303	9.84574	4.54575	11		-78.4	14.1515	11.7879	8.7576	11.1212	11.4242	15.091	8.2121	7.9091	12.7879	6.8788	6.7879	7.2121	10.1768	2.9229	12		-59.8	21.2122	18.5454	11.7575	15.6364	19.9697	21.0607	14.7273	22.5151	14.7273	17.7946	3.70551	9		-89.4	3.2059	4.3333
-81.4	6.7879	12.5758	9.1212	11.2424	4.6667	8.7576	1.697	12.1212	14.7879	2.7273	19.7879	9.47935	5.39752	11		-78	13	10.5152	10.1819	10.5757	8.9394	14.3031	3.8485	6.8182	13.5758	6.5758	5.2121	8.7273	9.35608	3.32095	12		-59.5	22.5758	17.0909	16	11.3637	26.5151	25.697	13.5152	23.1212	13.5152	18.8216	5.72205	9		-89	2.2059	7.2424
-81.1	3.9091	13.6364	6.697	9.4849	6.8788	10.0303	2.8788	10.697	17.7576	6.303	16.3333	9.50965	4.83479	11		-77.7	14.303	9.7576	8.8182	10.8787	8.6364	15.091	2.9697	9.1819	13.8182	9.4848	7.2727	8.5454	9.89647	3.34236	12		-59.1	24.2425	15.7879	16.3636	14.1212	26.3636	28.8788	12.394	20.9697	9.5758	18.7441	6.67189	9		-88.6	4.5294	7.5757
-80.7	6.6061	14.5758	5.1819	5.6667	11.0606	10.5454	3	12.9394	17.2425	11.1212	17.6667	10.5097	4.93095	11		-77.3	12.9394	11.4243	8.6667	11.8787	6.8788	13.0303	6.5758	10.8485	11.8182	15.0303	6.7879	11.6364	10.6263	2.76741	12		-58.7	28.1213	12.7879	15.5454	15.1818	26.8788	23.4849	13.6061	21.9091	4.697	18.0236	7.61613	9		-88.3	4.5588	14.8788
-80.3	10.697	10.5455	8.5152	6.303	11.2121	8.9697	6.7879	9.9394	12.9091	12.6364	13.4849	10.1818	2.38122	11		-76.9	12.9394	12.0303	9.8485	11.5151	7.2424	13.9697	9.8182	8.9697	11.7879	13.7879	6.9394	10.2424	10.7576	2.32813	12		-58.3	29	12.7576	18.303	11.6364	26.9697	16.6061	16.1515	22.6363	8.4242	18.0539	6.96465	9		-87.9	7.0294	13.303
-79.9	7.7273	11.4849	10.5758	7.0606	5.6364	10.303	11.7879	9.5758	12.5152	17.0606	10.6667	10.3995	3.06135	11		-76.5	15.1818	11.7273	9.1212	12.1818	7.6667	12.8788	9.7879	10.3031	13.4242	12.0606	4.2727	10.1818	10.7323	2.8858	12		-58	25.9394	16.2424	18.2424	7.8788	24.5151	12.5758	16.9091	27.5757	11.6667	17.9495	6.83247	9		-87.5	6.5294	13.6061
-79.5	11.8182	9.9091	9.3031	7.7273	3.303	11.2727	17.9394	8.8788	12.7576	7.606	9.9697	10.0441	3.64748	11		-76.1	13.7575	14.1818	10.4243	12.3939	10.2727	13.2425	9.5758	9.8182	14.0606	9.6667	5.7576	11.1818	11.1944	2.47151	12		-57.6	25.1819	14.0606	18.9394	9.2727	17.8181	13.4243	14.394	19.7272	14.9091	16.4141	4.58288	9		-87.1	9.2647	9.4242
-79.2	15.2425	10.4849	10.9697	9.4849	2.8485	10.7879	16.2727	11.3031	12.9091	6.3939	10.4849	10.6529	3.72487	11		-75.8	13.0909	13.303	8.5758	11.6969	11.8182	15.1516	7.6061	11.4243	16.7879	7.8485	5.4545	7.6667	10.8687	3.4474	12		-57.2	19.8182	13.1515	21.6666	16.3637	18.1515	12.5758	14.2424	14.6969	14.0909	16.0842	3.1555	9		-86.7	10.3235	9.0606
-78.8	12.3031	14.2121	9.9091	8.9091	6.0909	10.0303	12.8485	8.5152	11.2122	6.8788	10.5455	10.1323	2.47308	11		-75.4	14.1212	15.697	10	11.6969	13.4242	14.7879	8.4243	10.2122	15.5758	9.9697	4.3939	6	11.1919	3.70463	12		-56.8	15.4243	11.8485	17.2727	17.394	22.8788	12.0607	15.394	16.3333	14.6364	15.9159	3.28328	9		-86.4	8.7941	8.7879
-78.4	15	15.5455	9.3637	8.2727	6.697	8.303	9.8788	10.5758	13.5455	6.7273	9.1515	10.2783	3.10526	11		-75	14.1515	15.2424	9.7273	9.606	15.1212	14.697	6.8182	7.0606	13.0606	9.5758	5.2424	9.1212	10.7853	3.53621	12		-56.4	19.9697	10.3636	16	11.6061	23.7575	14.8182	14.2121	15.1818	14.9394	15.6498	4.06658	9		-86	9.4706	7.5454
-78	13.6667	23	9	14.8485	5.6364	9.0606	8.0606	14.394	14.7879	8.0303	11	11.9532	4.85576	11		-74.6	11.303	14.8485	8.4849	7.7272	16.0909	12.8182	8.303	8.0909	12.2121	12.1212	5.9697	11	10.7475	3.07725	12		-56.1	23.091	12.1818	18.3333	14.8485	25.2424	23.7879	16.4849	15.6666	14.7576	18.266	4.65539	9		-85.6	9.5588	9.6364
-77.7	7.1818	20.3636	9	12	6.3939	9.3636	9.4849	19.0303	14.9697	6.9697	12.2424	11.5454	4.77707	11		-74.2	8.8484	13.3333	7.5455	7.909	12.7576	13.4546	6.394	8.8485	14.3939	12.0606	8.2121	11.5151	10.4394	2.754	12		-55.7	25.8182	11.6363	12.1212	13.4849	25.3333	29.8485	17.1515	15.8788	17.7576	18.7811	6.61927	9		-85.2	9.4118	8.8485
-77.3	6.2121	19.9697	9.5152	11.5758	5.7879	7.6969	9.6364	18.4546	14.2122	7.303	13.697	11.2783	4.81488	11		-73.9	11.1212	14.1212	6.9697	9.2121	13.2727	13.4849	6.1212	8.8788	15.697	11.9091	10.0303	12.8182	11.1364	2.95034	12		-55.3	24.8788	12.3333	12.4848	17.0909	21.0909	18.3334	19.5758	19.4242	18.3636	18.1751	3.94819	9		-84.8	8.3235	10.2121
-76.9	11.1515	12.7879	9.0303	7.9697	7.5151	7.5757	12.7879	14.4546	8.3031	11.9697	13.4242	10.6336	2.6057	11		-73.5	11.2121	15.6061	7.394	12.3636	14.4242	16.1516	5.6061	11.1212	12.9697	13.0606	8.5757	9.7879	11.5227	3.24303	12		-54.9	24.3637	13.7273	17.0606	15.5152	22.1515	15.1819	20.7879	17.1818	18.697	18.2963	3.52	9		-84.5	6.2941	10.4848
-76.5	5.8485	13.0606	8.1516	6.4849	6.5151	5.9697	7.3636	15.4243	13.3334	7.5757	13.6364	9.39671	3.65164	11		-73.1	9.3333	13.8485	12.1516	12.909	14.3636	19.4849	5.0909	10.2728	12.0303	9.7273	9.1212	10.1212	11.5379	3.54359	12		-54.5	24.5758	19.2121	15	15.697	24.1515	13.5758	19.1818	18.5757	13.4242	18.1549	4.16652	9		-84.1	6.5588	7.9091
-76.1	6.7879	12.2424	10.3334	7.2121	5.1212	5	3.7576	15.0606	14.5758	10.0909	13.3636	9.41323	4.06303	11		-72.7	7.5454	13.1515	9.5758	10.9393	13.6364	20.8182	5.5455	8.0303	12.5152	11.1515	11.6363	10.1515	11.2247	3.85358	12		-54.2	26.091	19.606	13.8788	14.8182	30.7272	11.9091	16.1212	14.1818	17.0606	18.266	6.25087	9		-83.7	7.9118	9.6364
-75.8	8.6667	13.4849	7.394	8.5455	4.3939	6.7879	6.4849	14.5758	16.7273	12.8485	12.8485	10.2507	3.98324	11		-72.3	8.9697	14.5455	7.8182	11.6363	9.9394	18.1819	5.4243	7.4546	17.8485	11.7879	12.697	11.8788	11.5152	3.94939	12		-53.8	25.1819	22.0303	20.303	17.5758	34.6363	10.2425	16.0303	12.1515	13.6667	19.0909	7.55317	9		-83.3	5.7353	13.1212
-75.4	9	14.6667	5.7879	14.303	2.7273	8.5151	9.1818	16.4546	16.6667	13.8182	15.8485	11.5427	4.72772	11		-72	11.2121	12.9091	9.0909	10.4848	10.5151	15.5455	10.5758	8.7273	12.8485	13.6364	12.6363	14.0909	11.8561	2.08122	12		-53.4	25.8788	21.606	20.1818	18.2727	28.8485	11.6364	16.5152	11.0606	8.8485	18.0943	6.82027	9		-83	4.9412	11.303
-75	8.0303	15.2424	8.1516	10.7273	3.3939	10.4848	10.697	10.697	12.6061	10.0606	17	10.6446	3.62463	11		-71.6	9.7575	10.4243	9.3334	8.2424	12.8182	14.697	10.1212	14.2122	13.0909	16.2727	13.9697	8.7576	11.8081	2.6715	12		-53	28.0304	24.5454	14.8181	14.5758	28.1212	13.4243	16.1212	9.2121	9.9697	17.6465	7.35522	9		-82.6	8.9706	13.5454
-74.6	6.9091	17.6667	8.9091	10.8182	2.8485	11.4545	9.7273	9.9091	13.7879	9.4545	15.2424	10.6116	4.0193	11		-71.2	9.8787	12.394	11.1212	4.8787	12.8485	13.3637	12.6667	14.1819	9.9697	12.0303	12.3333	11.4545	11.4268	2.42175	12		-52.7	26	24.3333	15.8788	17.6667	30.9394	14.9091	16.8788	14.7575	14.1212	19.4983	6.04478	9		-82.2	7.3823	12.8182
-74.2	6.5758	16.6061	7.394	12.3333	5.3939	12.8182	16.7576	11.8485	14.0606	12.3636	16.7273	12.0799	4.06925	11		-70.8	12.1818	12.0303	8.8182	6.9697	13.6667	15.0606	12.303	10.8485	11.7576	9.5151	11.5757	12.9091	11.4697	2.19275	12		-52.3	28.9091	24.0303	17.6363	17.5152	38.7878	17.394	15.8788	16.0606	14.7273	21.2155	8.01684	9		-81.8	5.7059	14.0606
-73.9	10.8788	17.8788	7.9394	9.4849	6.2424	14.6666	16	13.8788	14.8485	9.9697	10.4545	12.022	3.64749	11		-70.5	13.0909	11.1515	6.0606	8.0909	11.4242	14.4849	13.1212	9.5455	15.7273	9	7.8182	12.697	11.0177	2.94714	12		-51.9	28.0304	22.8182	20.5151	18.8788	43.6363	13.9091	17.9697	18.2121	9.9394	21.5455	9.72602	9		-81.4	7.3823	17.9091
-73.5	8.7576	17.0606	6.4243	12.5455	7.6667	12.6969	14.697	9.0606	16.5455	8.5151	9.8788	11.259	3.65993	11		-70.1	11.4848	12.9697	9.2425	7.6363	12.2424	12.8485	10.7576	11.2425	14.5758	9.6667	7.2121	9.4242	10.7753	2.22354	12		-51.5	27.2122	24.6363	20.2727	17.4546	41.303	15.4546	19.9697	16.2121	10.6364	21.4613	8.92574	9		-81.1	7.0588	14
-73.1	9.8182	16.6364	6.1516	15.0909	5.2424	10.8182	15.3636	6.5152	12.394	7.606	13.7273	10.8513	4.07925	11		-69.7	8.7272	12.4849	9.4243	8.5454	13.303	12.3031	9.7576	10.2728	11.3636	8.2424	7.9091	10.697	10.2525	1.79975	12		-51.1	24.697	22.1212	21.5454	18	40.0909	16.1819	17.2121	19.1818	9.9697	21	8.30076	9		-80.7	7	13.5151
-72.7	11.1515	18.6667	7.2425	15.7576	5.7576	9.7273	11.4242	7.394	13.8788	8.4242	13.9394	11.2149	4.01117	11		-69.3	12	10.3333	4.7879	8.0303	12.697	11.9697	8.7879	11.4243	13.1818	11.7879	7.2727	10.3636	10.2197	2.52478	12		-50.8	26.8788	20.1818	19.0303	15.394	37.5757	15.3334	14.3637	18.5454	8.4849	19.532	8.40163	9		-80.3	9.5588	8.3939
-72.3	10.5455	17.1818	8.3031	11.9394	5.5757	8.606	10.7879	10.5152	10.6667	9.0303	14.1818	10.6667	3.08064	11		-68.9	12.9697	15.1818	5.2728	11.303	10.8788	12.4849	6.9091	13.4243	13.0303	12.1212	9.4848	10.6061	11.1389	2.80731	12		-50.4	34.3031	19.5151	24.0606	12.8485	33.1818	16.7576	12.4243	16.5151	12.303	20.2121	8.552	9		-79.9	10.6176	10.9697
-72	11.5455	16.4243	8.1819	10.2727	6.0606	10.2121	17.6364	9.8182	12.1212	9.5454	15.3636	11.562	3.57195	11		-68.6	14.3939	20.6364	6.6364	11.2727	13.9091	13.7879	4.4849	10.7576	10.0303	11.8788	11.1818	9.3333	11.5253	4.08375	12		-50	37.5758	20.6969	22.5454	14.4546	35.9091	17.0304	12.1818	18.9697	11.8788	21.2492	9.5042	9		-79.5	11.3529	8.697
-71.6	7.2425	15.697	8.8485	10.8182	6	11.3939	19.3939	16.4849	12.6667	10.0606	15.1818	12.1625	4.15717	11		-68.2	14.0303	19.2424	7.6061	11.606	14.606	17.2425	2.7879	12.4849	7.8485	11.9394	12.3939	11.0606	11.904	4.40635	12		-49.6	35.7273	25.4848	15.606	20.1818	33.5757	20.1213	11.2424	17.1212	11.4849	21.1717	8.84745	9		-79.2	9.8529	7.9394
-71.2	6.394	21.3636	11.4849	13.5455	12.5454	8.2121	17.9091	17.6061	9.3637	9.5151	14.8182	12.978	4.6184	11		-67.8	14.4242	13.1818	9.8485	11.2121	14.9394	14.9697	3.9697	9.0909	10.5152	11.5151	11.2727	11.1818	11.3434	3.03609	12		-49.2	38.6061	22.5454	14.2121	19.3637	39.4545	22.9394	11.6364	19.0606	14.5152	22.4815	10.1192	9		-78.8	7.2941	8.5151
-70.8	8.5758	20.9091	9.394	16.9091	10.4242	10	16.1515	15.0606	12.0909	11.5757	13.4242	13.1377	3.78221	11		-67.4	14.5454	13.4849	8.1516	8.7878	12	12.3031	4.1818	15.0606	13	14.2727	11.606	11.1212	11.5429	3.1476	12		-48.9	36.9091	21.7576	14.3939	19.6364	44.1818	23.9394	12.394	18.9091	13.6667	22.8653	10.8749	9		-78.4	6.1176	10.7273
-70.5	13.8788	18.1818	10.2122	17.1818	7.2727	13.5757	16.7879	14.4243	12.0909	11.9394	12.0606	13.4187	3.214	11		-67	14	11	8.6061	10	10.7576	10.1819	4.2727	18.5455	10.8485	15	13.9091	11.8182	11.5783	3.56488	12		-48.5	37.2425	20.1515	13.1212	18.1818	43.8788	20.7273	12.4849	20.6363	14.4242	22.3165	10.945	9		-78	7.7941	13.8788
-70.1	15.394	14.8788	10.0303	17.4545	6.303	15.2727	15.0909	13.2728	12.0303	8.3333	15.6364	13.0634	3.49298	11		-66.7	14.1212	14.0909	10.2122	11.909	12.4242	10.5455	5.2121	16.3637	11.7273	11.6364	13.3333	18.1818	12.4798	3.2603	12		-48.1	33.7273	22.606	14.303	12.5758	43.3333	21.8182	12.9394	19.0909	19	22.1549	10.2496	9		-77.7	7.9412	12.1515
-69.7	9.8485	12.9394	7.0303	21.3333	6.8788	14.1818	17.6667	11.3334	17.6667	7.8182	17.2121	13.0827	4.94706	11		-66.3	10.4848	12.5455	13.4243	9	12.5454	14.1819	5.8182	10.7576	11.4545	13.5758	9.3636	20.1212	11.9394	3.49128	12		-47.7	41	23.6969	15.8485	10.2424	54.7272	23.6061	15.5152	21.8182	20.2121	25.1852	13.9981	9		-77.3	10.7941	12.7273
-69.3	6.9091	17.4849	12.3334	19.1212	9.1212	7.8788	18.697	12	14.6061	12.2121	14.8788	13.2039	4.19675	11		-65.9	12.4848	14	11.7273	9.3333	13.8485	15.3031	10.3637	9.5758	8.5455	15.5151	6.8485	17.6667	12.101	3.263	12		-47.3	45.5758	20.9091	21.9091	12.2424	51.7272	24.394	14.394	15.5454	21.7273	25.3805	13.8672	9		-76.9	7.0294	11.3333
-68.9	4.6061	18.5455	13.3637	11.2424	9.7879	5.2727	15.8485	13.6364	13.6364	11.3939	14.7576	12.0083	4.22178	11		-65.5	14.7575	11.2424	10.1516	8.9393	14.3333	15	11.9394	9.394	11.5455	13.9697	7.606	14.3939	11.9394	2.54561	12		-47	46.3031	20.6666	23	19.7879	49.7878	22.697	13.7273	16.3939	23.6061	26.2189	12.8122	9		-76.5	4.6176	11.2424
-68.6	6.0909	20.3333	15.7273	11.0909	9.1212	4.8182	13	13.3031	10.1212	15.606	15.7273	12.2672	4.59657	11		-65.2	13.0606	14.2121	8.6667	11.1212	15.5151	14.5758	8.0303	10.3334	12.0303	12.1818	9.2121	11.697	11.7197	2.38143	12		-46.6	42.3637	26.1212	21.2424	27.7273	47.5757	23.8485	13.9091	23.8788	25.4849	28.0168	10.4755	9		-76.1	7.6765	13.697
-68.2	7.394	16.394	17.9394	10.4849	10.4848	7.0606	14.9697	12.7273	7.8182	14.2727	14.1818	12.157	3.75869	11		-64.8	11.1515	11.7879	10.1516	13.5151	15.5454	14.2425	5.4546	11.5758	7.9394	17.6061	9.8182	9.0909	11.4899	3.37256	12		-46.2	45.091	33.8788	22.6363	25.303	47.1818	24.2122	13.4849	27.3939	24.7879	29.33	10.8998	9		-75.8	8.9706	10.5454
-67.8	9.4849	13.1515	16.5152	12.0909	10.697	8.5151	19.3333	12.8182	10.6061	12.2424	15.0303	12.7714	3.17767	11		-64.4	12.9697	10.1515	6.4546	16.606	15.4242	19.1516	4.8182	12.9394	9.8788	18.7576	10.9091	11.7879	12.4874	4.47421	12		-45.8	45.5152	39.7273	19.2121	13.303	55.2424	25.1213	15.4243	23.4848	23.5758	28.9562	14.4821	9		-75.4	13.3529	13.1515
-67.4	9.3334	16.2121	15.8485	10.3333	10.9091	9.3939	16.1818	13.7576	16.4546	15.3939	13.3333	13.3774	2.88565	11		-64	16.2424	13.1212	8.1516	17.7878	13.2727	20.4243	7.3333	11.2425	14.5152	16.8485	9.3333	14.2121	13.5404	3.99851	12		-45.5	45.6364	40.8485	22.3636	17.0606	56.2727	22.7273	16.697	27.5151	19.1515	29.8081	14.281	9		-75	11.1176	16.8485
-67	9.2728	19.5455	16.1516	11.2424	8.8182	11.8788	18.5152	21.3334	18.7879	20.1818	11.3939	15.1929	4.72364	11		-63.6	17.1515	17.1212	7.0909	14.5757	15.6667	18.7576	9.9697	9.4849	14.7273	17.7273	10.0303	17.2121	14.1263	3.93226	12		-45.1	54.1516	41.5151	24.606	24.4849	44.8485	22.5152	17.8485	30.8182	20	31.1987	12.6852	9		-74.6	10.4412	13.8788
-66.7	9.0909	22.1818	16	13.8485	9.8485	12.8788	18.697	25.9697	17.1515	13.2727	11.5455	15.4986	5.20262	11		-63.3	16.606	15.0303	6.7273	12.7575	16.2121	15.4243	15.6061	9.0909	12.6364	21.5151	10.0606	19.0909	14.2298	4.21068	12		-44.7	59.1213	35.2727	26.5151	24.6364	50.303	21.5455	17.2121	30.0909	18.2727	31.4411	14.5036	9		-74.2	11.0588	17.7576
-66.3	6.9091	21.697	19.5152	12.4242	8.7576	14.9394	12.5758	23.9697	13.6364	13.0909	12.7879	14.573	5.20605	11		-62.9	18.8787	12.0606	7.6667	10.0303	18.2727	13.9394	14.3333	10.4243	14.5455	26.8788	10.8485	19.4545	14.7778	5.33576	12		-44.3	56.7879	34.8485	24.2121	23.5758	54.4848	26.4243	18.8182	29.6969	14.7273	31.5084	14.8579	9		-73.9	10.7647	19
-65.9	12.6667	26.6667	18.7576	13.1212	8.5151	17.6666	11.3333	19.6364	12.1515	10.9697	13.7273	15.0193	5.18926	11		-62.5	16.3636	12.3636	7.7273	10.2424	17.4242	13.5455	11.5152	9.8182	15.8788	24.7273	10.4848	22.1818	14.3561	5.16726	12		-43.9	57.697	33.0606	19.1212	27.0303	58.0909	27.3334	20.5152	27.0909	16.2727	31.8014	15.6426	9		-73.5	10.8235	19.2121
-65.5	13.4849	24.9091	18.9697	10.7273	9.0606	13.303	12.4546	20.2728	14.6667	8.4545	13.2121	14.5014	5.00354	11		-62.1	15.8484	11.5758	8.1212	12.5454	20.303	14.3334	12.3333	9.4849	12.5152	23.4848	10.7879	19.7576	14.2576	4.70792	12		-43.6	54.0304	25.9091	28.3939	22.3637	59.0606	25.9091	19.4849	23.0303	16.9091	30.5657	15.1821	9		-73.1	15.3823	21.6667
-65.2	12.3334	22.3333	16.0606	11.8788	12.0303	11.2727	13.3333	18.2728	13.2122	9.3636	12.5152	13.8733	3.67602	11		-61.7	13.0606	15.4546	9.9697	15.606	23.6364	16.6667	14.1818	12.6061	15.0909	21.697	8.4545	19.0303	15.4545	4.41969	12		-43.2	49.1213	28.6969	25.1818	23.5758	55.2424	28.1213	16.9394	24.2727	20.1212	30.1414	13.102	9		-72.7	10.7353	18.6364
-64.8	10.1515	18.8485	16.8182	14.2121	15.1212	11.2727	12.1212	12.7273	16.697	10.7576	16.0303	14.0689	2.8637	11		-61.4	10.3636	17.6667	12.6667	18.0606	22.0909	14.4546	12.9394	16	11.3939	16.3333	8.9394	18.8485	14.9798	3.87957	12		-42.8	47.2425	28.4848	24.3636	21.2424	53.5151	32.9697	16.7273	24.9394	18.5455	29.7811	12.7593	9		-72.3	7	16.7576
-64.4	12.8485	17.3636	17.3334	13.8788	12.8485	12.3939	14.4242	16.0909	16.2425	11.8788	16.5758	14.7163	2.06744	11		-61	13.0606	17.9394	14.8182	13	19.6667	15.9394	11.2121	16.6061	12	16.5455	11.8485	18.7576	15.1162	2.88099	12		-42.4	51.7879	27.3333	26.9697	22.4243	59.1818	31.5152	19.697	29.2424	18.0303	31.798	14.2442	9		-72	8.5588	15.5151
-64	11.0303	15.2727	17.1516	11.5758	11.1212	15	14.0606	14.5758	13.9394	11.2424	14.5152	13.5895	2.04673	11		-60.6	15.0303	19.8788	17.3334	10.8787	16.9091	14.7273	10.5758	14.1819	11.3333	17.5151	13	17.303	14.8889	3.00184	12		-42	57	27.6666	24.2121	20.9394	60.6363	31.6364	22.303	29.3636	15.4546	32.1347	15.8962	9		-71.6	8.3529	15.2424
-63.6	15.0303	16.697	16.5152	8.8182	8.2727	13.7273	12.7879	14.6364	13.1818	14.0303	15.697	13.5813	2.79078	11		-60.2	17.3333	22.6061	17.2122	10	15.697	19.4849	12.4243	13.9697	18.2121	12.5151	8.303	19.1515	15.5758	4.22208	12		-41.7	57.2122	24.4545	20.0303	22.2424	54.303	35.2122	22.8485	32	16.0303	31.5926	14.9001	9		-71.2	8.2059	14.5757
-63.3	11.4849	16.5758	13.6061	12.0606	8	9.4545	17.4242	16.4546	17.9394	17.8788	19.3939	14.5703	3.83888	11		-59.8	20.3636	20.0606	14.5758	10.3333	14.6364	22.5152	14.697	16.6061	19.6364	13.6061	10.0909	19.3939	16.3763	4.0422	12		-41.3	58.1213	28.1515	19.0909	26.9697	53.606	34.8485	23.8182	28.9394	18.5152	32.4512	14.2317	9		-70.8	6.7647	17.7879
-62.9	12.5758	17.9394	11.8485	14.8485	11.2424	11.9697	20.9394	14.9697	17.0606	15.6667	14.9394	14.9091	2.96065	11		-59.5	18.0303	21.0909	13.3637	12.6969	15.0909	19.091	14.0909	15.9394	20.1515	13.5151	14.9394	19.0303	16.4192	2.91606	12		-40.9	58.091	34.7879	20.4848	30.6667	49.6969	32.4243	25	24.0909	18.5152	32.6397	13.3508	9		-70.5	9.0294	12.8788
-62.5	14.1818	19.3333	10.5758	15.4242	10.4848	14.2727	19	18.1212	14.8788	13.6667	14.697	14.9669	2.96193	11		-59.1	19.0303	27.6667	14	14	14.7576	18.2728	12	15.5758	21.4242	13.8182	13.9091	15.7576	16.6844	4.36074	12		-40.5	58.0607	31.6363	25.2121	32.1515	54.2727	33.8788	24.0606	20.6666	16	32.8821	14.4286	9		-70.1	9.5588	13.7879
-62.1	13.4849	18.7879	9.7576	16.1515	11.697	14.7576	17	17.2728	16.4546	12.2727	13.7576	14.6722	2.74777	11		-58.7	16.7575	19.0303	10.4243	16.0606	15.0606	17.4546	12.6364	12.8788	16.4242	14.5151	13.6363	15.4545	15.0278	2.37083	12		-40.2	66.3637	42.2424	26.3636	31.1515	51.1515	36.4243	23.7273	22.1212	15.9697	35.0572	15.9824	9		-69.7	9.4706	17.7879
-61.7	12.6667	15.9394	9.4243	17.9697	13.0303	13.2121	15.9091	13.9091	13.5758	16.3333	14.3636	14.2121	2.29587	11		-58.3	15.9697	14.5455	10.4546	16.1818	17	17.5152	12.1818	14.8182	14.5758	14.6364	13.5454	15.4848	14.7424	1.98569	12		-39.8	74.7879	49.7576	26.2424	26.2121	51.5454	42.0304	22.0303	23.9697	16.9394	37.0572	18.8942	9		-69.3	8.2353	14.2727
-61.4	11.6061	18.4849	12.4243	20.2424	14.2727	14.8485	15.6667	16.2122	14.4243	17.5454	14.7576	15.4986	2.53732	11		-58	17	11.2121	13.6061	20.2727	17.7879	15.4546	13.7273	15.1819	14.8788	19.3636	13	17.9091	15.7828	2.72845	12		-39.4	78.7879	46.4848	26.5151	24.8788	54.606	47.8485	22.9697	23.4242	16.2424	37.973	20.3845	9		-68.9	8.7941	15.2121
-61	12.5152	18.6061	15.0606	23.1212	10.6667	16.2727	16	20.5455	17.8788	10.0303	20.5758	16.4794	4.21055	11		-57.6	19.2424	11.3333	13.394	18.4848	19.1818	16.7879	12.2424	12.4849	21.0909	18.2424	15.7576	20.4848	16.5606	3.43542	12		-39	76.1819	42.5757	19.1212	29.697	48.5151	42.5758	23.7273	24.0909	15.1212	35.734	19.0724	9		-68.6	8.8529	13.3636
-60.6	16.7879	18.0909	12.7576	26.5758	9.8485	17.7576	13.0909	20.1212	17.4243	9.697	19.9697	16.5565	4.97834	11		-57.2	25	15.4243	14.2728	16.4848	20.697	15	10.4243	11.9394	23.6061	18.4545	17.4242	25.0606	17.8157	4.89553	12		-38.6	74.7879	37.5151	21.606	27.4243	53.0606	39.9697	26.4243	28.3939	17.4849	36.2963	17.9789	9		-68.2	7.4412	13.2424
-60.2	12.0606	23.3636	12.1819	24.2727	11.9394	18.7273	11.2727	17.7576	13.4243	10.6667	18	15.7879	4.90615	11		-56.8	27.8787	16.2424	11.4849	16.5757	20.9394	13.5455	10.6364	15.9697	16.5152	18	16.0909	22.5757	17.2045	4.77849	12		-38.3	74.8788	34.7576	21.9697	20.8788	51.5757	39.0304	25.0909	31.7575	22.0909	35.7811	17.7498	9		-67.8	8.2059	15.0303
-59.8	10.4546	26.5758	9.5455	23.6667	15.4545	17.1818	14.3636	20.8485	12.2122	14.3939	16.697	16.4904	5.34496	11		-56.4	24.8181	20.5152	11.6061	14.303	18.2121	14.0303	9.0303	15.7273	13.8485	18.2121	13.5151	16.9091	15.8939	4.20113	12		-37.9	74.3637	40.1515	25.7575	20.5455	48	42.3334	24.5455	32.9091	20.1818	36.532	17.3396	9		-67.4	6.7059	15.1515
-59.5	12.2728	24.303	8.7273	19.8788	21.5757	15.606	14.5152	24.1515	14	10.4242	19.1212	16.7796	5.37411	11		-56.1	19.8484	18.6364	11.7273	11.8181	19.2121	16.7576	11.3637	13.2122	20.4848	18.3939	12.303	17.4848	15.9369	3.55902	12		-37.5	70.7879	41.1818	27	22.0303	50.4242	43	21.8182	27.8788	16.9394	35.6734	17.3194	9		-67	9.5	15.2121
-59.1	14.3637	21.5152	13.5152	20.4545	16.6061	17.6969	13.0606	17.6667	15.2728	12.3333	18.8182	16.4821	3.05181	11		-55.7	19.2727	17.6667	11.6364	9.1515	18.4848	16.2425	12.8788	14.0606	20.4848	18.6061	12.0606	18.4545	15.75	3.65397	12		-37.1	64.5152	48.0303	25.5151	23.7879	57.5454	38.5758	24.1212	28.0909	16.6364	36.3131	16.8281	9		-66.7	12.6471	23.2424
-58.7	13.7273	23.394	15.7576	22.3939	15.1212	19.7879	16.0909	20.3031	14.2122	15.0303	18.4545	17.6612	3.37978	11		-55.3	18.1212	22.697	13.394	11.8181	16.4848	13.2728	14.7273	12.3031	20.303	16.9091	12.8182	18.5454	15.9495	3.47069	12		-36.7	59	41.8788	23.1818	29.2121	55.9697	40.3031	25.4849	25.0606	17.2121	35.2559	14.8723	9		-66.3	10.5294	17.7879
-58.3	18	20.0303	16.3334	19.1515	15.0909	21.2424	24.0606	23.697	15.4849	13.9394	16.0909	18.4656	3.47078	11		-54.9	19.0606	22.3636	16.8485	9.6363	16.4848	11.3031	15.2727	12.5758	19.8788	18.303	8.9394	18.1818	15.7374	4.26149	12		-36.4	54.9091	45.303	25.7575	24.8485	54.8485	49	25.9697	25.5757	19.0909	36.1448	14.5458	9		-65.9	10.7941	15.8182
-58	17.7273	18.1212	12.7273	19.0303	10.7273	19.8182	22.8788	26.7576	18	15.4848	14.1515	17.7658	4.54073	11		-54.5	18.909	30.4546	16.7273	13.8484	16.697	13.7879	14.7273	13.3637	16.8182	17.9394	14.7879	20.2424	17.3586	4.65397	12		-36	56.394	47.4242	22.4848	29	67.7272	45.7879	27.5152	28.1818	20.5152	38.3367	16.5992	9		-65.5	10.7941	17.8182
-57.6	17.9394	18.3333	12.9394	22.4545	12.6667	15.8788	21.7576	23.6061	15.6061	16.8788	14.8182	17.5344	3.7254	11		-54.2	17.6363	20.6364	15.4849	11.2121	17.7576	16.4546	10.7273	16.6364	13.8788	18.6061	18.9091	22.4545	16.6995	3.49556	12		-35.6	61.1213	42.1818	25.6666	29.1515	61.606	46.091	26.8485	26.9697	23.0909	38.0808	15.303	9		-65.2	11.5882	16.8485
-57.2	18.8182	21.8788	13.3637	25.2121	13.0606	20.1818	17.7273	24.0303	14.5758	21.3636	17.1212	18.8485	4.13174	11		-53.8	14.7272	20.4849	11.6667	13.5454	16.0909	16.5455	8.5152	18.1516	15.3333	16.9091	17.5757	22.0606	15.9672	3.66762	12		-35.2	67.1213	45.7273	31.7878	28	55.3636	41.7273	30.5455	29.8485	27.697	39.7576	13.9737	9		-64.8	11.2941	13
-56.8	18.9091	16.303	11.8182	26.7273	12.697	15.9394	16.5455	18.7576	18.3334	15.5757	16.6667	17.1157	3.90267	11		-53.4	14.2121	20.9394	10.4546	16.909	12.7576	17.7273	8.9394	19.4849	15.8182	21.0909	21.1818	17.4848	16.4167	4.12958	12		-34.8	62.7576	46.4848	35.0909	29.9091	55.9394	43.5455	33.9697	33.6363	30.4242	41.3064	11.7565	9		-64.4	11.5294	13.6364
-56.4	16.7879	19.7273	8.8788	23.4545	13.8485	12.8788	18.9697	19.1212	15.4243	15.3636	19.5152	16.7245	4.01304	11		-53	14.4545	21.1515	12.9091	13.8484	13.2424	20.2122	9.5455	18.697	15.2727	19.6364	21.5757	17.8788	16.5354	3.84143	12		-34.5	60.5455	50.303	33.3939	29.6364	53.3636	50.8788	35.697	33.9394	27.4546	41.6902	12.058	9		-64	13.5294	10.1515
-56.1	14.1515	22.394	9.5152	20.3939	14.2727	15.4848	19.3636	22.8182	17.1515	15.8485	23.3636	17.7052	4.36229	11		-52.7	14.6363	22.9697	14.2728	16.0909	16.0303	21.697	10.5455	15.5152	17.9697	19.4848	19.606	18.1212	17.2449	3.4483	12		-34.1	58.3031	48.0606	24.4545	34.303	62.6666	54.1516	34.2121	37.7272	26.3939	42.2525	13.9923	9		-63.6	12.1765	11.8182
-55.7	14.6667	30.2121	10.7273	21.8788	16.9697	15.7576	14.1515	23.4243	17.2122	15.1818	23.4545	18.5124	5.60298	11		-52.3	14.8181	21	12.6667	15.5454	17.606	19.7879	6.697	14.4849	24	19.7879	21.8788	19.4545	17.3106	4.74546	12		-33.7	54.6061	46.8788	22.1515	31.7273	62.1212	52.6364	36.6364	41.8788	31.8182	42.2727	12.9034	9		-63.3	10.1176	9.8182
-55.3	18.0606	27.0606	13.8788	16.6667	16.5757	17.0303	13.7879	21.3637	20.1212	14.2424	20.8788	18.1515	3.99424	11		-51.9	16.2424	21.7273	14.0606	16.5151	18.2727	20.9394	6.4243	19.0303	19.7576	18.1212	25	17.7576	17.8207	4.57518	12		-33.3	55.2122	47.7576	23.7878	30.0606	60	53.091	34.6364	41.2121	33.4242	42.1313	12.5359	9		-62.9	10	9.1515
-54.9	18.1515	23.4849	13.9697	19.9091	18.303	21.606	15.9091	24.0606	27.0909	14.1212	20.8182	19.7658	4.18957	11		-51.5	14	27.6061	10.2425	15.8787	20.0909	23.394	11.2727	20.6364	21.0909	18.1212	20.9394	16.1515	18.2854	5.03874	12		-33	53.1819	44.4545	33.2121	30.1515	52.7878	51.9091	33.4849	40.8788	26.697	40.7508	10.351	9		-62.5	9.4706	11.1515
-54.5	21.5758	25.8485	13.1516	21.9091	19.4242	20.4242	15.0303	23.2122	24.5152	13.4848	16.9697	19.5951	4.39289	11		-51.1	14.0909	26.4243	11.2122	12.2424	20.7879	23.7273	13.9394	20.2122	21.1818	18.6061	22.5454	19.2727	18.6869	4.81041	12		-32.6	54.7879	45.7273	33.2424	32.1515	52.8181	50.6667	33.0909	41.9394	29.6667	41.5657	9.83007	9		-62.1	12.3529	13.1515
-54.2	19.2425	31.6364	17.6061	23.1818	21.6364	19.5757	12.3939	24.9697	20.5758	16.0909	18.5152	20.4931	5.02379	11		-50.8	16.6666	24.9091	10.0303	11	23.4848	21.8485	17.3637	23.4546	21.8182	21.6364	22.8182	19.7576	19.5657	4.87826	12		-32.2	63.6667	47.3939	28.2727	30.0303	55.6969	52.2122	32.303	37.9697	27.3636	41.6566	13.4424	9		-61.7	12.4706	16.0606
-53.8	19	28.8485	18.6364	22.7879	18.1212	16.9394	16.3333	25	16.6667	19.3939	17.8485	19.9614	3.95424	11		-50.4	16.303	25.6061	11.8485	9.5757	23.0303	23.3334	20.3637	19.4546	19.1515	25.0606	20.6666	23.6061	19.8333	5.04865	12		-31.8	68.394	42.0303	28.5757	28.5152	45.0606	48.4243	30.8788	32.6969	24.8788	38.8283	13.7938	9		-61.4	13.3529	16.1818
-53.4	21.4243	26.8182	18.6667	24.1515	16.3939	18.2121	18.4242	22.394	21.0909	16.5151	17.6364	20.157	3.32557	11		-50	18.0303	22.7576	12.4546	11.0303	19.9394	21.5152	19.6667	22.3637	19	20.4545	17.5454	23.1212	18.9899	3.83288	12		-31.4	67.4243	42.9697	26.8485	27.4243	43.8788	49.2122	32.9091	33.606	23.4849	38.6398	13.8708	9		-61	13.0294	17.0606
-53	16.6061	29.394	21.1819	25	15.4848	16.7273	21.3636	23.9394	22.6667	14.1212	17.697	20.3802	4.69067	11		-49.6	16.606	20.1212	10.2122	12.7272	20.606	21.9091	20.3333	22.7273	16.2424	21.0606	19.7879	19.3939	18.4773	3.80934	12		-31.1	72.5455	43.7879	26.3636	25.697	48.5151	51.1516	32.7879	36.8788	26.4242	40.4613	15.4317	9		-60.6	8.5882	21.3939
-52.7	17.0909	28.5152	24.0606	22.6364	19.2424	15.1515	21.697	25.2425	29.1818	14.8788	17.1212	21.3471	5.07655	11		-49.2	15.909	18.6364	9.9697	14.2121	21.7273	22.6061	18.0303	18.6364	18.2121	24.6364	21.3333	17.7879	18.4748	3.95042	12		-30.7	77.4243	45.4242	30.303	26.9091	52.4545	49.697	32.8485	38.6666	25.3636	42.1212	16.4742	9		-60.2	8.2059	19.0606
-52.3	19.1818	29.697	23.6364	24.7273	17.303	13.3636	16.3333	27.3031	22.3334	22.3939	15.5152	21.0716	5.16744	11		-48.9	15.2424	22.6061	10.9697	13.7575	21.0303	19.5152	19.2424	17.1516	17.0606	28.4848	20.7576	20.0606	18.8232	4.51782	12		-30.3	76.4546	49.5151	36.7878	28.2121	50.7878	53.9394	33.303	37.0909	24.0303	43.3468	16.1515	9		-59.8	8.7941	15.9394
-51.9	20.4243	27.6061	23.5152	25.2727	14.2121	19.2424	17.1515	26.1818	24.6061	22.4242	14.5152	21.3774	4.63572	11		-48.5	14.5151	27.5152	11.5152	14.4545	21.1515	19.3637	17.394	18.9091	16.8485	26.3939	19.2727	20.1818	18.9596	4.64568	12		-29.9	72.9091	45.6666	35.6666	24.2121	51.6363	63.2122	33.1515	42.5454	24.2121	43.6902	16.7237	9		-59.5	8.4706	17.2121
-51.5	20.0606	29.4243	22.9697	22.9091	15.9394	20.4545	18	25.1212	22.3334	27.2121	14.6667	21.7355	4.53646	11		-48.1	16.9697	23.7273	17.7879	14.3333	20	17.0606	18.3637	15.9091	16.0909	28.0909	18.7879	21.8485	19.0808	3.85681	12		-29.5	67.3334	43.3636	44.2121	26.4243	53.2424	57.0304	29.1212	40.0606	25.6061	42.9327	14.4655	9		-59.1	8.2941	16.7576
-51.1	23.9697	23.2424	21.4546	23.7273	14.7879	22.303	15.9091	25.3334	16.0606	23.9091	16.697	20.6722	3.95816	11		-47.7	14.7878	25.4546	17.3031	16.606	20.3939	19.2122	21.9394	17.3637	21.1212	25	22.1212	17.7576	19.9217	3.34271	12		-29.2	66.7879	48.2121	35.3333	30.3333	51.7575	55.8485	26.3637	37.2121	29.1818	42.3367	13.9252	9		-58.7	11.5294	18.0606
-50.8	29.5455	27.0303	19.9394	24.6061	16.3333	20.0606	17.3333	26.7576	18.2122	26.606	17.8788	22.2094	4.75002	11		-47.3	17.2727	25.394	17.2425	15.1515	22.2121	19.6667	20.3637	17.2425	21.0303	23.4848	19.2424	18.8788	19.7652	2.93506	12		-28.8	66.3031	58.3333	39.9697	27.6667	50.6969	56.9394	28.9394	31.5757	31.6364	43.5623	14.7075	9		-58.3	11	15.0606
-50.4	29.394	27.0606	15.4849	26.7576	13.6364	17.0606	17.9697	33.0909	22.6667	24.7879	22.7879	22.7907	6.17189	11		-47	18.5454	24.8485	17.394	15.4545	23.0303	23.697	19	17.1819	19.8182	23.7576	21.7879	19.5454	20.3384	3.03091	12		-28.4	68.1819	60.3636	46.3636	29.5455	49.0606	50.5758	29	29.9091	33.2424	44.0269	14.4706	9		-58	17.5588	20
-50	24.697	25.5455	13.3334	32.1515	16.0606	21.303	17.2424	37.1212	23.1818	22.8485	23.7879	23.3884	6.84955	11		-46.6	15.7272	25.4849	20.0909	16.303	24.7576	25.1213	22.6061	20.0909	21.7879	26.2727	23.5454	18.5757	21.697	3.57091	12		-28	63.5455	57.7576	39.9091	36.394	48.5151	49.5152	26.5455	27.303	36.697	42.9091	12.8587	9		-57.6	17.6765	15.697
-49.6	21.8788	25.5455	12.2425	31.7273	15.2424	23.5454	20.1515	36	25.6061	19.6667	22.5152	23.1019	6.74716	11		-46.2	16.7272	20.6667	23.8485	16.9697	25.8788	26.1819	23.0303	23.6667	19.9394	29.5151	21.3636	19.0303	22.2349	3.86074	12		-27.7	60.1819	48.303	31.6666	32.2121	51.9091	52.2122	30.303	28.9697	33.0303	40.9764	12.0052	9		-57.2	15.2353	23.1212
-49.2	18.6667	24.4243	8.697	25.1212	19.0303	27.3636	21.1515	33.3637	24.8485	20.4545	20.0909	22.1102	6.20608	11		-45.8	21.1515	22.8788	19.7879	15.5151	26.9697	24.4849	23.0909	22.5758	19.5455	22.5758	19	20.8788	21.5379	2.93698	12		-27.3	58.091	39.4545	34.0303	30.7273	47.9091	57.1819	31.8485	29.6363	32.2121	40.1212	11.4091	9		-56.8	13.3823	12.4545
-48.9	21.9697	23.7273	8.1516	23.5152	20.697	26.9394	28.0606	31.7576	30.4546	22.1818	22.6364	23.6447	6.30286	11		-45.5	20.2121	24.0606	17.4243	14.1212	27.2121	22.0606	24.0303	20.7273	22.2424	22.9697	23.697	20.8788	21.6364	3.39674	12		-26.9	52.2122	38.6666	33	33.6364	43.3939	54.9697	33.3637	31.6363	31.8788	39.1953	9.01485	9		-56.4	15.2353	14.8485
-48.5	23.394	20.6667	9.3031	21.2121	18.9091	23.6969	30.0909	26.2425	31.3637	23.1818	21.1818	22.6584	5.88578	11		-45.1	19.1212	21.6061	16.3637	17.7878	27.3636	24.4849	24.6061	22.2425	22.9697	21.1212	24.6363	25.3333	22.303	3.28105	12		-26.5	48.6364	42.2727	35.8788	31.6061	37.6969	50.8485	34.2727	31.9697	32.7576	38.4377	7.22809	9		-56.1	11.8235	13.2727
-48.1	25.697	20.7273	14.1819	19.303	18.9394	24.0303	26.1818	28.6061	28.0909	23.303	24.3939	23.0413	4.36922	11		-44.7	16.3636	23.4243	15.3334	16.7878	28.4242	24.4849	23.4849	20.3031	23.3333	18.697	27.1818	26.2424	22.0051	4.42589	12		-26.1	53.4243	48.2727	35.7272	31.9394	40.2121	53.2122	37.3637	25.5454	32.697	39.8216	9.84517	9		-55.7	13.8823	16.7273
-47.7	21.7273	19.6667	15.9091	22.5758	17.9394	22.6666	18.8182	31.9697	27.2425	23.7879	26.4242	22.6116	4.64263	11		-44.3	19.4848	24.2424	12.9697	18.8787	29	21.9697	22.303	18.8788	22.5152	22.8485	25.3333	29.697	22.3434	4.58657	12		-25.8	57.4243	46.606	34.8485	32.4849	39.6666	54.7879	39.1818	26.1212	37.6364	40.9731	10.2433	9		-55.3	14.5294	21.1212
-47.3	18.2425	20.8182	17.3334	25.7879	19.1212	23.8182	17.3939	29.1818	24.3637	21.4242	22.697	21.8347	3.77005	11		-43.9	16.4848	23.8788	18.8182	20.9697	26.7879	27.5152	26.3333	20.0909	25.8485	23.4242	25.3636	31.9697	23.9571	4.2904	12		-25.4	58.6061	43.1818	43.2424	33.6061	42.303	59.2122	39.9394	29.2727	40.7879	43.3502	9.98001	9		-54.9	13.0882	19.9091
-47	18.4243	26.303	15.7879	22.9091	20.9091	24.4242	18.5152	28.6364	27.1818	19.7879	20.0909	22.0882	4.11429	11		-43.6	18.9697	22.5758	19.8485	20.4848	27.8485	26.1819	28.7879	23.4546	26.1818	27.6061	30.5757	35.0909	25.6338	4.78345	12		-25	53.9091	37.3636	36.6969	38.1212	46.303	53.8182	39.7576	30.5454	40.4849	41.8889	7.93014	9		-54.5	12.8823	22.4545
-46.6	18.6061	29.697	14.4546	19.303	19.9091	25.9697	17.1212	32.4243	24.1818	23.6667	20.5152	22.3499	5.44026	11		-43.2	22.0909	21.8182	18.4243	20.3939	31.2121	20.5455	24.5152	23.0606	24.5455	29.5758	29.5454	33.0606	24.899	4.78756	12		-24.6	51.3031	36.1212	33.4848	34	49.7575	56.1516	40.0303	29.2727	34.4546	40.5084	9.49234	9		-54.2	14.9412	25.3636
-46.2	22.0606	32.2727	16.9091	22	16.8182	24.0606	20.3939	33.2425	23.9091	21.4848	22.5152	23.2424	5.27935	11		-42.8	21.606	22.4546	19.1819	21.5454	34.0909	21.3334	24.9697	23.1819	24.697	27.6061	21.2121	32.1818	24.5051	4.60285	12		-24.2	48.2122	37.0303	30.4545	40.0909	47.4545	45.8182	39.6061	30.6666	33.7576	39.2323	6.87147	9		-53.8	15.8235	27.6061
-45.8	23.5758	34.8485	15.5455	25.4849	18.5757	23.0606	23.3333	35.4546	23.3637	19.7879	23.0909	24.1929	6.0998	11		-42.4	22.9394	26.2424	18.5758	22.5454	34	21.2122	24.8788	21.6364	24.9394	24.6667	18.1515	36.0606	24.6541	5.45792	12		-23.9	48.7576	39.1515	33	31.5455	46.3939	41.3031	38.2121	31.3939	36.0909	38.4276	6.23263	9		-53.4	15.6176	19.1515
-45.5	25.2121	34.1515	19.1516	29.9394	21.3939	25.8182	28.0606	39.0606	23.1818	20.8485	19.1515	25.9972	6.37921	11		-42	23.303	27.5455	20.1212	23.3636	34.606	21	25.1818	24.2425	26	21.9697	19.697	35.9091	25.2449	5.23376	12		-23.5	46.6061	42.8485	29.6969	26.2424	50.1212	42.6061	38.4546	32.1515	34.2121	38.1044	8.07432	9		-53	17.8529	20.9091
-45.1	30	37.2424	20.0606	26.4242	23.3939	28.4848	29.2121	46.4849	21.3637	24.606	18.5152	27.7989	8.15247	11		-41.7	20.0909	30.0606	17.4243	24.4545	34.1515	23.2728	26.0909	23.7576	25.0606	24.5758	18.7576	38.3333	25.5025	6.11081	12		-23.1	45.5152	39.4545	29	24.3637	48.2727	42.091	40	42.1212	32.2424	38.1179	7.92004	9		-52.7	14.0588	22.3636
-44.7	28.0606	35.5152	24.8788	25.8788	24.3939	29.5454	30.5152	41.9091	20.5455	28.4242	18.1212	27.9807	6.62753	11		-41.3	23.4545	28.5152	14.4546	24.3636	34.2727	27.3637	29.2121	25.0909	22.1212	30.9697	19.7879	40.2121	26.6515	6.77861	12		-22.7	47.091	34.8485	23.5454	23.8485	45.3636	42.697	39.6061	40.3636	28.8485	36.2458	8.96022	9		-52.3	15.4706	23
-44.3	28.4849	33.7576	28.4849	28.6667	25.5151	31.606	33.5152	37.1212	24.4243	28.303	19.2424	29.011	4.95162	11		-40.9	18.6969	22.9394	17.7273	20.5757	35.606	25.6061	21.6364	26.1516	22.1212	32.6364	22.8182	37.8182	25.3611	6.57848	12		-22.3	49.8182	41.4545	25.7878	26.4546	42.8788	44	33.0606	36.8485	31.6061	36.8788	8.28501	9		-51.9	18.4706	24.2727
-43.9	24.4243	32.9394	30.8788	31.9091	26.4545	30.9394	27.7879	35.2728	17.9394	33.4848	21.6667	28.5179	5.41459	11		-40.5	18.6969	27.8788	18.9394	24.7878	33.4848	29.1516	22.0909	22.2425	19.7273	33.4848	21.303	36.7576	25.7121	6.2936	12		-22	50.4243	43	35.5151	32	42.7575	49.9394	31.5152	36.4242	28.4242	38.8889	8.02996	9		-51.5	17.2647	22.5454
-43.6	25.8182	34.394	26.9697	31.2424	27.3939	28.303	23.9394	33.6364	24.394	25.697	19.9697	27.4325	4.30331	11		-40.2	22.3636	27	21.2122	27.0909	32.8182	27.1819	22.697	22.3334	20.8788	37	24.3939	39.3333	27.0253	6.21979	12		-21.6	51.9091	42.9697	31.8788	37.6061	47.9394	50.6364	36.6364	37.8182	26.5455	40.4377	8.61591	9		-51.1	18.2647	23.0909
-43.2	21.8485	33.1818	28.6061	31.4849	30.6061	28.7879	24.3939	34.6061	23.0606	25.1818	20.9394	27.5179	4.69996	11		-39.8	23.2424	25.8485	19.4546	29.4848	36.7879	24.1516	19.0909	30.9394	21.2424	32.4545	26.9091	37.5454	27.2626	6.28005	12		-21.2	48.8788	33.1515	31.6969	35.697	60.606	44.3031	34.8788	36.0606	26.9091	39.1313	10.3841	9		-50.8	21.1176	17.9697
-42.8	21.6061	33.3636	26.1516	33.2727	31.6364	29.6969	28	29.9697	23.2728	23.3636	23.2121	27.595	4.31061	11		-39.4	23.5454	25.1515	19.9697	27.5757	29.8182	23.8182	20.4546	32.9394	23.3636	27.5455	27.5454	35.2727	26.4167	4.66579	12		-20.8	45.5152	26.6666	37.2424	38.9091	61.4545	41.091	30.4243	38.8788	27.0303	38.5791	10.7324	9		-50.4	21.8235	22.3636
-42.4	24.2121	33.5152	25.8788	36	27.7576	25.4242	24.2424	28.7273	26.6061	24.0606	23.5455	27.27	4.07492	11		-39	25.7878	26.4546	21.4546	28.3636	29.7273	25.7273	21	29.9091	28.0909	28.0909	32	35.0909	27.6414	3.99778	12		-20.5	41.1516	30.4848	34.3939	40.2727	60.4848	40.1819	28.0303	32.2424	26.6667	37.101	10.2994	9		-50	20.0588	24.8485
-42	23.7576	33.9697	25.4849	35.6364	25.697	23.2121	27.4242	29.4546	26.6364	28.7273	21.0909	27.3719	4.41288	11		-38.6	27.7575	25.5455	23.5758	27.7878	29.1818	27.5152	25.0606	27.2425	24.3939	29.3333	30.4848	33.8182	27.6414	2.8574	12		-20.1	44.5152	31.2121	29.3333	37.9697	57.1818	39.6061	28.697	27.2727	23.7576	35.5051	10.5036	9		-49.6	21.0588	19.5757
-41.7	27.7576	34.4243	26.0909	36.0303	30.5151	24.9697	29.9394	31.8788	27.9091	32.8182	24.2727	29.6915	3.86549	11		-38.3	22.6969	26.303	24.4546	29.5757	30.7273	29.9697	29.8485	26.697	24.4848	31.7879	29.2424	34.8485	28.3864	3.51422	12		-19.7	44.5455	38.3333	26.606	36.1818	52.5151	32.4849	26.6061	21.0606	20.8485	33.2424	10.7495	9		-49.2	24.6765	14.9394
-41.3	24.0909	41.1818	29.1516	33.3636	29.4545	26.5454	32.0909	34.8485	29.0606	32.1515	25.1515	30.6446	4.86358	11		-37.9	25.2727	26.2727	22.9394	31.2727	28.697	27.6667	31.303	22.3334	22.303	33.6061	32.2121	32.6061	28.0404	4.1907	12		-19.3	50.5152	34.0909	26.1212	39.0606	53.606	26.0607	25.2727	24.3939	21.9697	33.4545	11.8235	9		-48.9	26.3529	20.2424
-40.9	25.1818	41.3333	33.0606	33.6364	25.2424	29.0606	24.1515	33.7273	25.9394	29.0303	27.6061	29.8154	5.18314	11		-37.5	27.1515	35	21.5455	31.4545	27.2121	28.6667	34.2727	23.7879	23.4545	33.1818	36.0606	34.3939	29.6818	5.0533	12		-18.9	58.7879	30.7576	28.9697	34	46.0606	22.2728	27.7576	19.7575	24.6364	32.5556	12.4698	9		-48.5	28.4118	19.9091
-40.5	28.1515	37.8788	31.0303	31.7273	27.0909	27.5151	21.5152	37.4849	25.9091	35.8788	25.5152	29.9725	5.32533	11		-37.1	24.1515	36.3636	24.6364	29.5454	26.9091	28.9394	32.2727	25.6061	23.5758	35.4545	33.4848	36.5757	29.7929	4.90562	12		-18.6	58.8788	30.8182	24.2727	32.9697	41.7878	29.2425	27.303	17.9697	30.4849	32.6364	11.7552	9		-48.1	26.2353	17.7273
-40.2	23.9394	38	31.8788	31.7576	30.0909	26.5454	26.5758	41.6061	30.0303	37.0303	21.1515	30.7824	6.21858	11		-36.7	23.7575	36.3333	25.2728	26.2727	29.1212	34.6364	32.2727	28.4243	24	34.2424	33.8182	33.7273	30.1566	4.54683	12		-18.2	52	30.3636	26.2727	33.0606	43.6363	30.3637	27.0606	22.6363	29.0909	32.7205	9.29081	9		-47.7	27.5	18.303
-39.8	22.697	33.8788	29.1212	29.8485	28.4848	29.6969	28.1212	41.7879	22.4243	35.9394	20.5758	29.3251	6.24915	11		-36.4	25.7272	32.5455	27.9091	23.7575	30.4848	36.9091	30.2727	34.0909	26.3636	33.7576	30.8485	30.8788	30.2954	3.82153	12		-17.8	45.9091	28.1515	24.2727	29.8182	56.0909	30.6364	25.5455	22.6666	25.2424	32.037	11.3435	9		-47.3	25.5882	19.1212
-39.4	26.2425	31.4849	29.1819	33.5758	30.1818	34.8485	27.2727	42.9091	21.1515	32.6364	24.6364	30.3747	5.82987	11		-36	23.5454	32.3333	29.4243	23.909	31.1212	34.5152	31	31.0303	28.5758	35.5151	33.5757	29.6061	30.346	3.71964	12		-17.4	43.7576	24.5151	23.3333	27.4243	53.303	28.7273	26	19.3333	26.2424	30.2929	10.9442	9		-47	20.6471	19.7879
-39	26.2728	31.8485	26.2122	33.5152	28.6364	33.5454	28.8182	38.3637	26.6364	28	28.8485	30.0634	3.82604	11		-35.6	27.2727	31	27.394	24.909	30.0606	35.4546	32.7879	32.1516	31.0303	38.6364	33.8788	37.4545	31.8359	4.14646	12		-17	43.3334	30.4545	26.2121	27.2727	55.2121	28.9091	27.2424	20.6363	27.5455	31.8687	10.6448	9		-46.6	19.4118	22.8182
-38.6	32.1515	32.7879	24.9697	34.5455	30.6364	31.6363	25.7273	33.6667	24.3031	26.606	29.0303	29.6419	3.69667	11		-35.2	30	27.9697	29.0606	26.3333	32.3939	32.8182	30.1515	32.2425	31.303	41.6364	33.0606	37.9697	32.0783	4.21394	12		-16.7	44.2122	30.8182	28.6969	28.0909	51.8788	31.394	27.7273	17.2727	26.9697	31.8956	10.2018	9		-46.2	22.1471	23.5151
-38.3	29.0909	35.8182	29.3637	38.0606	36.5454	34.2727	26.9091	33.1212	21.3031	29.9394	28.1818	31.146	4.94923	11		-34.8	28.6969	26.8788	28.3031	29.3636	33.9697	34.091	32.1818	29.5455	29.8788	45	34.5151	38.1818	32.5505	5.10319	12		-16.3	45.9091	29.6363	27.3939	26.1212	54.0909	32.8182	29.303	19.3333	25.697	32.2559	10.8993	9		-45.8	20.4706	20.8485
-37.9	27.4546	30.8182	27.8788	37.1818	36.0606	29.9697	30.7576	37.394	23	26.697	34.8485	31.0964	4.7476	11		-34.5	29.3636	19.2424	24.1212	28.9697	35.7576	34.2728	28.6667	30.1819	30.2424	39.6667	36.7879	40.0303	31.4419	6.18066	12		-15.9	45.1819	30.4848	31.303	27.8485	54.8181	25.0607	27.7879	23.3636	32.4546	33.1448	10.2673	9		-45.5	20.0294	23.2727
-37.5	25.6667	35.3333	29.2122	38.1212	35.9394	33.7879	31.4546	45.4546	28.9091	30.606	38.5455	33.9119	5.57346	11		-34.1	30.9697	19.5455	28.7576	32.4242	34.5454	34.5152	30.7576	29.1819	37.4242	39.2424	31.606	36.9091	32.1566	5.17858	12		-15.5	40.8182	31.4848	29.7272	33.2424	43.2424	23.6364	29.3334	22.6666	30.2121	31.5959	6.86501	9		-45.1	23.1765	28.6364
-37.1	33.9394	36	30.0909	39.8788	36.1212	33.8485	34.3636	47.7879	27.9394	31.9697	33.5455	35.0441	5.26948	11		-33.7	29.6363	20.8182	34.0606	33.9697	35.1212	36.2425	34.0606	32.4243	38.6364	36.7273	33.7576	36.2121	33.4722	4.5937	12		-15.2	40.1516	33.9091	34.6666	29.4243	41.4242	23.9394	28.8788	17.0909	24.7576	30.4714	7.91417	9		-44.7	24.4118	27.303
-36.7	34	37.9697	27.7576	34.7879	40.1818	38.9394	34	47.7273	27.4243	33.697	34.0909	35.5069	5.69877	11		-33.3	32.2424	32.0303	33.1819	35.2727	34.5151	31.5152	40.4546	31	38.4242	34.3333	37.4545	39.0909	34.9596	3.20291	12		-14.8	39.0607	38.4848	34.8788	31.9091	36.3333	28.5758	25.1212	17.7272	25.1818	30.8081	7.20622	9		-44.3	25.3823	20.3333
-36.4	33.7273	44.6667	27.7879	32.9697	37.3636	37.7879	35.6364	49.1212	32.9091	26.8485	38.3333	36.1047	6.57936	11		-33	27.303	33.4243	34.4243	31.1515	34.1212	30.2122	40.8485	35.1212	34.3636	33.3333	35.3636	37.8788	33.9621	3.48321	12		-14.4	38.7576	41.8788	35.606	29.5455	33.6666	31.6061	24.8788	17.5151	24.9394	30.9327	7.62676	9		-43.9	21.6176	23.7879
-36	31.6364	50.1515	32.2425	34.3636	35.3333	37.6969	36.1515	42.6667	31.2122	27.0303	30.4545	35.3581	6.43035	11		-32.6	23.0303	32.0909	33.5152	26.3636	36.4848	33.3334	40.7273	32.7576	32.8182	32.697	31.5454	38.9394	32.8586	4.8037	12		-14	35.5758	34.1515	32.0909	26.5455	37.4242	36.7879	27.7879	19.6969	20.9697	30.1145	6.69235	9		-43.6	24.7647	24.2424
-35.6	31.9697	46.9394	35.4849	32.2424	31.9091	38.1212	31.9697	40.3031	33.3637	32.4848	28	34.7989	5.23194	11		-32.2	23.6969	29	36.6667	25.909	38.0909	35.6364	47.394	34.8788	33.7273	38.5455	31.8788	38.5454	34.4975	6.36925	12		-13.6	35.8788	32.8182	28.4242	30.4546	35.5151	37.3031	27.7576	19.9394	20.4849	29.8418	6.37867	9		-43.2	24.0294	19.4545
-35.2	29.0606	39.6061	35.3334	40.2727	31.9394	41.9394	33.303	39.8182	29.6364	37.3333	26.3333	34.9614	5.26622	11		-31.8	26.8484	32.1818	32.8182	29.3636	40.6364	38.5758	47.0909	39.0606	32.9091	43.1818	31.3636	45.6364	36.6389	6.63046	12		-13.3	42.2122	34.5454	25.4242	30.5455	39.2727	35.7273	25.5152	18.5151	21.8788	30.404	8.1111	9		-42.8	22.0588	28.0303
-34.8	33.0909	39.8182	34.1516	44.4242	30.9697	36.7273	37.6667	36.9091	33.1212	35.697	29.9091	35.6805	4.13785	11		-31.4	31	33.6667	31.1516	28.4242	37.2727	38.8788	46.2121	40.0606	40.3636	44.7879	30.1212	48.7879	37.5606	6.7901	12		-12.9	44.9697	29.8788	28.8788	23.3637	35.0606	34.2425	24.9394	18.8485	22.7879	29.2189	7.98046	9		-42.4	24.2353	26.2121
-34.5	32.9394	36.9697	33.7879	42.5758	35.8182	32.8485	38.8788	33.3031	26.9697	34.1515	34.7576	34.8182	3.93842	11		-31.1	33.6363	34.8485	31.9697	28.8181	36.606	42.7879	48.6667	39.0303	37.8788	46.0303	27.8182	51.6364	38.3106	7.64149	12		-12.5	42.8788	32.0303	24.9697	24.9091	27.8181	33.9394	25.7273	20.5454	23.0606	28.431	6.84772	9		-42	23.0294	20.3333
-34.1	38.5455	35.7576	31.3334	42.303	37.4242	29.3333	41.7576	39.1515	28.7576	37.7273	34.7879	36.0799	4.63069	11		-30.7	35.4545	34.2424	33.0909	32.0909	35.0909	44.4546	50.8485	38.7576	32.0606	48.4545	24.2424	55.9091	38.7247	9.26222	12		-12.1	38.6667	28.4545	26	28.4849	30.5757	29.5758	24.1212	22.4848	17.9091	27.3636	5.82003	9		-41.7	23.1176	25.9091
-33.7	34.1515	36.9394	31.1516	41.4242	37.0606	31.5151	40.9091	42.1818	31.2122	36.2424	33.6667	36.0413	4.11326	11		-30.3	36.5454	37.6364	30.9697	36.0606	29.5454	43.4243	44	37.5152	34.5152	45.6364	26.0606	50.6061	37.7096	7.15721	12		-11.7	38.9697	30.1212	24.6666	28.394	31.5151	29.8788	24.7879	22.2727	13.3333	27.1044	7.09752	9		-41.3	21.6765	30.8788
-33.3	35.5152	45.6667	30.7879	37.4242	37.3939	32.6969	43.5152	35.5758	36.2122	36.697	35.6364	37.011	4.26386	11		-29.9	39.0303	31.6061	35.9394	33.9697	30.3636	44.5152	38.7879	41.3031	35.3333	38.9697	24.4848	51.5151	37.1515	7.00297	12		-11.4	38.8788	32.4242	25.5757	25.6364	30.4242	34.1819	26.9394	16.2424	15.0303	27.2593	7.87495	9		-40.9	19.5882	30.3333
-33	34.4849	42.4243	30.2728	41.6061	39.8788	34.6666	49.3333	32.8182	24.9697	42.697	32.3636	36.865	6.95723	11		-29.5	40.4242	27.394	33.6364	30.2727	33.9697	43.8182	42.8485	34.4849	36.5455	38.3939	31.3333	44.2727	36.4495	5.56195	12		-11	41.6061	26.2121	26.7272	21.4243	29.3333	32.394	26.2727	18.303	16.9697	26.5825	7.54044	9		-40.5	24.1471	28.9394
-32.6	36.7273	40.5758	31.3031	40.9091	34.4242	35.8485	46.3636	29.6061	21.7576	41.2424	31.7273	35.4986	6.81351	11		-29.2	35	33.4546	31.6364	29.5454	34.4242	41.6061	41.9394	35	37.4848	38.6364	31.1515	42.2121	36.0076	4.36539	12		-10.6	44.1213	23.4545	25.9091	19.9091	30.7575	31.2425	27.6061	16.9091	17.4242	26.3704	8.5119	9		-40.2	25.1176	25.5757
-32.2	38	37.4849	26.8182	40.0303	33.5151	33.8788	49.1515	32.2425	26.1515	41.0909	32.1515	35.5014	6.62944	11		-28.8	35.5454	33.3333	35.4849	31.606	34.2424	39.4546	38.0303	36.394	39.9394	40.1515	32.2424	39.5151	36.3283	3.07671	12		-10.2	43.8182	25.8788	34.303	27.1818	33.7272	34.6364	29.1212	18.6666	16	29.2592	8.58817	9		-39.8	25.9412	27.6364
-31.8	39.5758	34.3333	24.9697	42.5152	37.5151	40	43.5758	27.697	30.8788	41.1515	30.7576	35.7245	6.3539	11		-28.4	36.7878	38.0303	37.8788	38.4242	30.9697	37.6364	36.0606	34.9697	38.0909	44.1818	34.6363	34.0303	36.8081	3.19678	12		-9.8	36.4849	26.8182	23.3939	30.5455	37.0606	29.5152	27.0303	22.8182	21.0303	28.2997	5.71222	9		-39.4	26	24.6061
-31.4	33.2728	34.1818	22.1819	40.9394	41.5151	37.0606	38.1212	28.4546	28.7576	41	33.3636	34.4408	6.13771	11		-28	37.3333	37.3333	37.4849	38.3333	35.303	38.3031	40.2727	38	35.3333	40.0606	32.0909	34	36.9874	2.40768	12		-9.5	31.5152	25.2727	28.2424	29	34.2727	26.2728	26.8485	22.8182	23.303	27.5051	3.72857	9		-39	29.4118	29.6364
-31.1	26.2425	34.2424	25	42.7576	42.0909	40.0606	38.4849	32.697	30.6061	41.0909	30.6061	34.8981	6.37483	11		-27.7	43.1818	36	34.7576	41.8181	40.697	38	44.4243	37.5455	33.7879	38.1818	31.0303	37.7879	38.101	3.94241	12		-9.1	33.394	21.8182	21.6363	30.4849	35.0303	28.0607	26.0606	18.5151	23.8182	26.5354	5.64929	9		-38.6	27.6176	30.9394
-30.7	28.394	31.6061	25.1516	45.8485	45.6364	39.4242	37.1212	33.9091	27.2122	36.0303	33.2121	34.8678	6.87714	11		-27.3	42.2727	45.2727	38.5152	39.5757	42.4848	36.2728	39.1515	37.1212	34.5455	40.3939	31.2727	36.4848	38.6136	3.81134	12		-8.7	39.8485	20.7879	20.2121	29.3637	30.9091	30.4243	25.1212	17.606	25	26.5859	6.86092	9		-38.3	26.4118	24.2727
-30.3	25.5455	33.8485	28.697	46.9697	42.6364	37.6666	41.2424	30.0909	29.9091	36.303	31.303	34.9284	6.65908	11		-26.9	38.2424	44.1515	36.4243	39.6363	39.0303	33.4243	35.2121	35.1212	39.2121	43.6364	32.0909	37.1818	37.7803	3.68491	12		-8.3	39.9697	18.6363	21.9394	31.3637	29.5454	30.091	24.9091	20.7575	21.0606	26.4747	6.84638	9		-37.9	26.3529	33.5151
-29.9	26.9697	39.8182	29.5152	49.9394	41.3939	38.5757	39.5758	29.3031	36.3637	35.606	35.3939	36.5868	6.50165	11		-26.5	37.7575	43.8485	32.1819	34.1515	39.5151	37.0606	37.303	37.0606	38.0303	41.2121	30.4545	39.0606	37.303	3.69299	12		-8	38.3637	22.7273	23.9697	36.394	33.1818	29.4849	24.4849	21.7575	24.697	28.3401	6.2466	9		-37.5	25.7059	36.5454
-29.5	32.4546	43.9697	28.0303	45.2727	36.4545	37.9091	37.8182	30.0303	29.6364	40.9091	36.5758	36.2782	5.76588	11		-26.1	40.7878	43.7576	34.6667	32.3939	45.8485	37.7879	35.4546	38.3334	36.3636	38.8182	28.7273	37.697	37.553	4.65852	12		-7.6	40.697	30.8182	26.0606	34.7576	36.5757	32.9394	23.9091	18.4545	23.5455	29.7508	7.21655	9		-37.1	27.7647	32.303
-29.2	31	40.303	26.6667	47.6061	36.4848	41.3333	37.3939	25.4849	28.5758	46.1212	38.4849	36.3141	7.5443	11		-25.8	43.0303	39.0606	34.9091	37.6666	46.1515	35.1516	33.7576	36.5455	34.0606	40.0909	29.9697	35.7879	37.1818	4.39012	12		-7.2	42.7576	24.4848	31.303	29.697	27.6969	29	25.3334	18.6969	21.7879	27.8619	6.86569	9		-36.7	29.9118	30.9697
-28.8	28.3031	43.7879	26.4243	48.9091	37	40.2424	37.1818	25.2122	28.2728	44.7576	41.7273	36.529	8.25308	11		-25.4	41.6363	38.6061	34.4849	40.7575	43.8788	35.8182	36.4546	40.4849	33.4545	42.5758	31.2727	34.2121	37.803	4.06953	12		-6.8	37.7273	26.5454	31.4242	25.0606	28.3333	20.2122	28.5758	19.4242	25.7879	27.0101	5.56566	9		-36.4	30.0294	28.6061
-28.4	30.9394	46.1818	29.7273	39.3939	35.5454	37.6363	43.5758	29.394	31.2425	39.7879	42.7879	36.9284	5.98028	11		-25	47.4242	36.394	35.3334	38.3939	43.5454	39.7273	41.9697	41.5455	35.0303	36.9697	28.606	38.1818	38.5934	4.81154	12		-6.4	33.3031	26.0303	26.5454	25.4849	26.1515	21.6364	27.4849	18	24.4849	25.4579	4.16562	9		-36	27.6176	35.7273
-28	31.1818	50.9394	32.9091	36.1515	37.9091	36.5454	47.6061	27.6667	28.3031	41.5454	45.1818	37.8127	7.76029	11		-24.6	49.2424	39.394	34.8485	40.2727	36.5757	42.7273	42.4546	38.0606	35.3636	37.6667	25.8788	40.3636	38.5707	5.58666	12		-6.1	28.2728	25.6666	24.3333	27.5455	32.303	24.1516	27.9697	19.8788	21.2121	25.7037	3.82541	9		-35.6	30.1471	32.0303
-27.7	35.6061	48.0606	31.3334	38.3636	40.4545	32.6363	42.6364	26.8485	31.8485	42.9091	44.4545	37.741	6.59569	11		-24.2	42.1515	40	34.6061	36.3636	36.2121	43.091	38.4243	36.9394	33.9697	40.9091	27.3636	38.5454	37.3813	4.25755	12		-5.7	26.7879	28.6969	21.5454	22.6667	33.0303	24.1516	27.0606	21.4545	21.3333	25.1919	4.02147	9		-35.2	34.9412	33.2727
-27.3	29.0909	38.5455	31.4243	33.697	39.3333	31.0909	41.0909	27.0606	33.1515	45.7273	42.1212	35.6667	6.00398	11		-23.9	45.7575	44.6364	36.5152	39.606	37.1818	47.3334	37.6364	37.8485	40.1818	41.303	28.3939	40.5757	39.7475	4.9989	12		-5.3	30.3031	32.2121	21.6363	22.1818	29.1818	22.4243	26.1818	18.5151	25.1515	25.3098	4.55694	9		-34.8	35.2353	30.0606
-26.9	29.7576	39.6667	32.3031	38	40.7273	30.3939	41.3333	31.3334	36.7273	42.9091	41.5758	36.7934	4.96494	11		-23.5	47.8484	38.9394	40.0606	39.8181	41.1818	50.7576	37.697	42.8182	41.8788	36.9091	30.303	41.7273	40.8283	5.17858	12		-4.9	33.6061	33.0909	21.4545	21.6667	24.7272	27.7273	24.5758	16.3939	26.2121	25.4949	5.52529	9		-34.5	32.2353	27
-26.5	29.4243	39.4546	32.697	38.6667	39.7273	33.7273	41.9394	34.6061	39.2728	42.7576	41.9394	37.6557	4.37003	11		-23.1	49.8181	46.4546	34.9394	39.4545	35.9394	54.4243	38.3333	45.4546	36.0606	39.8485	30.606	43.1515	41.2071	6.85751	12		-4.5	30.697	27	25.3636	24.7273	28.9091	28.2728	22.6364	15.1212	25.697	25.3805	4.54168	9		-34.1	31.7647	26.5454
-26.1	36.394	29.9394	30.8182	37.2424	38.5151	35.2424	38.9394	37.7273	36.4546	42.2727	40.8182	36.7603	3.74451	11		-22.7	46.1212	46.1515	33.0303	39.6969	37.0909	48.4546	35.4243	39.3031	37.6061	38.7273	32	47.6667	40.1061	5.68361	12		-4.2	35.1213	24.606	24.4545	23.7879	30.9091	27.1213	22.1212	19.2424	22.3939	25.5286	4.86691	9		-33.7	33	32.0606
-25.8	31.3334	30.1818	34.9091	38.1818	39.6061	34.4848	38.697	40	37.5758	45.697	40.8788	37.4132	4.45534	11		-22.3	42.9697	51.7273	35.7273	36.3636	37.8485	47.1213	36.2727	41.4849	41.1818	35.0909	35.697	47.1818	40.7222	5.54812	12		-3.8	38.4849	26.303	24.4545	25.2727	33.303	26.3334	22.697	27.8182	24.5152	27.6869	5.03906	9		-33.3	33.6765	31.5757
-25.4	25.7879	36.697	34.2425	39.0606	38.697	35.8485	39.5758	45.6364	36.4546	44.0909	46.7879	38.4436	5.88676	11		-22	43.909	51.3636	34.1516	36.2424	34.6667	49.697	36.1515	42.8182	43.1818	33.3939	30.6363	47.4848	40.3081	6.96935	12		-3.4	36.6667	29	26.4848	21.6061	27.606	22.697	25.1212	21.6969	24.5455	26.1582	4.70356	9		-33	32.7353	36.4545
-25	24.8182	34.9697	33.4546	34.0303	34.2424	34.8182	43.5152	40.1515	40.1212	45.1212	44.2727	37.2287	6.05528	11		-21.6	40.6666	42.0606	34.9394	35.8181	33.8485	48.0303	30.6061	40.7273	43.4242	37.1515	24.303	41.9394	37.7929	6.39908	12		-3	35.091	25.8485	24.0606	21.8788	28.8485	19.9394	24.0606	23.2121	25.2424	25.3535	4.42445	9		-32.6	35.0882	32.5757
-24.6	30.4546	36.7273	34.1516	35.3333	34.8182	37.7576	42.2727	41.394	39.9394	44.5151	39.5758	37.9036	4.11121	11		-21.2	40.9697	35.5455	30.4243	37.6363	34.8182	49.0606	29.7273	39.6364	45.303	34.3333	25.0909	40.6364	36.9318	6.75968	12		-2.7	35.3637	20.2424	22.2121	22.4243	30.9091	25.3637	23.2424	22.9697	22.1515	24.9865	4.93484	9		-32.2	31.4412	35.3333
-24.2	26.394	38.394	32.1819	34.3333	40.697	39.0909	39.8182	41.697	40.6667	39.0606	39.8485	37.4711	4.64933	11		-20.8	40.5151	36.7576	29.6667	41.5151	31.3939	45.0303	31.9394	38.1212	45.9697	32.2121	27.2727	41.2121	36.8005	6.21306	12		-2.3	29.9394	21.606	27.7575	22.5152	32.7878	24.2728	22.1515	22.3636	22	25.0438	4.10672	9		-31.8	28.4412	25.7576
-23.9	25.5455	38.2121	35.7879	34.303	40.3333	35.606	37.1818	38.4546	33.7879	37.5151	38.9091	35.9669	3.98885	11		-20.5	45.0909	34	30.7576	43.7272	31.3636	42.4849	31.9697	35.394	46	33.7273	28.7576	38.4242	36.8081	6.10258	12		-1.9	28	20.1515	25.8181	18.8788	32.303	25.0304	22.5455	23.4242	22.2727	24.2694	4.10978	9		-31.4	29.6471	25.5454
-23.5	29.697	38.4849	35.6061	37	41.6061	32.4545	38.1818	33.8485	34.7576	37.9697	39.6667	36.2975	3.44006	11		-20.1	55.0303	35.8788	36.0909	43.5151	32.5151	41.4546	33.9394	35.2122	46.9394	36.5151	32.2727	40.2121	39.1313	6.73745	12		-1.5	30.6667	21.5454	26.1212	17.394	30.2424	28.1213	23.0606	22.0909	22.7879	24.67	4.42319	9		-31.1	31.0882	27.3333
-23.1	29.4546	39.6667	36.697	32.1818	41.4242	32.4545	36.6364	33.394	32.6061	41.8182	43.9394	36.3884	4.76744	11		-19.7	55.6969	35.8485	32.6667	42	35.9091	42	35.7273	37	48.3333	35.8182	30.5454	42.5757	39.5101	7.06767	12		-1.1	30.5758	19.7879	25.3939	21.7576	28.606	28.0304	22.3334	21.5757	21.8788	24.4377	3.82171	9		-30.7	35.8529	25
-22.7	29.394	32.9697	35.0606	32.6667	40.2424	37.2424	31.1818	31.7273	33.8788	43.1212	45.9091	35.7631	5.27837	11		-19.3	50.909	40	33.7576	42.4545	35.8182	43.3031	35.7273	37.1819	45.6667	36	32.1515	43.3636	39.6945	5.5473	12		-0.8	34.0607	16.7576	25.7272	19.5152	36.1515	30.8788	21.9091	20.5757	28.2121	25.9764	6.80465	9		-30.3	29.9412	25.3939
-22.3	27.3637	31.9091	32.7273	32.7273	37.0303	38.3939	26.8485	28.2425	31	38.697	43.3939	33.4849	5.29926	11		-18.9	45.5151	33.9091	29.8182	40.4242	31.9091	39.4546	36.1212	30.9394	37.3636	35.9394	30.7879	40.8485	36.0859	4.85648	12		-0.4	37.2425	14.5757	27	18.2121	43.9091	35.1516	22.394	24.606	33.2424	28.4815	9.58532	9		-29.9	30.4412	28.6061
-22	24	37.2424	31.4546	33.6061	33.697	39.7273	27.6667	33.9394	28.394	42.2424	42.697	34.0606	6.04249	11		-18.6	38.8787	36.697	28.0303	32.5757	29.3333	40.1819	32.0303	33.697	37.8485	35.1818	33.4848	41.8788	34.9848	4.25992	12		0	39.697	13.6666	32.4848	17.2727	44	26.091	23.303	30.3636	43.7576	30.0707	11.0366	9		-29.5	33.4412	28.2424
-21.6	23.1212	38.5758	34.2728	29.3939	30.8485	38.2727	31.2121	33.3031	33.8485	40.4242	38.8485	33.8292	5.11374	11		-18.2	34.8787	36.0606	30.9394	30.4545	30.7273	43.7273	31.0606	36.7879	33.9697	36.9697	32.606	39.5757	34.8131	4.0745	12		0.4	41.3637	18.1515	28.6363	26.7273	34.303	23.1516	24.6364	35.1212	54.0303	31.7913	10.9034	9		-29.2	33.8529	31.2121
-21.2	24.6667	43.2121	35.3031	31.697	30.4545	37.3333	30.8788	33.2122	30.3031	38.3939	39.0303	34.0441	5.20841	11		-17.8	33.2424	36.1212	28.4546	32.2121	28.0303	46.7576	35.1212	34.9394	32.5758	38.2121	30.8182	44.2121	35.0581	5.72317	12		0.8	46.7879	22.5454	28.0606	29.5758	36.0606	25	30.4546	44.7272	55.8485	35.4512	11.2965	9		-28.8	36.8529	34.0909
-20.8	34.6061	43.3636	34.5758	31.9697	30.1515	34.4242	31.6364	34.8485	30.7576	35.8182	36.6061	34.4325	3.63797	11		-17.4	32.7272	38.303	28.7879	33.5454	30.3636	44.1819	38.3637	31.6061	30.5152	35.3939	31.3333	51.303	35.5354	6.61596	12		1.1	57.1516	31.8485	31.303	41.4546	42.1818	39.3637	37.3637	47.9697	52.2424	42.3199	8.77104	9		-28.4	37.8235	31.7879
-20.5	36.0606	41.4546	34.0303	28.3636	29.303	32.6666	33.7273	34.8485	31.5152	33.3333	37.3333	33.876	3.65762	11		-17	32.6363	38.2727	32.4546	33.1212	30.7576	44.9091	40.7576	27.0606	36.0909	34.0303	31.606	51.0909	36.0656	6.72592	12		1.5	63.1819	39.3636	34.5757	53.4243	46.8181	58.7273	49.7879	45.0303	50.1818	49.0101	8.93572	9		-28	35.2647	30
-20.1	28.5455	43	32.5455	30.8182	32.9697	32.9697	34.5455	32.5758	28.697	32.9697	38.7879	33.4931	4.20382	11		-16.7	32.7272	32.9091	30.9091	31.2727	29.0303	43.1819	42.9394	28.0606	34.7273	38.7576	35.9091	45.3939	35.4849	5.83226	12		1.9	66.7576	49.2424	45.2727	59.9394	62.2424	60.9697	56.1515	46.8485	56.7879	56.0236	7.41653	9		-27.7	33.3823	24.1212
-19.7	29.9697	43.1515	34.4546	29.3333	29.8182	26.0909	32.3333	30.9394	33.0909	30.9394	38.5455	32.6061	4.72912	11		-16.3	33.1212	32.2727	29.3334	28.5757	34	40.6667	41.6364	28.3334	33.5152	40.1212	35.6363	40.1212	34.7778	4.86562	12		2.3	70.394	54.0606	52.8181	58.3333	70.8485	64.9091	56.4849	49.5151	54.3636	59.0808	7.79352	9		-27.3	37.0882	25.0606
-19.3	33.1818	46.2121	34.7576	33.7879	33.2121	27.6666	28.8485	29.4243	31.9697	25.8788	41.4849	33.3113	5.99595	11		-15.9	34.7272	29.394	28.6667	30.2424	32.1515	41.394	37.4243	27.7879	37.7273	36.2424	39.6363	39	34.5328	4.71934	12		2.7	78.091	60.606	61	57.2121	73.1212	70.7576	56.0303	53.0606	50.697	62.2862	9.53766	9		-26.9	37.7647	27.2727
-18.9	29.1818	43.7576	32.4849	30.697	31.7273	30.7879	28.303	25.4849	31.5758	26.3636	41.9091	32.0248	5.79575	11		-15.5	36.8787	34.9697	27.2122	29.4242	30.0303	42.6061	27.9091	27.9697	35.7273	38.0606	36.9091	41.2121	34.0758	5.3886	12		3	79.3031	59.9697	61.1212	52.0909	78.8485	73.7879	57.9091	56.1515	44.7879	62.6633	12.0859	9		-26.5	39.2353	27
-18.6	31.5152	45.0909	31.2122	30.1818	36.6061	32.7273	28.8485	24.0303	33.6061	30.0909	40.0606	33.0882	5.73497	11		-15.2	42.6666	41.2121	26.6061	29.5151	29.6364	44.8485	27.8788	28.0303	36.9697	33.303	38.0909	33.2121	34.3308	6.30363	12		3.4	76.2728	63.1212	66.2727	54.1818	73.3636	71.6061	52	54.5757	43.1818	61.6195	11.2567	9		-26.1	38.4706	26.0606
-18.2	32.6667	46.1212	26.6364	28.9091	35.8485	31.5151	28.2424	24.1212	31.9697	29.606	38.2424	32.1708	6.11387	11		-14.8	41.6666	37.5152	26.394	27.5151	26.3636	42.0303	29.1818	31.394	36.2424	31.6364	39.4242	34.3333	33.6414	5.74021	12		3.8	74.3031	62.7879	56.2424	55.4243	68.1212	67.7273	45.6364	54.6363	34.6364	57.7239	12.2721	9		-25.8	35.5	23.7273
-17.8	32.2121	44.0303	28.1516	28.9697	34.1212	29.6363	24.1515	24.9697	29.8788	29.6364	35.0303	30.9807	5.45635	11		-14.4	39.3333	40.8182	27.4546	28.4848	27.5454	39.1213	26.6364	32.5758	36.1818	31.8788	34.8788	30.5757	32.9571	5.05459	12		4.2	69.0304	62.5454	50.9091	55.1212	60.5151	58.8485	45.9091	50.303	37.0606	54.4714	9.61624	9		-25.4	36.2647	27.0606
-17.4	32.3031	46.2727	24.9697	31.7273	35.8485	29.3939	20.6061	25.2728	32.0303	29.2121	33.697	31.0303	6.71037	11		-14	34.5151	45.9091	26.0303	29.7575	28	39.0303	26.0606	31.6364	34.1515	34.1515	30.8788	29.3636	32.4571	5.69088	12		4.5	65.1213	62.4848	48.9091	49.9394	56	57.7576	44.8485	46.303	41.8182	52.5758	8.1343	9		-25	32.7941	28.0303
-17	26.0606	39.3333	22.5152	31.9394	30.4242	26.1212	21.7576	23.6667	31.6364	30.1212	30.8182	28.5813	5.1663	11		-13.6	30.5757	42.394	23.2728	29.3333	25.7576	35.4546	32.8182	30.6061	32.303	29.9091	28.8788	25.2727	30.548	5.05439	12		4.9	58.4849	50.3333	44.9091	50.0303	55.9394	56.5152	43.6667	39.4242	37.7273	48.5589	7.57986	9		-24.6	31.9118	30.3636
-16.7	33	34.9394	24.3637	28.8182	31.1515	27.5454	28.6364	24.3637	29.2122	31.0303	26.4242	29.0441	3.34601	11		-13.3	28.6363	34.9091	21.8485	28.0303	27.0606	34.1213	30.3637	31.6061	30.4848	28.0909	27.0909	26.7879	29.0859	3.53238	12		5.3	55.6364	48.3636	42.0606	48.6061	47.8181	57.1213	41.1515	41.4545	40.6364	46.9832	6.24484	9		-24.2	32.2941	25.1212
-16.3	33.5758	36.4849	25.6667	26.9697	31.9091	25.9394	28.4242	26.3031	31.0303	33.8182	27.7879	29.8099	3.73122	11		-12.9	30.0606	31.3636	25.1819	26.3333	27.7576	32.1819	33.9394	33.8788	28.3333	28.0606	26.9394	31.4242	29.6212	2.94013	12		5.7	51.9697	49.0606	48.6363	48.5758	50.9091	54.3637	42.5152	40.3636	40.3333	47.4141	5.1316	9		-23.9	32.3529	34.8485
-15.9	31.8788	37	27.7273	25.9394	29.5151	26.1818	26.6061	26.6667	28.9091	32.9091	33.9394	29.7521	3.68948	11		-12.5	29.909	37.3636	29.0606	24.606	30.6667	34	33.0303	36.394	32.0909	27.8788	27.5151	34.0606	31.3813	3.80619	12		6.1	51.6364	50.1212	48.4242	52.5455	50.9394	48.5152	42.6667	38.606	37.3939	46.7609	5.73185	9		-23.5	32.0294	30.1212
-15.5	29.8182	34.4849	24.9697	23.697	27.2121	28.9091	24.2727	26.6364	31.1212	32.4242	31.9697	28.6832	3.60829	11		-12.1	30.7272	42.697	25.2122	22.8787	29.8182	36.1213	33.7576	40	33.5152	29.2727	29.5151	28.8788	31.8662	5.7175	12		6.4	50.2728	53.303	48.6363	47.9091	53.1818	41.697	40.8788	37.2424	36.5152	45.5152	6.54835	9		-23.1	31.0294	34.3333
-15.2	27.8788	36.2424	26.1819	24.5455	29.4545	31.5454	24.3333	22.697	26.8485	31.697	32.4849	28.5372	4.13976	11		-11.7	30.5151	36.2121	26.2728	25.5151	28.2424	39.2425	32.0909	33.1516	30.8485	27.6667	27.7576	29.9091	30.6187	4.07081	12		6.8	44.5758	55.4242	43.7878	48.5152	60.2424	36.4546	42.0303	34.606	32.9394	44.2862	9.25845	9		-22.7	31.6471	33.1818
-14.8	27.8788	39.1818	23.9394	27.1818	34.8485	33.5454	26.8485	21.5758	29.2122	25.9091	32.1212	29.2948	5.16565	11		-11.4	28.9394	37.0303	27.1516	27.909	26.303	40.2122	35.4243	29.2425	32.2727	28.3939	27.7879	33.697	31.197	4.47317	12		7.2	36.9091	47.6666	39.8181	47.5758	56.2424	32.7273	41.2121	33.0606	33.0303	40.9158	8.16331	9		-22.3	37.7647	39.5151
-14.4	26.4546	44.2424	23.8788	27.7879	32.1212	31.5454	24.3636	27.3334	33.1515	31.4848	35.3636	30.7025	5.82256	11		-11	25.909	40.0909	27.4546	29.5454	24.2727	36.3031	30.8182	33.1516	39.5758	27.697	25.0909	37.0303	31.4116	5.68085	12		7.6	35.7273	38.4848	37.8788	47.3333	54.6969	34.1819	40	33.303	34.1212	39.5252	7.12442	9		-22	27.1176	32.8485
-14	24.3637	41.697	24.6667	31.3939	28.5454	32.8788	26.3333	27.5758	33.9697	30.6667	35.2727	30.6694	5.17469	11		-10.6	26.0303	33.7273	25.5758	29.8787	25.3333	35.5152	27.4546	33.6061	38.0909	26.5758	23.4242	32.7576	29.8308	4.75402	12		8	36.3031	34.5151	39.0303	39.8788	52.9697	26.3031	39.7879	33.9091	36.8485	37.7273	7.0809	9		-21.6	20.9412	35.5151
-13.6	22.2728	38.6364	24.8788	33.0909	30.5454	31.1515	28.3333	22.2425	31.9394	29	34.6061	29.6997	5.09552	11		-10.2	29.1515	30.1818	25.3334	27.1515	27.1212	34.1213	31.394	27.394	37.1818	28.6061	20.7273	35.8182	29.5152	4.62391	12		8.3	37.394	38.2121	36.4242	36.5152	43.3333	26.6364	41.3334	39.0909	31.5758	36.7239	5.01986	9		-21.2	25.9706	28.9697
-13.3	23.4849	36.9091	23.2122	33.5758	29.8485	29.2121	27.1818	24	35.0303	32.0909	32.4545	29.7273	4.78028	11		-9.8	32.3333	27.4849	24.7879	28.6969	27.0303	31.2728	32.9697	30.5152	37.7576	28.1818	19.9697	33.697	29.5581	4.62774	12		8.7	37.394	35.8182	29.3939	36.5455	40.8485	26.9394	37.8485	41.2424	27.6061	34.8485	5.48795	9		-20.8	27.6765	29.7879
-12.9	27.3334	29.6061	23.2728	32.697	28.7879	29.0303	22.3636	25.9697	34.4243	27.4242	33.8485	28.6143	3.95806	11		-9.5	30.8787	25.2727	25.6364	29.3939	26.1818	31.7879	31.0909	30.5758	38.9394	30	23.4242	27.6061	29.2323	4.08587	12		9.1	44.2728	35.1515	33.4242	38.1515	41.9697	30.7879	34.9394	36.4242	28.4546	35.9529	5.01802	9		-20.5	28.8235	31.7879
-12.5	27.5455	28.4849	20.2122	30.7576	28.7879	29.9697	26.4546	23.0909	33.1212	33.5151	30.6667	28.4188	4.01882	11		-9.1	32.8181	25.0303	27.2425	34.2424	25.8485	30.6667	29.6061	25.8485	36.7879	30.1818	24.5757	27.4242	29.1894	3.90329	12		9.5	46.2122	29.606	32.9697	39.4849	42.0303	35.5455	31.1818	34.2121	27	35.3603	6.19273	9		-20.1	28.5588	36.3939
-12.1	21.7273	30.0606	21.3031	29.7576	26.8788	30.4545	26.6667	21.0909	30.7273	33.4545	31.5758	27.6088	4.43417	11		-8.7	28.1818	29.303	28.7879	33.6969	28.0606	29.8485	29.5152	27.2425	31.2727	26.697	20.5757	22.1515	27.9444	3.60294	12		9.8	39.697	30.606	34.5454	36.7879	39.0303	31.0607	26.2727	35.0303	25.697	33.1919	5.12133	9		-19.7	24.8823	32.7879
-11.7	21.2728	29.2424	21.9394	31.8182	30.303	28.9394	18.3636	27.7576	29.3031	28.2121	33.6364	27.3444	4.75392	11		-8.3	28.5151	33.5758	30.6364	29.2121	32.697	27.6667	28.697	26.7576	31.6667	27.7576	21.8788	23.1212	28.5152	3.5106	12		10.2	38.8182	34.3636	33.4848	35.4546	36.303	28.3637	24.7879	33.2121	22.7273	31.9461	5.44739	9		-19.3	27.1471	29.1212
-11.4	21.1818	24.8788	24.2122	31.7576	32.3939	31.2727	18.9697	27.1818	25.1212	24.606	30.7879	26.5785	4.49757	11		-8	31.1515	29.303	31.697	28.4545	33.6364	30.2425	28.3333	28.5455	32.4545	29.3636	23.8788	19.4242	28.8737	3.88213	12		10.6	42	34.0909	29.6363	31.0303	44.8181	25.7273	24.5455	33.9697	24.7273	32.2828	7.29873	9		-18.9	30.1471	24.697
-11	19.8182	25.2121	22.394	33.7576	37.4242	30.0606	23.1515	24.0606	27.0303	29.606	31.7273	27.6584	5.36198	11		-7.6	29.4848	35.394	30.8485	31.1515	29.6364	35.091	34.2424	25.3637	31.6364	34.3939	23.1818	24.8485	30.4394	4.15214	12		11	39.8182	29.9394	26.3636	34.7576	43.1818	23.9697	23.4546	34.3636	20.1212	30.6633	7.88905	9		-18.6	26.9706	27.8485
-10.6	18.6667	29.0909	22.5152	31.1212	33.8485	32.3636	22.9697	23.697	22.3637	34.7576	28.6061	27.2727	5.45136	11		-7.2	26.8181	33.5758	31.9091	28.2727	25.2121	33.2728	32.0303	26.4849	35.303	33.7879	24.8182	24.4242	29.6591	4.03021	12		11.4	38.3637	31.3939	30.2121	31.7576	38.7878	21.8182	22.5455	26.1818	20.0303	29.0101	6.8913	9		-18.2	25.2647	22.6667
-10.2	19.3031	24.9091	21.6364	27.9394	29.5454	26.8788	27.7879	25.5455	17.6364	31.2727	25.7273	25.2893	4.21729	11		-6.8	25.3939	36.3636	29.4546	29.1515	22.2727	34.0303	30.7576	28.3637	33.6364	30.3636	24.3636	30.7879	29.5783	4.10705	12		11.7	37.3334	30.8485	32.9394	29.4849	38.7878	17.8788	19.3637	19.4545	20.9394	27.4478	8.18049	9		-17.8	24.5294	23.5454
-9.8	19.9697	24.8485	18.6667	30.3636	30.2424	26.6969	29.0303	27.3637	18.9091	27.4545	29.697	25.7493	4.53219	11		-6.4	25.8787	36.0909	25.0606	28.5757	19.5454	29.3031	31.9697	26.0303	31.3636	30.303	23.5757	25.1515	27.7373	4.42338	12		12.1	34.9091	21.2424	30.2727	22.5758	34.7878	15.9394	16.0606	24.6666	20.1515	24.5118	7.29101	9		-17.4	30.7059	25.7273
-9.5	21.2728	32.0606	21.6061	33.4242	30.4848	25.6969	29.2121	28	24.7273	29.1212	32.3333	27.9945	4.19214	11		-6.1	23.606	38.697	28.0909	24.303	18.8485	32.1213	29.394	21.8182	32.1515	29.5758	23.8485	25.1818	27.303	5.45534	12		12.5	28.6061	21.8485	35.8788	22.8182	34.7878	16.697	15.697	26.9394	16.4849	24.4175	7.6693	9		-17	30.8235	23.3939
-9.1	22.2121	33.303	23.6364	33.7879	32.6061	25.0909	34.3939	25.697	23.1818	32.4545	29.8485	28.7466	4.7997	11		-5.7	23.303	35.6667	26.1212	24.2121	19.1212	32.0303	27.697	16.2728	27.7576	32.3333	22.9697	28.3939	26.3232	5.57568	12		12.9	31.0304	20.9091	30.3939	21.7273	33.1212	16	17.8485	23.2727	13.7576	23.1179	6.96865	9		-16.7	33.2941	29
-8.7	20.2425	30.1818	22.3334	34.697	27.9697	26.5151	32.0606	22.394	22.5152	31.3333	33.697	27.6309	5.13976	11		-5.3	23.4242	35.6667	25.5455	23.0303	20.9697	31.7879	26.6061	16.5455	24.2727	33.3939	21.5757	26.697	25.7929	5.51744	12		13.3	33.1819	17.6969	30.3636	26	40.2424	16.5758	18.8485	22.9394	16.303	24.6835	8.44222	9		-16.3	31.9118	27.6364
-8.3	27.2728	30.3636	22.5455	33.9394	31.0303	27	32.4546	23.1515	24.1212	30.7273	28.4849	28.281	3.82789	11		-4.9	24.8181	36.9091	23.4849	25.4545	19.7576	33.7273	24.0909	20.4849	24.6667	32.6667	20.4848	24.9394	25.9571	5.53921	12		13.6	30.697	20.6666	31.9394	25.1212	35.6363	15.7576	19	25.3333	15.3939	24.3939	7.27186	9		-15.9	30.1471	30.697
-8	27.6667	28.7576	20.3637	34.303	30.1212	28.1212	26.1818	25.3637	25.9091	36.0909	26.7576	28.1488	4.29687	11		-4.5	26.1515	40.5152	21.394	26.7878	20.4545	31.4546	22.8485	24.1516	26.7879	32.2121	19.606	24.0606	26.3687	5.94389	12		14	27.091	20.3636	29.4242	23.2121	33.2424	14.8485	18	22.1818	12.8182	22.3535	6.72619	9		-15.5	31.4118	27.0606
-7.6	27.2728	31.394	21.7879	32.7576	29.303	28.2121	20.6061	28.1818	26.7576	35.5151	27.9091	28.1543	4.32996	11		-4.2	27.6666	36.7879	18.5152	24.8484	21	31.1819	21.9394	32.9697	30.0303	30.9394	22.4242	27.6667	27.1641	5.50508	12		14.4	28.1213	20.2727	24.0303	26.0606	40.9697	16.6061	18.697	24.7272	13.303	23.6431	8.0599	9		-15.2	28.5294	29.2424
-7.2	23.9697	26.5152	22.4546	32.1818	27.5151	28	21.4849	26.4243	24.394	30.9091	25.8182	26.3334	3.27907	11		-3.8	28.9394	38.2424	22.1516	25.4848	20.0909	25.0303	19.9394	30.7576	32.1515	31.3939	20.8788	25.0303	26.6742	5.70058	12		14.8	31.7273	19.0606	19.0303	21.5152	40.606	13.3031	19.7273	28.1212	17.2727	23.3737	8.53032	9		-14.8	30.5882	31.303
-6.8	22.4243	26.7879	21.0606	34.3333	24.9697	25.2727	23.5455	24.7273	23.6364	28.1515	27.4849	25.6722	3.57381	11		-3.4	31.9394	32.6061	24.7576	20.6363	21.303	24.7879	21.1818	28.9091	33.6364	34.0606	21	25.1515	26.6641	5.29282	12		15.2	29.7576	19	16.8485	18.3333	38.0606	12.5455	20.8788	25.4242	21.2424	22.4545	7.65008	9		-14.4	25.3823	29.1515
-6.4	19.1212	33.3333	22.697	36.2727	25.3333	27.0606	25.4242	23.4243	20.2425	23.7273	25.3333	25.6336	5.13177	11		-3	31.2121	27.9697	22.3031	20.909	21.4848	25.1213	28.5758	25.3334	35.2121	35.2121	19.7576	25.2727	26.5303	5.26322	12		15.5	25.6667	21.1515	22.9394	17.9394	33.4242	12.7879	19.9091	23.8485	19.2121	21.8754	5.72639	9		-14	23.6765	29.0606
-6.1	18.8182	40.7879	25.2122	30.6364	21.9091	26.303	26.1515	22.9394	21.7273	26.6364	23.5152	25.8761	5.85885	11		-2.7	27.0909	27.3636	23.0909	21.0606	22.606	24.7879	27.6667	27.1212	31.3333	26.8788	18.0303	22	24.9192	3.66368	12		15.9	25.3334	20.8485	22.0909	16.7273	32.3636	17.4243	17.4849	19.8182	16.9394	21.0034	5.12842	9		-13.6	20.5882	36.3636
-5.7	18.3334	36.8485	24.1819	33.1515	22.2727	23.2727	33.5455	29.3334	21.1515	23.5151	22	26.146	6.04766	11		-2.3	27.4848	32.0606	24.9091	20.6666	23.5151	26.7576	27.1212	27	36.1212	29.1818	16.0606	20.6667	25.9621	5.37128	12		16.3	23.394	19.1212	22.7272	15.6667	30.6969	16.5758	16.2424	20.7575	15.0606	20.0269	5.04653	9		-13.3	19.2353	28.1515
-5.3	19.1212	40.697	20.3334	24.8182	21.8182	23.1818	34.4849	33.7576	19.5455	21.7879	26.5758	26.011	7.17052	11		-1.9	30.1818	30.2424	23.697	22.1515	28.5454	26.8788	24.2121	23.8788	31.9091	35.4545	14.7273	23.1212	26.25	5.47278	12		16.7	25.1516	19.6666	20.3333	17.6667	30.7575	13.4849	16.4243	19	15.3636	19.7609	5.30499	9		-12.9	19.7647	25.2424
-4.9	21.9091	33.4243	17.8788	19.8182	22.5757	20.2424	31.9394	36.7879	23	23.3636	27	25.2672	6.19354	11		-1.5	30.1212	25.4243	22.3334	22	28.8788	26.1516	20.6061	24.0909	31.2424	39	16.0606	27.0909	26.0833	5.90985	12		17	25.4243	22.8182	22.0606	16.7879	28.2727	12.8182	14.9697	18.9091	12.9394	19.4445	5.53978	9		-12.5	19.3529	25.5151
-4.5	21.3031	34.1515	17.6364	21.0606	20.4242	18.8182	30.5758	33.0909	24.4849	23.7879	29.1818	24.9559	5.84862	11		-1.1	31.1818	22.7273	24.5152	22.8484	31.1515	28.2425	19.1818	19.8182	32.2424	39.3939	17.8485	25.7576	26.2424	6.39696	12		17.4	25.7879	22.9697	28.2727	22.9697	33.2121	12.6667	17.0606	19.4848	14.303	21.8586	6.69127	9		-12.1	18.1176	21.8788
-4.2	20.6364	30.2424	18.2122	24.7576	20.6667	17.8788	28.3636	34.4849	19.6061	20.0303	30.697	24.1433	5.84463	11		-0.8	26.606	22.0303	26.9697	22.8181	37.5151	26.2728	19.0606	16.5152	29.5758	42.0909	19.1818	25.2727	26.1591	7.48572	12		17.8	27.9697	28.7879	32.3333	22.9091	31.7878	12.6364	15.3637	18.4848	16.7879	23.0067	7.47693	9		-11.7	18.1471	18.3333
-3.8	21.4849	30.8485	20.697	25.3939	20.2727	18.7576	26.1515	30.0909	20.4849	16.8182	32.8788	23.989	5.40324	11		-0.4	31.7272	30.2424	27.4546	21.3939	38.1818	30.4546	19.4546	20.7576	27.7273	48.4545	23.697	26.3939	28.8283	8.14277	12		18.2	29.8182	23.7273	30.0303	25.6061	30.5454	14.394	16.2727	17.0303	15.2121	22.5152	6.83428	9		-11.4	20.2647	17.7576
-3.4	23.1212	31.0909	19.9394	27.1515	22.0303	21.2727	27.1515	30.394	20.5455	16.3939	34.6364	24.8843	5.60289	11		0	35	26.5152	36.3334	19.9393	40.6667	34.697	27.2727	24.697	21.2727	47.7576	28.4242	32	31.2146	8.14723	12		18.6	31.8182	20.0303	27.4545	25.8485	27.9091	18.0304	14.1818	17.5454	13.0909	21.7677	6.66491	9		-11	25.5588	20
-3	18.3031	28.394	19.4849	26.697	20.0606	20.4242	32.0909	29.7879	20.8182	22.4545	32.6364	24.6502	5.37717	11		0.4	39.303	27.0909	45.0909	18.7575	46.606	37.1213	34.9697	30.2425	20.1212	52	33.0909	37.6667	35.1717	10.1324	12		18.9	25.8182	16.2121	22.4848	26.1818	29.6666	18.7576	12.6061	19.2121	9.0909	20.0034	6.72564	9		-10.6	19.8823	20.4545
-2.7	21.9091	22.6364	22.6061	27.4242	18.8182	21.6969	27.4242	29.394	18.2425	20.8485	25.697	23.3361	3.66043	11		0.8	37.0909	28.7273	51.4546	22.909	45.9697	45.3031	41.5758	37.0303	21.9697	60.2727	41.0909	40.2727	39.4722	11.1515	12		19.3	21.8788	14.4848	24.6666	18.2121	23.8181	13.7576	13.9394	17	8.9394	17.4108	5.24639	9		-10.2	19.5294	20.697
-2.3	20.6061	22.8182	21.9394	27.1515	19.0303	22.9697	22.1212	33.6364	23.6061	20.7576	27.8485	23.8623	4.17748	11		1.1	39.4545	31.7879	53.2425	29.4242	43.3333	54.3031	49.3333	48.6061	29.1212	62.303	47.2727	38.9091	43.9242	10.5178	12		19.7	21.5152	12	19.0909	17.1212	17.3636	12.8788	13.5152	14.1818	9.3333	15.2222	3.82933	9		-9.8	22.8529	16.5454
-1.9	24.1212	24.7576	20.3637	25.4545	18.6364	24.1212	20.6061	28.4849	25.0909	18.2424	27.1212	23.3636	3.40544	11		1.5	49.2424	41.0303	58	36.3939	40.7879	61.1213	61.5455	55.4243	37.8182	64.9697	49.8182	44.8182	50.0808	10.0033	12		20.1	19.7879	14.8485	17.0303	18.6364	16.2424	10.9091	11.7273	14.6969	10.3939	14.9192	3.36399	9		-9.5	24.1176	15.0909
-1.5	21.9091	24.4243	20	26.2424	19.1515	22.7273	21.4242	24.3334	25.1515	12.7576	25.6364	22.1598	3.88071	11		1.9	48.7878	47.5758	63.5455	42.0303	46.3939	64.3031	63.6061	61.5152	47.1515	67.2424	46.4848	48.4848	53.9268	9.16854	12		20.5	20.5758	14.0606	19.0606	19.7273	17.4545	11.7576	9.394	19.3333	8.7273	15.5657	4.66392	9		-9.1	28.2941	19.5757
-1.1	20.2728	25.5758	22.4546	28.3939	19.2121	21.9394	22.2727	28.0606	23.0606	13.3333	26.0606	22.7851	4.32879	11		2.3	51.1212	53.0909	61.1212	46.6666	49.606	59.3031	73.0909	63.8182	50.5455	72.3636	50.0303	52.1818	56.9116	8.98678	12		20.8	18.1213	12.5454	18.4545	20.7576	21.1212	4.3637	8.5758	17.5757	11.5758	14.7879	5.81674	9		-8.7	28.0294	20.1818
-0.8	18.3334	26.8788	22.2425	25.7576	21.7273	26.1515	23.4546	30.697	23.2122	14.9697	25.5455	23.5427	4.28687	11		2.7	49.2727	52.1818	58.4849	49.303	51	47.9697	86.5455	69.8485	54.5152	68.5455	47.8788	56.6364	57.6818	11.7441	12		21.2	16.6667	13.6363	21	21.3637	21.606	2.8182	9.1818	18.8788	9.3939	14.9495	6.6471	9		-8.3	22.0588	17.3939
-0.4	17.7879	32.4546	23.9394	28.8788	23.303	31.1212	25.8485	33.6667	27.9697	23.2424	22.4849	26.427	4.85562	11		3	52.909	45.5758	59.5455	47.2424	42.3939	49.4243	85.303	67.4546	56.5758	65.1515	42.0909	63.6061	56.4394	12.6448	12		21.6	18.1516	15.4848	19.9091	19.6061	20.0909	2.4546	10.6061	18.2727	10.5152	15.0101	6.00954	9		-8	22.0294	16.9697
0	29.2425	34.3636	23.9091	35.7273	26.6364	35.9091	37.2121	35.2728	33.3637	30.7879	25.1818	31.6006	4.71735	11		3.4	42.2121	46.1818	49.0303	40	43.8485	52.2425	78.3333	70.8485	58.2727	58.3636	39.606	63.4848	53.5353	12.5581	12		22	19.394	15.0606	18.5757	15.3637	22.5757	4.3637	11.9394	14.5151	12.0303	14.8687	5.25615	9		-7.6	21.0588	21.4242
0.4	35.2425	33.4546	25.0909	46.8182	32.9394	39.5757	51.9697	39.0303	42.3031	36.3636	24.3939	37.0165	8.32261	11		3.8	38.1515	47.6061	49.3334	34.1818	46.5151	52.2122	72.9394	61.697	64.9091	53.9091	37.9697	64.0909	51.9596	12.1041	12		22.3	18.2728	13	19.9394	15.4849	20	6.1213	13.5152	16.5151	10.4546	14.8115	4.5828	9		-7.2	21.2647	17.1818
0.8	46.2121	42.7576	19.9697	55.9091	37.4545	51.0909	66.8182	36.1818	47.8485	43.9091	26.5758	43.157	13.0814	11		4.2	38.3636	41.1212	49.8788	35.7575	48.0303	47.091	67.0909	61.2425	59.3333	47.4848	35.8485	64.5151	49.6465	11.0816	12		22.7	13.697	12.3939	16.0909	21.8182	18.9394	4.8485	13.3637	13.2121	11.1515	13.9461	4.81441	9		-6.8	20.5882	21.5757
1.1	51.1818	46.0303	21.1819	73.3939	44.2424	62.0606	77.2121	41.8788	51.1515	54.8182	37.7879	50.9945	15.9461	11		4.5	35.6666	47.1515	50.4546	39.8787	45.4545	45	60.3637	62.6061	55.1818	48.4545	35.5757	68.5151	49.5252	10.469	12		23.1	12	16.3333	15.0909	20.0606	16.8181	10.091	13.2424	13.7878	12.2121	14.404	3.01939	9		-6.4	18.5	18.0303
1.5	60.6364	47.3333	27.7273	77.303	51.1212	63.303	80.8182	52.6364	49.9091	59.1818	40.3333	55.4821	15.3097	11		4.9	33.9394	42.6061	50.1516	44.5757	39.8788	39.7879	52.1212	51.6364	42.5455	45.7273	33.5454	59.7273	44.6869	7.72488	12		23.5	12.9697	12.606	16.2121	19.6667	14.4545	9.1213	11.8182	15.6363	12.8485	13.9259	3.01522	9		-6.1	19	18.7879
1.9	68.394	51.697	37.7273	76.8788	55.2727	58.7879	82.6061	60.1818	47.2122	55.9697	43.8485	58.0524	13.6168	11		5.3	33.909	43.5455	53.1819	45.3333	35.3333	40.0606	52.0303	47.394	39.3333	41.6061	40.5454	51.6667	43.6616	6.4074	12		23.9	10.1819	14.3333	17.4848	18.8485	16.0606	5.8182	9.394	11.9394	12.9697	13.0034	4.17002	9		-5.7	17.0882	19.6364
2.3	65.1212	58.697	44.1516	85.8485	52.7273	54.6363	75.8485	59.0909	53.9091	49.5757	41.0606	58.2424	13.234	11		5.7	38.5757	41.4849	47.1212	45.4848	34.2424	37.9091	52.2424	47.0909	39.9394	42.1515	42	47.7273	42.9975	5.0743	12		24.2	11.8485	15.2424	20.9394	16.1515	17.606	7.8182	9.5152	14.9697	8.9394	13.67	4.41387	9		-5.3	15.4118	18.9091
2.7	71.3031	60.303	51.2122	91.8485	52.0909	55.9394	72.1212	55.1515	54.2122	48.3636	45	59.7769	13.6464	11		6.1	41.4545	46	46.1516	42.2424	31.9091	39.5455	46.1212	48.5455	39.3939	39.2424	35.5151	41.8182	41.495	4.81185	12		24.6	16.7576	11.5151	15.8788	12.8485	17.9394	9.2728	10.3334	18.9394	10.0606	13.7273	3.69444	9		-4.9	17.2059	15.2121
3	73.4849	66.9091	59.6364	83.1515	53.0606	54.2727	72	52.8182	51.5455	47.1515	49.2121	60.2948	11.8077	11		6.4	42.8181	45.7879	40.5152	38.0909	33.9697	50.2122	43	49.5455	40.3939	42.7273	32.6363	45.2121	42.0758	5.42218	12		25	19.7879	7.0303	13.7575	15.2727	17.5757	14.0304	10.8485	15.5454	16.7576	14.5118	3.77672	9		-4.5	16.5294	17.5454
3.4	66.6061	62.394	51.8485	58.5152	56.9394	50.1818	72.8182	58.1212	44.2122	48.3939	48.1212	56.1956	8.70332	11		6.8	40.5757	56.7879	42.1516	32.9393	40.1515	47.9091	45.2727	48.7576	47.7576	42.0303	35.6666	46.0303	43.8359	6.37183	12		25.4	19.9697	7.1818	13.9697	15.394	21.8788	17.5455	10.2727	15.6666	10.1212	14.6667	4.82741	9		-4.2	16.0588	17.3636
3.8	61.4243	50.7879	50.4849	51.3939	53.5757	48.2424	69.5455	55.7879	46.4849	52.7879	44.2121	53.157	7.13237	11		7.2	39.8787	63.0303	40.394	31.8787	39.5454	40.0303	46.4849	53.1819	49.697	34.5151	37.6666	51.4545	43.9798	8.96075	12		25.8	17.7576	12.1212	13.606	14.1515	22.4848	17.6061	10.7576	15.0303	10.4849	14.8889	3.86722	9		-3.8	18.7647	19.1212
4.2	60.7273	53.1212	46.3031	50.5455	54.3333	46.5151	63.697	49.2425	43.394	56.5151	47.5152	51.9918	6.37579	11		7.6	38.4242	51.394	35.7879	32.5151	36.9091	42.3031	44.8182	45.5758	48.3636	37.2121	36.9394	50.2121	41.7045	6.26495	12		26.1	17.3334	11.9697	18.9697	11.1212	19.5757	19.6364	8.0606	11.4242	10.0606	14.2391	4.58247	9		-3.4	19.4118	20.5757
4.5	53.4243	61.6061	45.4849	49.1818	55.2121	44.9697	50.0606	45.5152	47.6061	46.3939	51.8182	50.1157	5.11823	11		8	33.2424	42.7273	31.8182	31.4848	34.0606	42.8485	41.3637	45.1516	44.9697	40.5151	33.8485	49.1212	39.2626	6.05894	12		26.5	15.4849	10.3636	16.0606	13.8788	15.5151	18.4849	7.4849	12.0303	10.0909	13.266	3.51528	9		-3	19.5588	17.2424
4.9	42.0303	58.5455	43.1819	47.8485	53.8788	44.4848	50.6364	42.6667	50.3031	41.2121	50.1212	47.719	5.54441	11		8.3	37.2121	39.8182	37.9394	28.7575	30.303	42.7273	37.5455	45.6061	44.6667	42.1818	32.3636	51.1515	39.1894	6.59678	12		26.9	12.5152	12.8485	15.6363	9.4243	17.6363	13.697	8.1212	13.0303	10.3939	12.5892	2.98017	9		-2.7	15.6176	22.2727
5.3	42.2425	55.7576	39.8788	39.9091	42.6667	39.3333	42.8485	42.6667	45.697	40.5757	48.9697	43.686	4.89824	11		8.7	35.6666	35.5152	37.394	29.7272	29.2121	39.0303	39.2727	44.9394	43.303	40.0606	32.8788	50.8182	38.1515	6.26037	12		27.3	13.1516	14.7273	12.3636	8.6364	20.7272	12.6364	9.2727	13.7878	8.9091	12.6902	3.75299	9		-2.3	14.2941	23.9697
5.7	42.2121	51.7273	33.1516	42.6364	37.7576	44.2424	40.5455	44.3637	51.0303	40.4242	44.6667	42.978	5.33585	11		9.1	32.8787	36.9091	39.2122	31.7575	29.0303	34.1516	38.5455	37.2122	39.3333	43.6061	35.697	49.9697	37.3586	5.56684	12		27.7	11.6667	21.5454	15.5151	9.8788	19.1515	9.5152	9.8485	11.2424	7.7576	12.9024	4.76015	9		-1.9	16.0294	25.4848
6.1	39.9697	49.4849	32.3637	44.5758	37.2121	45.8788	42.7879	43.1212	48.7576	44.2424	40.0606	42.5868	5.00153	11		9.5	31.9697	32.7576	43.4243	31.6969	30.8788	33.8485	37.7879	36.9394	33.9697	40.303	31.9091	44.4242	35.8258	4.72233	12		28	9.1516	14.4848	13.0606	10.2424	14.9091	6.2122	10.4849	8.9697	5.6667	10.3536	3.31012	9		-1.5	15.5882	21.0606
6.4	39.3637	37.6667	37	41.1515	34.2121	41.3636	42.3636	38.4546	44.4243	41.3333	32.2121	39.0496	3.62735	11		9.8	33.5151	33.4546	39.9091	32.3333	30.7273	35.394	39.3333	32.4849	38.5758	37.2424	34.6666	39.7879	35.6187	3.24142	12		28.4	13.5455	8.7273	9.0606	11.1212	15.2727	9.8485	7.7576	11.3333	5.6061	10.2525	2.95154	9		-1.1	20.4118	20.9697
6.8	39.8788	39.7879	38.8788	43.2424	33.6667	38.9697	39.4242	41.394	42.8485	37.8788	32.3636	38.9394	3.37389	11		10.2	30.5757	34	37.5152	32.6969	30.4848	33.6061	34.8788	35.5455	40.7879	38.2121	30.5454	37.3636	34.6843	3.34255	12		28.8	16.697	6.6363	11.2727	12.0606	13.4545	9.6061	5.1212	10.1515	4.8182	9.97979	3.94955	9		-0.8	23.8529	20.6061
7.2	44.6364	37.1212	37.0606	46.0909	34.0303	37.7273	43.6061	48.0606	36.4849	32.9091	30.3939	38.9201	5.7999	11		10.6	28.4545	33.8788	40.7576	30.5454	28.2121	35.0606	33.7273	33.1516	38.0606	36.1515	31.5454	40.0606	34.1338	4.128	12		29.2	13.4546	3.1818	12.1818	13.8182	13.5454	7.6364	5.2121	10.4545	6.3939	9.54208	4.03368	9		-0.4	16.3823	19.1818
7.6	46.2121	34.7879	37.1212	42.6364	31.1515	36.5454	45.0303	53.1818	39.1818	29.1515	30.0606	38.6419	7.53093	11		11	28.8484	35.4243	36.2122	26.303	29.9091	35.1213	32.394	33.0606	40.1818	34.697	32.0909	35.4242	33.3056	3.7264	12		29.5	10.8485	2.5757	12.0606	15.1818	14.7272	9	5.8182	8.8182	12.9394	10.2188	4.14392	9		0	15.2353	28.8182
8	38.9091	40.8788	37.4849	40.5758	33.1515	35.8788	44.697	50.2425	42.5758	34.1212	31.7879	39.1185	5.47323	11		11.4	27.8787	37.0303	26.5152	25.303	28.8788	36.394	35.9697	31.3637	41.1212	24.8485	32.303	37.0909	32.0581	5.41667	12		29.9	11.4849	7.606	12.7575	12.8182	16.6666	7.3637	5.1212	7.6363	8.303	9.97304	3.65956	9		0.4	15.7647	23.0606
8.3	39.3334	38.3636	33.4849	37.1212	32.3636	34.303	42.2121	46.5455	40.8788	38.8485	34.0303	37.9532	4.28969	11		11.7	28.0303	36.9697	26.1212	21.7878	24.9394	34.697	34.3637	31.7576	41.5758	28.5455	29	36.5757	31.197	5.78325	12		30.3	7.7879	16.3333	10.3939	12.7879	13.7878	3.7576	4.0303	12.9394	8.7576	10.064	4.35934	9		0.8	18.7353	23.3939
8.7	39.8182	40.8182	29.7273	37.4242	30.2727	32.2727	39.697	41.1212	41.2122	44.2424	32.4242	37.1846	5.08147	11		12.1	30.4545	35.2727	26.3334	17.4242	23.8788	36.4546	35.303	34.697	35.3939	28.4848	24.8788	32.4545	30.0859	5.9732	12		30.7	5.4243	14.3333	13.6969	10.1212	9.2727	8	6.3637	18	5.8182	10.1145	4.36631	9		1.1	23.6471	21.5757
9.1	37.3031	41.3636	28.4849	37.4545	28.5454	33.6666	40.1515	39.5455	41	43.0909	34.6061	36.8375	4.99389	11		12.5	35.2121	34.8485	27.2122	15.3333	24.9091	38.6667	37	33.1516	39.5758	30.8182	26.2727	30.9394	31.1616	6.90499	12		31.1	9.5455	13.6363	15.6969	7.5455	9.6666	5.4546	6.4243	13.9091	7.5152	9.93267	3.65514	9		1.5	29.4118	23.8788
9.5	37.5758	43	34.2425	37.4242	30.1515	29.6363	39.5455	32.0606	42.6061	38.2727	35.8485	36.3967	4.54411	11		12.9	29.3636	28.6364	23.8182	16.1212	23.6364	34.4849	36.2121	32	40.4545	30.2727	29.1818	28.7576	29.4116	6.3513	12		31.4	9.9091	10.7879	16.6363	8.0303	11.6363	2.9697	7.303	15.7272	6.5152	9.94611	4.37099	9		1.9	33.7353	32.303
9.8	38.8182	40.6364	30.394	35.9697	27.2121	31.6969	39.6061	27.8485	39.4243	37.0909	32.8485	34.686	4.89812	11		13.3	28.9394	29.8485	21.1516	18.5151	22.4848	28.3031	35.7576	28.3334	37.7273	28.6364	29.9394	29.0606	28.2248	5.48775	12		31.8	8.0304	9.4848	18	9.5455	8.0909	5.4243	8.1515	14.9091	7.303	9.88217	3.99372	9		2.3	38.2941	32.4545
10.2	41.8788	45.1212	32.394	32.9394	28.1515	31.3636	34.0303	29.8485	29.9697	33.697	35.303	34.0634	5.15598	11		13.6	29.6363	30.9697	19.9394	19.8787	19.7576	26.1819	36.394	29.4849	30.0303	25.2424	26.0909	26.8485	26.7046	5.07123	12		32.2	10.0607	16.1212	11.5454	6.8485	6.606	12.8485	7.4243	10.2727	9.5152	10.1381	3.08622	9		2.7	39.9118	36.5757
10.6	41.4546	44.0606	31.2122	37.2121	28.8182	30.4242	32.697	30.9697	28.3334	32.9697	32.0303	33.6529	5.10999	11		14	27.5151	28.303	19.1212	19.0909	15.4545	23.5758	32.2121	30.5758	25.5758	21.6364	25.7879	25.9394	24.5657	4.98951	12		32.6	10.1819	15.9697	12.5757	5.394	5.6363	16.5152	5.0303	12.303	8.9697	10.2862	4.40647	9		3	42.6176	34.303
11	35.5758	38.1818	31.2122	37.2424	31.4545	32.5454	34.5758	31.5152	28.6061	32.9697	31.9697	33.259	2.85647	11		14.4	32.5151	21.3636	19.8788	20.5757	17.4242	22.7879	26.697	26.3637	25.4242	24.5758	28	28.4545	24.505	4.27339	12		33	7.6061	21.8485	13.0303	6.394	5.6969	13.7273	5.1212	9.2121	8.1818	10.0909	5.34285	9		3.4	44.1176	33.2121
11.4	31.5758	36.7273	30.5152	37.5455	31.9697	29.4242	26.3939	32.6364	27.0909	31.7879	29.6061	31.3884	3.45998	11		14.8	28.3636	20.3333	19.9091	20.0606	19.606	20.4243	22.3637	28.8182	23.1515	20.1818	29.0909	26.3939	23.2247	3.84305	12		33.3	7	22.0606	14.5757	8.5758	4.4242	6.8485	6.303	11.8182	7.9394	9.94949	5.47314	9		3.8	42.5588	42.2727
11.7	37.9697	37.2121	27.4546	40.4849	27.5757	31.4242	28.8182	28.1212	29.7576	26.697	29.9697	31.4077	4.8368	11		15.2	21.8181	22.697	19.6364	18.4545	16.1212	21.9091	23.3333	29.5758	26.5455	23.2121	28.1212	27.4242	23.2374	4.07948	12		33.7	9.3031	17.0303	11.3939	9.2424	7.4848	5.7879	5.0606	15.7272	7.2424	9.80807	4.19772	9		4.2	42.3823	42.303
12.1	25.2728	35.8182	30.7879	41.7576	19.7576	28.3636	27.5758	22.3334	25.6667	27.3636	27.1515	28.3499	6.09252	11		15.5	22.9394	27.8182	21.2425	18.7272	15.5454	20.4243	19.9697	22.0909	27.0606	23.7879	24.3939	32.0606	23.0051	4.451	12		34.1	9.4546	14.7879	9.7878	8.394	7.2121	6	4.4849	17.1818	8	9.47812	4.07985	9		4.5	39.8823	44.2727
12.5	23.3334	33.697	30.2122	38.9697	20.1212	25.8182	27.3636	24.697	24	25.2727	28.0909	27.416	5.26599	11		15.9	21.1818	28.394	22.0606	17.909	13.8485	19.5152	21.7879	21.0909	28.2424	21.3939	25.0303	29.8182	22.5227	4.65294	12		34.5	10.6667	18.3636	13.3636	12.3637	6.1818	11.2122	6.303	16.3636	6.0606	11.2088	4.4704	9		4.9	36.5294	45.6667
12.9	25.3637	35.8485	29.5152	37.0303	22.4242	25.4848	23.6364	24.9394	24.8788	19.0303	25	26.6501	5.45316	11		16.3	20.1515	32.3636	19.4546	21.3939	13.9091	21.5152	25.0909	19.0909	28.4545	21.4545	22.8788	26.3939	22.6793	4.84188	12		34.8	13.5152	14.9091	13.7575	10.9697	10	7.3031	7.2121	13	3.2121	10.431	3.87241	9		5.3	37.4706	40.3939
13.3	28.0606	34.8182	27.4849	37.8788	21.4848	25.8788	20.6667	25.4243	29.7576	18.8788	26.1515	26.9532	5.73894	11		16.7	18.7878	31.6667	17.7273	17.7878	12.3939	25.1213	25.697	18.0303	25.6061	20.8788	25.8788	27.4545	22.2525	5.47308	12		35.2	14.1213	13.0606	14.1818	9.4546	15.6969	5.9697	5.7879	12.1515	2.5152	10.3266	4.61341	9		5.7	37.3529	40.7576
13.6	24.1515	30.1515	25.1516	32	18.8485	26.1818	20.5455	20.697	31.0606	16.2727	27.4242	24.7714	5.21608	11		17	20.4242	25.6061	17.7273	13.7272	14.697	24.9091	25	17.9697	25.3939	21.2727	23.4242	22.2424	21.0328	4.1793	12		35.6	10.9394	12.2121	9.9091	6.4243	14.8485	6.6667	3.2424	8.8182	4.303	8.59597	3.79085	9		6.1	36.7941	34.8788
14	21.5758	26.4546	25.0303	27.697	19.7273	25.2727	21.4242	17.2122	33.8485	17.6667	26.6667	23.8705	4.932	11		17.4	25.2727	23.6667	14	11.5454	13.5151	19.0303	24.303	19.5152	30.6364	20.8485	21.3636	20.8788	20.3813	5.43734	12		36	9.6364	13.6363	8.8181	7.2727	12.0606	7.3334	4.2424	7.3333	6.8788	8.57911	2.85875	9		6.4	34.7059	29.1515
14.4	24.6667	33.0303	25.6667	29.6667	21.1212	26.7576	26.8485	20.1212	33.5455	22.6667	28.7273	26.6199	4.42349	11		17.8	22.5757	24.5455	12.4546	15	13.1818	20.7576	24.1212	19.7273	27.7879	17.6667	18.6666	16.8182	19.4419	4.74447	12		36.4	11.8788	17.4242	8.8788	4.9394	9.5151	4.2728	6.5152	8	8.4242	8.87206	3.96434	9		6.8	31.3823	29.5151
14.8	23.0303	26.8182	25.697	28.9091	20.9697	29.4545	27.3636	21.9091	37.1515	19.0606	26.8485	26.1102	4.96964	11		18.2	21.0303	23.9394	11.5758	12.3939	16.4242	19.8182	22.2727	18.7273	25.0909	17.9091	16.8182	15.1818	18.4318	4.25465	12		36.7	12.6364	16.4848	10.2727	6.2727	4.2121	3.3637	6.7273	7.8788	6.4242	8.25252	4.19857	9		7.2	33.0882	33.9697
15.2	24.1515	30.0909	28.5758	24.7879	19.8788	29.9091	20.7273	21.1818	36.5152	16.6364	26.2121	25.3333	5.70461	11		18.6	24.7878	23.7576	12.2425	13.3636	17.2424	20.8182	20.9697	17.3031	22.1818	16.2424	14.6363	19.1212	18.5556	4.05793	12		37.1	12.1516	9.2121	4.5454	2	5.2121	4.5455	7.7273	6	3.2727	6.07408	3.15009	9		7.6	30.2353	34.7879
15.5	24.394	33.1212	29.3334	20.1212	19.4848	28.9394	18.9697	24.3031	34.5455	19.9697	24.2121	25.2176	5.55166	11		18.9	25.8484	26.5455	11.9697	12.7878	16.0909	20.394	20.3333	20.6364	23.0303	14.8788	16.7879	24.0606	19.447	4.93638	12		37.5	10	7.6363	9.6363	3	7.6666	3.697	9.8182	5.9697	4.3636	6.8653	2.72718	9		8	31.4118	31.9091
15.9	22.6061	32.9394	35.5455	23.7576	19.9697	26.4848	18.1818	18.8788	37.8788	24.7273	20.8788	25.6226	6.8676	11		19.3	24.1818	27.3636	13	10.8484	13.7576	18.9394	16.4546	25.5152	20.303	15.6667	15.4545	22.8788	18.697	5.35117	12		37.9	9.4243	6.6363	11.0303	2.1212	8.0606	1.6061	8.303	11.5757	5.4849	7.13804	3.55376	9		8.3	33.4118	32.697
16.3	24.3637	31.3636	30.7576	22.5152	19.0606	23.8485	20.0909	19.0303	34.1212	23.8182	23.9394	24.8099	5.11746	11		19.7	27.8484	21.303	13.2425	11.303	16.3939	16.9697	15.0606	26.7273	19.697	18.1818	16.1818	23.8182	18.8939	5.17259	12		38.3	9.3334	7.2727	13.0303	2.5758	9.3333	2.0304	5.303	8.6666	5.2121	6.97307	3.54341	9		8.7	31.8235	31.2121
16.7	24.2425	26.7879	26.7879	23.1212	21.3636	19.8485	21.303	18.7273	29.1818	21.1212	21.3333	23.0744	3.29336	11		20.1	26.2424	14.4849	11.9394	11.1818	15.4242	17.4546	12.394	24.697	26.4848	16.2727	16.2727	21.5757	17.8687	5.53714	12		38.6	7.2728	4.0303	17.5454	1.8485	7.9697	4.1213	4.6667	4.3333	7.9091	6.63301	4.58304	9		9.1	27.1176	29.8485
17	30.0606	25.5152	23	26.1212	21.8788	22.1818	22.6667	16.4546	24.4546	18	19.8182	22.7411	3.838	11		20.5	21.6666	18.1515	14.0909	14.5151	16.3636	18.7879	13.394	24	27.3636	15.6667	15	16.3333	17.9444	4.33032	12		39	7.3637	7.0606	13.0303	6.4546	3.2424	1.2425	4.697	7.1515	9.303	6.61618	3.41634	9		9.5	28.8235	31.5151
17.4	25.4849	29.2727	22.3334	23.5152	21.8485	20.1818	25.5455	20	24.7576	22.2424	19.6667	23.1681	2.92305	11		20.8	19.0303	15.2727	14.9697	14.3333	16.6667	17.4849	14.6061	20.1516	21.1212	15.5151	15.8182	15.6364	16.7172	2.25296	12		39.4	7.3031	9.4848	13.9394	10.2424	3.6969	1.2728	4.2424	6.2727	5.5455	6.88889	3.8533	9		9.8	26.2059	28.1212
17.8	20.6061	22.8788	17.4546	23.0303	17.9394	15.2424	29.7576	20.5152	28.1818	22.7273	21.7576	21.8265	4.32952	11		21.2	19.2121	14.6061	14.7576	11.4545	16.1818	19.6364	13.4546	20.9091	17.8485	16.1818	15.2121	14.9394	16.1995	2.74721	12		39.8	9.7576	11.4242	12	10.2727	2.6363	5.8485	3.8182	5.1212	2.9091	7.08753	3.7679	9		10.2	26.2647	32.2727
18.2	22.3334	24.394	16.1212	22.2121	18.9091	15.3636	25.697	19.4243	28.697	27.8788	21.2727	22.0276	4.40767	11		21.6	16.606	16.3333	13.0909	12.7575	15.3939	20.3031	13.4546	19.7273	20.8485	15.8182	16.4242	16.5151	16.4394	2.7032	12		40.2	12.9091	13.7576	9.6969	8.2727	4.4545	7.1213	5.9091	2.3636	4.6667	7.6835	3.8713	9		10.6	25.9706	29.1818
18.6	22.5455	24.8485	19.9394	25.5758	18.7576	15.7273	23.3636	18.0606	27.5758	24.3939	18.8485	21.7851	3.72729	11		22	15.2727	16.3333	15.9394	12.3636	16.2121	20.394	12.3333	17.5758	18.4242	14.3939	13.9394	12.2727	15.4545	2.56146	12		40.5	14.0607	8.5151	6.6666	9.394	4.8788	6.4243	7.4849	1.9394	5.0909	7.16163	3.39258	9		11	23	27.7273
18.9	25.8182	23.1818	21.0909	24.2424	18.3333	17.4242	24.3939	20.8485	21.8788	24.0606	18.4545	21.7934	2.8219	11		22.3	16	16.1212	12.8182	13.2424	15.2121	19.4849	14.0303	17.0606	20.7576	12.8788	16.606	13.1515	15.6136	2.60383	12		40.9	16.091	7.303	8.2121	5.4243	6.6666	3.5758	7.5152	4.5757	3.5758	6.99328	3.81434	9		11.4	25.2059	23.1515
19.3	26.4546	25.5758	19.8788	21.7576	22	16.1818	23.4546	18.0909	20.7879	24.2424	18.697	21.5565	3.21994	11		22.7	18.6666	14.4546	12.5152	11.5757	13.697	19.091	13.2424	18.0303	15.2121	13.5758	15.8182	13.1818	14.9217	2.49222	12		41.3	14.7576	8.4545	8.1818	3.2424	9.4848	4.1213	7.8485	4.6666	6.3636	7.4579	3.48131	9		11.7	24.7353	24.8788
19.7	18.7576	22.5455	18.6061	18.7879	18.6667	11.303	22.6667	16.2122	24.9091	20.1818	18.8485	19.2259	3.59411	11		23.1	17.9697	15.7879	10.9697	10.6969	15.7273	18.5152	11.5152	12.7879	19.0909	14.2727	12.4545	12.9394	14.3939	2.98032	12		41.7	11.4849	8.2727	5.8485	3.4849	6.1818	12.5152	6.2424	5.1212	6.8182	7.32998	2.95084	9		12.1	22.9412	24.0909
20.1	16.4243	22.697	20.1516	15.5758	19.5454	10.6666	21.1515	17.6667	19.4849	21.9394	15.8485	18.2865	3.50301	11		23.5	15.8484	18.5758	10.3637	7.5757	14.5757	17.394	9.2727	10.0303	19.1818	14.3333	11.303	12.697	13.4293	3.82374	12		42	9	9.4848	6.9697	4.3637	5.9697	6.2728	5.0303	6.2727	6.2727	6.62627	1.67318	9		12.5	20.0294	26.6061
20.5	17.4849	21.8788	19.9394	19	20.5757	12.9091	22.2121	17.8788	17.5758	21.1515	15.3333	18.7218	2.86134	11		23.9	15.6666	17.2727	8.4546	9.4242	14.9394	17.4243	11.1818	10.9697	20.8182	12.3333	10.8788	9.1212	13.2071	3.93326	12		42.4	6.9091	8.606	7.303	3.2121	4.3939	2.7576	3	7.2727	7.0606	5.61278	2.2521	9		12.9	21.2059	25.7576
20.8	15.2121	19.4849	15.4243	18.3939	21.6061	14.1515	17.8788	19.5455	19.9394	20.3939	14.6364	17.8788	2.60056	11		24.2	17.4545	14.7576	9.8788	10.606	13.2424	18.9394	12.7273	15.2122	20.1212	13.9697	14.0606	14.0303	14.5833	3.05202	12		42.8	5.7576	9.4545	7.8181	7.9697	4.5454	2.394	3.1212	6.6969	7.8788	6.1818	2.40578	9		13.3	21.8529	24.2121
21.2	20.9697	22.394	17.3031	18.0606	20.7273	18.3333	18.7879	21.7879	17.0909	17.5151	14.697	18.8788	2.33688	11		24.6	15.3333	14.2727	9.4546	11.1212	14.4545	16.7273	10.6061	21.3637	16.7879	13.1515	14.2424	12.697	14.1844	3.21966	12		43.2	6.9697	8.0606	6.0606	6.9697	1.9091	2.5758	2.6667	6.5151	8.1515	5.54209	2.46751	9		13.6	20.0882	25.6061
21.6	26.9091	24.2727	17.3637	23.1212	17.697	18.4848	22.8485	22.8182	17.2425	12.4242	16.8182	20	4.25981	11		25	15.0606	17.9394	9.3637	11.5454	16.4848	15.7576	8.2424	21.5152	14.4848	15.8182	11.1515	10.8485	14.0177	3.86874	12		43.6	8.0304	12.1818	7.0303	6.4243	2.7272	1.697	3.7273	4.3939	6.7576	5.88553	3.18211	9		14	17.9118	24.1818
22	27.0606	18.4849	20.8485	25.9697	18.6667	16.1515	23.7273	15.8788	20.2728	12	20.2424	19.9367	4.4728	11		25.4	14.5151	19.697	11.5455	9.8181	15.2424	15.6061	7.9394	21.3031	13.4242	15.1212	12.2727	9.9697	13.8712	3.94323	12		43.9	8.5758	5.6969	7.8788	6.4546	0.9091	0.9091	2.7576	5.8485	8.0909	5.2357	2.99892	9		14.4	19.6176	25
22.3	25.6364	18.1212	18.9394	24.697	20.1212	15.5151	21.7879	15.8788	14.697	9.0303	21.5758	18.7273	4.81577	11		25.8	14.3636	14.9394	12.6061	9.9393	17.1212	14.2425	9.2121	21.3031	14.0909	13.1515	11.6666	11.1515	13.649	3.27962	12		44.3	4.6364	4.4545	7.9394	6.0606	3.0303	5.6061	4.2727	4.0606	10.7576	5.64647	2.37807	9		14.8	18.5882	24.5757
22.7	19.7879	16.1212	19.0303	20.6061	19.0606	14.2424	19.1212	16.1212	13.6364	13.1212	22.2727	17.5565	3.05854	11		26.1	13.0606	15.6667	15.1212	11.606	14.5454	13.1213	8.2727	16.6061	14.0909	13.8788	12.4848	10.9091	13.2803	2.27574	12		44.7	6.2728	5.9091	6.4848	10.5152	3.5151	9.1516	7.0303	6.5151	8.2727	7.07408	2.02859	9		15.2	19.3529	22.0606
23.1	20.0606	17.5455	17.4546	20.9091	17.5454	12.0909	17.9394	19.1515	20.1818	15.7879	19.7273	18.0358	2.49579	11		26.5	14.4848	18.8182	12.5455	12.3939	14.3333	14.5152	9.3637	13.5152	12.3636	14.0303	10.8182	8.2727	12.9545	2.74261	12		45.1	7.7273	5.0606	5.9394	9.9394	3.1818	9.0304	7.1212	5.4848	4.303	6.42088	2.21704	9		15.5	21.6765	26.697
23.5	15.3031	16.8788	19.0303	20.6061	14.697	12.303	17.9697	17.9394	21.3637	16.0303	15.0303	17.0138	2.70312	11		26.9	13.8181	17.6667	12.1516	11.0303	13.303	16.7576	13.0606	12.5455	13.3636	12.7576	10.9394	11.3636	13.2298	2.08784	12		45.5	7.2728	7.303	10.8788	7.8182	3.1515	10.8182	6.0606	4.7272	3.2727	6.81144	2.84805	9		15.9	19.1765	27.0606
23.9	13.5152	18.2121	15.3031	18.5758	12.3939	15.3333	22.2121	16.9091	15.9394	16.5757	14.3333	16.3003	2.70508	11		27.3	14.1818	15.2424	11.2425	10.7878	15.303	15.4243	9.8182	11.1819	14.4848	10.7273	11.1212	16.2727	12.9823	2.34762	12		45.8	7.0607	7.7576	13.3333	5.9697	5.8181	6.3637	5.8788	4.7272	3.8788	6.75421	2.71966	9		16.3	19.9706	27.4848
24.2	15.8788	17.697	15.0606	16.303	11	18.2727	16.8788	16.0303	19.697	13.7879	16.0606	16.0606	2.30936	11		27.7	15.303	12.5455	9.7273	12.3636	13.5151	16.2425	6.2727	7.8182	16.7879	10.8182	9.1818	14.9394	12.1263	3.40855	12		46.2	9.5758	7.6666	7.7575	5.1515	3.3333	3.697	6.1818	4.8182	1.8788	5.56228	2.46164	9		16.7	22.0588	27.3333
24.6	15.4546	17.2424	14.7273	18.5758	12.4545	13.5757	16.7879	10.7273	26.0909	11.2727	13.4242	15.4848	4.29947	11		28	13.2727	13.303	9.4546	11.7878	13.6667	15.3637	8.2424	8.1819	14.8485	9.6061	9.6363	13.5757	11.7449	2.58959	12		46.6	9.0607	4.9697	7.6363	6.6667	4.5757	5.7879	4.6061	6.4848	1.7273	5.72391	2.10276	9		17	25.6765	21.9697
25	13.5152	21.3333	12.8182	22.0606	10.7879	12.1515	20.0606	8.8485	20.2728	11.5454	15.5455	15.3581	4.74191	11		28.4	11.8484	13.0303	7.9091	9.1818	11.2121	11.091	11.0606	8.7879	15.2121	8.9091	10.3333	14.8182	11.1162	2.32822	12		47	6.8788	1.606	9.6666	2.3637	10.7878	11.6061	5.1212	6.6666	4.2121	6.54543	3.58527	9		17.4	23.5	20.0303
25.4	17.2425	20.7576	12.3031	18.7879	13.7879	12	18.7879	6.8485	18.8182	14.1212	16.7576	15.4739	4.08699	11		28.8	12.3333	14.2727	9.7879	9.3939	10.8485	9.0303	9.303	9.1819	15.8182	6.697	12.2121	15.8485	11.2273	2.90318	12		47.3	5.8788	0	8.9091	2.6364	15.2121	9.9697	2.4849	3.5757	5.5758	6.02694	4.67466	9		17.8	21.7353	24.4242
25.8	20.394	19.7879	12.0606	16.8182	19.5151	11.606	11.1818	11.9091	17.8788	11.4545	14.2121	15.1653	3.75741	11		29.2	11.4242	13.4546	12.0909	11.2727	12.2424	10.9091	10.5758	10.2728	16.0606	8.2727	11.7273	14.2121	11.8763	2.0093	12		47.7	6.1819	4.2727	7.1818	3.9091	15.2727	8.6667	2.9394	5.1212	6.697	6.69361	3.67721	9		18.2	20.2353	19.3333
26.1	20.394	16.2727	14.2122	21.0303	17.2727	13.7576	10.0606	12.6667	15.8182	11.1515	15.2121	15.259	3.4502	11		29.5	10.9394	12.5152	11.9394	11.3636	11.303	12.5152	9.7273	9.9091	14.0606	8.9697	11.4848	14.1515	11.5732	1.60184	12		48.1	6.2122	8.606	7.2121	5.5455	10.5454	9.6061	4.2121	9.2121	3.8182	7.21886	2.42592	9		18.6	17.2353	13.5757
26.5	20.4243	14.2727	15.2728	23.2727	13.6364	13.1818	11.8485	13.1818	16.5152	10.9394	16.6667	15.3829	3.69887	11		29.9	9.9697	12.8788	10.9394	11.5151	10.8485	11.394	12.8485	10.8788	16.0606	7.3636	10.2727	10.8485	11.3182	2.05913	12		48.5	7.5758	7.0303	7.0303	2.7576	7.606	8.5758	3.2424	6.2727	3.2121	5.92256	2.22852	9		18.9	13.9706	13.5454
26.9	21.8788	14.6667	15.394	19.8182	13.303	11.6969	16.8182	16.9091	14.7273	10.8485	16.697	15.7052	3.25973	11		30.3	15.6666	9.4243	11.4243	9.6666	11.4545	11.6061	13.394	12.4243	18.8485	7.4545	8.5757	11.0303	11.7475	3.13187	12		48.9	7.3031	4.8182	5.7272	0.1212	6.9394	4.3334	4.303	8.0606	3.7879	5.04378	2.37643	9		19.3	13.2941	15.7576
27.3	18.4849	13.8485	14.7273	15.7576	16.5454	14.1515	16.8485	16.6667	18	12.7879	12.697	15.5014	1.99634	11		30.7	14.7878	8.9091	9.7576	10.2424	14.1212	11.3637	16.0606	11.5152	19.2121	9.1515	8.0909	14.697	12.3258	3.41761	12		49.2	7.7879	6.2727	4.8788	4.2727	5.4242	4.3031	4.4849	5.4848	0.303	4.80134	2.02511	9		19.7	15.8823	13.7879
27.7	17.0606	15.9697	10.9091	15.8788	13.6061	13.0303	12.5152	18.394	16.9394	14.1515	17.3636	15.0744	2.37102	11		31.1	12.2727	14.9091	9	7.7878	13.2424	12.3031	12.0303	11.5455	15.9091	8.3636	6.4242	9.5454	11.1111	2.91173	12		49.6	8.5152	6.3333	5.2424	6.6061	6.7272	6.6364	2.5758	8.1515	0	5.6431	2.72764	9		20.1	15.6471	14.6667
28	15.9697	14.5758	8.9394	20.3939	17.8182	12.3939	13.3333	16	17.7879	12	17.5758	15.1625	3.29505	11		31.4	15.303	16.9394	7.9394	9.3939	11.5757	11.4546	8.1818	11.7879	14.8485	9.6667	9.6666	8.8788	11.303	2.96348	12		50	11.8182	5.7576	3.7575	5.5758	5.5454	8.697	3.9697	3.7575	2.6667	5.72727	2.87645	9		20.5	14.4412	17.9697
28.4	15.6667	10.6364	10.9394	22.5758	20.0909	13.2424	15.6061	12.7576	16.6667	12.6364	12.9394	14.8871	3.74485	11		31.8	16.0303	14.5758	5.7273	11.6969	11.4242	7.8788	9.7879	11.1819	11.0909	11.2121	7.5454	9.8485	10.6667	2.85691	12		50.4	9.8485	2.9697	6.8181	9.0909	8.3636	8.697	6.5455	0	3.1818	6.16834	3.37383	9		20.8	12.1471	17
28.8	17.394	10.7879	9.5758	24	18.697	13.7879	18.0303	13.4546	19.6667	10.0303	15.4242	15.5317	4.51829	11		32.2	13.909	11.6364	5.9394	10.5757	10	10.091	9.4243	11.3637	12.8788	8.6061	9.2121	10.7576	10.3662	2.06251	12		50.8	8.3637	8.1212	6.9091	7.4849	9.8788	5.8182	8.0606	0.8788	1.5758	6.34346	3.10606	9		21.2	13.3823	16.3333
29.2	14.4243	17.697	9.5152	20.2727	16.7273	11.7879	13	14.2122	18.8485	8.697	14.7879	14.5427	3.68368	11		32.6	10.0303	12.2121	7.697	7.2727	9.697	9.2122	9.303	8.2728	10.7576	10.5151	12.8485	13.5151	10.1111	1.97665	12		51.1	7.2425	8.7879	6.8181	6.5152	6.1818	5.8788	6.0303	1.4545	0.1212	5.44781	2.80128	9		21.6	18.9118	15.3333
29.5	15.7879	20.5152	10.4243	16.6364	18.9394	10.4242	15.2424	15.8788	16.6364	11.8182	14.2727	15.1433	3.24108	11		33	8.1212	12.6061	7.394	6.5757	11.8788	9.6061	9.6061	10.1212	10.303	12.4242	11.2424	12.1212	10.1667	2.00843	12		51.5	6.5152	9.3636	10.9091	4.7273	4.7272	6.697	3.8788	1.6969	3.303	5.75757	2.94035	9		22	17.2059	15.5757
29.9	13.6667	19.4849	12.6667	19.2121	18.1515	9.6666	19.1515	10.5152	17.4546	8.606	15.3939	14.9063	4.09598	11		33.3	8.1515	9.2121	8.0606	6.7575	10.2727	7.8788	8.0303	9.5455	12.303	10.7576	11.606	12.0909	9.55554	1.84468	12		51.9	6.6061	10.0606	12.9697	10	3.3636	9.394	6.4243	4.5757	6.4242	7.75758	3.05142	9		22.3	12.7059	14.6364
30.3	14.1212	15.6061	14.2425	21.2121	16.2121	8.7879	17.8485	13.2728	16.4546	9.2424	12.697	14.5179	3.59824	11		33.7	11.8787	6.0909	10.0606	7.6666	11	6.1516	7.5152	7.4243	10.7879	10.4545	9.6363	8.1212	8.89898	1.97301	12		52.3	5.8485	7.5151	17.1515	8.4546	5.1212	10.7273	5.5758	6.4242	7.3333	8.23906	3.7556	9		22.7	12.4412	17.1818
30.7	16.4546	14.9697	12.3031	18.303	12.303	10.9091	10.9394	12.3334	14.2122	7.5757	11.6364	12.9036	2.94311	11		34.1	13.3939	6.5758	9.7273	5.6969	10.8485	6.8182	5.2121	6.4546	8.9091	10.2121	9.7879	8.3939	8.50253	2.43316	12		52.7	3.6061	6.2727	10.5454	14.8485	3.6969	8.3334	5.4849	6.7878	4.3333	7.101	3.67874	9		23.1	11.0294	19.6364
31.1	15.7273	14.394	13.4243	19.2121	10.4545	10.6666	8.7273	9	14.2122	8.5757	14.4849	12.6254	3.40642	11		34.5	12.3333	9.6061	10.1516	7.3939	11.3333	8.6061	6.9394	6.5152	10.5152	7.4242	8.0909	5.9394	8.73738	2.0349	12		53	5.6667	7.0606	8.1212	9	7.6969	5.697	5.5152	6.7575	4.0303	6.61616	1.54023	9		23.5	10.5588	15.8788
31.4	12.1515	11.9394	13.0303	19.4849	9.2424	10.0606	10.7273	10.3031	8.6364	13.0606	12.0909	11.8843	2.92021	11		34.8	9.3333	10.0909	8.4546	7.2121	11.2121	7.6061	6.8182	3.6667	10.303	7.6667	8.8788	7.8182	8.25506	1.9786	12		53.4	9.3031	7.2727	13.2121	5.5152	6.0909	3.4546	3.5758	3.8182	4.697	6.32662	3.21406	9		23.9	9.0882	18.3939
31.8	13.2121	10.6061	14.5152	18.9697	7.5454	12.1515	10.0303	11.4243	10.4849	11.5151	13.6667	12.1928	2.95452	11		35.2	12.8787	6.0303	7.394	7.2424	9.9697	7.1516	8.0909	5.3031	12.1818	9.7273	9.5454	9.1212	8.7197	2.30423	12		53.8	10.2122	7.6666	12.3333	9.6364	11.5454	2.091	3.8788	3.4242	3.7879	7.17509	3.92884	9		24.2	8.0588	14.7576
32.2	15.2121	9.4243	12.2425	16.3939	8.8182	12.1212	13.8788	12.0909	13.3334	11.6364	13.8485	12.6364	2.25535	11		35.6	11.9697	7.5758	6.0909	7.9393	12.9091	8.1213	8.5455	10.8485	10.7576	6.7273	8.6666	8.5454	9.05808	2.10289	12		54.2	11.5455	10.3939	9	7.3637	8.1515	1.3637	3.3334	7.3939	3.8788	6.93604	3.40423	9		24.6	6.6765	14.0606
32.6	18.3334	14.2121	8.4546	11.6667	7.9697	10.8485	14.3636	9.8182	15.7576	14.606	14.1212	12.7411	3.23994	11		36	9.7272	8.6667	4.6364	9	11.9697	8.6061	10.8788	12.2728	7.4545	6.303	7.0606	12.6364	9.10102	2.51217	12		54.5	10.3334	6.6969	7.9697	7.5758	11.3939	0	4.3334	8.2121	5.7576	6.9192	3.36984	9		25	10.2647	14.5454
33	18	13.1515	6.5455	12.8788	6.6667	14.3636	12.1515	9.8485	20.1818	16.7879	12.5152	13.0083	4.30675	11		36.4	9.7575	9.303	5.6061	7.0303	9.3333	9	12.303	9.7576	5.9091	5.8788	7.4848	13.3939	8.72978	2.48047	12		54.9	11.394	4.3333	7.4545	6.8485	17.1515	7.1213	5.1818	11.8182	1.3939	8.07744	4.7066	9		25.4	13.6765	15.5454
33.3	13.9394	10.9394	5.6667	14	8.4545	16.7576	10.7576	9.5758	18.697	16.8485	8.0909	12.157	4.18318	11		36.7	8.3939	12.0606	8	4.909	11.2121	8.8788	12.0606	10.1819	6.2727	8.303	6.8485	13.5454	9.22221	2.62443	12		55.3	11.3334	5.5757	9.7272	2.2424	9.8788	8.2122	5.6364	10.9091	2.303	7.31313	3.51703	9		25.8	12.3235	18.8485
33.7	8.8485	11.6061	5.5758	16.8182	10.0606	17	10	7.5758	15.6667	12.3636	6.4545	11.0882	4.02605	11		37.1	7.0606	10.0909	7.0606	4.8484	15.5151	10.9697	8.5455	6.1212	8.8182	7.8485	6.5151	12.2424	8.80302	2.99013	12		55.7	11.1213	9.303	9.5454	3.0909	7.2727	5.4849	5.6364	10.5151	2.3939	7.15151	3.1946	9		26.1	13.5588	19.697
34.1	12.3031	16.1818	6.1516	15.8182	9.8182	16	12.0303	6.0303	14.1818	9.3333	9.0909	11.54	3.75189	11		37.5	10.9697	8.7879	5.4546	4.5454	14.7879	10.1516	7.8485	8.3637	8.6364	8.7576	7.0303	8.303	8.63638	2.62617	12		56.1	11.091	7	5.606	3.9394	5.9091	7.4243	6	6.1515	3.6667	6.30978	2.1783	9		26.5	12.7647	13.2424
34.5	12.9394	11.4243	6.8485	18.8788	11.6364	11.303	11.6061	9.9091	14.2425	7.4848	10.0606	11.4849	3.26302	11		37.9	10.4848	7.3636	6.9394	4.7575	11.9394	9.7273	5.8182	7.0606	7.6667	10.0303	8.7576	9.3939	8.32827	2.08501	12		56.4	12.3334	7.4545	9.5454	3.9394	3.5454	9.0607	7.2727	4.4242	4.2727	6.87204	3.0553	9		26.9	12.2941	14.6667
34.8	16.0909	12.0303	7.5758	17.9697	11.9697	10.3333	10.9091	9.9091	11.6667	5.3333	10.5152	11.3003	3.48802	11		38.3	8.4545	6.9091	6.9091	6.5454	13.697	11.8182	5.8788	7.7879	8.6667	11.5151	5.7273	8.8788	8.56566	2.54379	12		56.8	12.5758	7.4848	5.6666	3.2727	8.7575	6.8182	6.6667	4.0303	4.9394	6.69022	2.79351	9		27.3	10.3823	13.8788
35.2	18.3334	13.7879	8.697	12.9091	12.6061	9.2121	11.2424	9.5455	9.8485	8.4848	8.4849	11.1956	3.03327	11		38.6	8.4848	8.303	6.3637	7.7878	13.6667	7.4243	5.2121	7.5152	9.2727	13.7879	3.5454	9.6364	8.41667	3.00087	12		57.2	10.9697	7.5757	9.6363	2.2424	11.1818	5.697	6.1515	3.9091	4.8182	6.90908	3.15871	9		27.7	10.9706	9.0606
35.6	12.7273	11.9091	10.0303	12.303	10.7576	9.1212	13.6061	8.8485	13.4243	11.697	9.7273	11.2865	1.6893	11		39	5.9394	10.9091	8.7273	8.8181	13.1515	6.8182	10.5152	7.3031	7	9.1212	3.5454	13.1515	8.75	2.86899	12		57.6	10.0607	8.8485	7.4242	1.8788	7.7575	9.394	4.6667	3.5757	3.3939	6.33333	2.99313	9		28	10.9706	8.8485
36	11.9394	13.1818	8.9091	12.8788	11.1818	11.7576	12.6061	3.8485	10.1818	8.606	9.1212	10.3829	2.71324	11		39.4	8.606	8.2424	6.0606	5.2121	12.303	9.1213	11.3333	6.3334	8.5455	7.6667	5.1212	11.8485	8.36617	2.47752	12		58	9.0607	4.606	2.8485	7.7879	5.4545	5.9697	4.2121	3.0303	1.6061	4.95287	2.40291	9		28.4	12.2353	13.2121
36.4	12.3637	11.7273	7.2728	10	12.6667	15.4848	13.4546	6.4849	12.2122	11.2121	8.9394	11.0744	2.68855	11		39.8	9.0909	13.2424	3.6667	5.4242	11.1515	10.2425	10.9091	5.6667	9.5758	8.5151	4.7879	7.4848	8.31313	2.94044	12		58.3	6.8182	3.9394	1.5454	6.2727	3.8788	3.9697	5.7879	3.4848	2.8182	4.27946	1.70688	9		28.8	11.9706	12
36.7	13.1818	9.3636	9	12.3333	11.3636	11.8788	11.7879	7.6667	12.6364	14.1212	6.5152	10.8953	2.4138	11		40.2	9.2121	11.3636	2.6667	3.2424	8.5454	9.8485	10.2727	9.5758	7.4242	4.7879	5.3939	5.2727	7.30049	2.92686	12		58.7	6.3637	5.7273	4.8788	4.4546	5.5757	7.697	4.7879	4.0303	1.9091	5.04716	1.61342	9		29.2	9.8529	12.5454
37.1	12.394	11.3636	8.1516	11.9697	12.8485	12.2121	13.4242	9.6364	15.0909	7.2121	6.6667	10.9973	2.71316	11		40.5	8.909	8.1212	3.5455	4.2121	4.9394	7.394	9.8485	10.3334	6.9697	4.6667	5.3333	3.8182	6.50758	2.40589	12		59.1	5.6061	6.4545	11.2727	5.303	5.1818	5.3637	4.9394	2.5151	3.4546	5.56566	2.44371	9		29.5	11.0588	12.1515
37.5	9.0909	14.8788	7	18.8485	14.5454	14.5454	14.8788	16.3637	11.4546	10.2121	5.9697	12.5262	4.07128	11		40.9	9.7575	6.8485	4.7879	5.2121	4.1515	4.6061	11.8788	9.0909	8.0303	6.8485	4.8788	5.9697	6.83838	2.41337	12		59.5	8.4849	9.8485	11.7878	3.2424	9.0303	2.2728	6.9697	2.4545	2.7273	6.31313	3.68277	9		29.9	12.3529	11.2727
37.9	11.2425	15.4849	9.0303	21.1212	13.9697	14.9394	15.4242	13.7576	12.0303	9.4242	8.7273	13.1956	3.65636	11		41.3	10.1818	10.0909	5.394	4.8181	5.5757	5.8788	17.7273	7.9697	7.6061	5.2121	6.5454	6.6667	7.80555	3.59815	12		59.8	10.091	13	9.5757	3.9091	6.0909	7.7879	6.6061	4.8182	0.697	6.95288	3.67105	9		30.3	13.5882	14.3333
38.3	13.6061	12.1515	7.8788	19.9394	13.3939	13.9697	16.8788	14.4849	13.5152	6.5151	12.7576	13.1901	3.68504	11		41.7	8.5454	10.2727	5.7273	5.5757	7	4.8788	18.1212	6.6061	11.0909	5.9091	6.8182	11.3333	8.48989	3.75599	12		60.2	7.8788	14.7273	9.8181	2.6667	4.9697	8.8485	6.1212	4.3636	3.0303	6.93602	3.8436	9		30.7	14.8235	12.5151
38.6	14.7879	11.0606	7.1819	19.6667	13.2121	10.0303	18.4849	17.5758	16.1212	6.9091	9.3636	13.1267	4.52799	11		42	7.4848	11.5758	4.7273	6.6363	8.0909	5.6364	15.7879	8.6667	8.1515	5.1212	7.1212	6.8485	7.98738	3.05584	12		60.6	7.7273	8.5454	10	1.6364	5.1212	7.5152	7.0606	2.2424	1.5758	5.71381	3.19477	9		31.1	14.5588	11.8788
39	12.1818	7.3333	6.7879	14.3636	7.5454	12.606	16.3636	15.0909	12.0909	8.8485	9.3636	11.1432	3.34941	11		42.4	5.7878	12.0303	5.1212	5.4545	9.3939	7.5152	8.4849	12.1819	6.6667	5.697	7	6.6061	7.66162	2.42067	12		61	10.3334	10.4848	6.8181	1.8182	7.5151	10.5455	5.8485	5	2.8788	6.80471	3.2585	9		31.4	11.3823	11.8788
39.4	12.6364	6.6364	6.8788	7.6364	9	9.5151	17.0909	17.8788	13.0606	9.4545	11.9697	11.0689	3.84918	11		42.8	6.303	10.7576	4.0303	5.6969	11.9394	10.2122	8.4243	12.5455	5.9697	6.0909	6.303	9.4545	8.14394	2.78494	12		61.4	8.1819	7.6363	3.4242	4.6061	6.9697	6.6667	5.4849	7.303	1.0303	5.70034	2.32523	9		31.8	9.1471	15.1212
39.8	11	7.4849	8.5758	5.9697	11.4545	6.5151	14.7273	20.0303	13.0303	7.3636	12.4545	10.7824	4.22181	11		43.2	7.1515	9.2424	6.0909	4.3939	11	9.9091	6.3637	10.7576	7.2727	5.5151	6.9394	8.1818	7.73484	2.10749	12		61.7	5.7576	10.2121	4	2.3333	4.4242	9.697	5.1515	6.4242	0	5.33332	3.24607	9		32.2	7.1176	16.0303
40.2	12.8182	10.0606	11.0303	6.3333	14.7576	7.3636	15.1818	20.7576	13.6061	5.303	9.2121	11.4931	4.53628	11		43.6	6.8787	12.9091	9	3.909	10.303	7.7273	9.1212	10.6667	7.0909	6.7576	8.3939	8.3333	8.42422	2.28266	12		62.1	3.9394	12.0909	4.7575	1.6061	2	8	3.9091	9.303	4.8182	5.60269	3.49022	9		32.6	4.5882	11.7576
40.5	13.3334	13.4243	6.7273	9.8788	13.3939	7.0303	11.8485	15.5152	12.5455	6.9091	8.5758	10.8347	3.1326	11		43.9	8.8181	14.2727	3.7576	5.0303	10.4848	6.5152	6.9394	11.3031	9.6667	6.3333	5.303	9.1818	8.13383	3.03403	12		62.5	6.9394	11.2121	4.3333	7.3637	4.303	8.7576	1.7879	11.3939	7.1515	7.02693	3.19845	9		33	4.8529	12.3636
40.9	10.9091	9.4243	9.6364	9.3636	13.5757	5.3939	6.697	11.1515	14.8788	6.9091	8.3939	9.66666	2.87483	11		44.3	7.8787	8.7576	5.3334	4.3333	8.9394	9.0303	5.0909	7.9394	10.5152	5.6061	7.0303	8.2727	7.39394	1.91213	12		62.9	8.394	8.4242	4.9394	6.3333	7.303	4.9091	1.7879	12.0909	6.9394	6.79124	2.86837	9		33.3	4.6471	15.5454
41.3	7.3334	9.2424	9.2728	14.4242	14.7273	7.1515	6.697	8.2122	10.8182	10.0909	6.0909	9.46007	2.9173	11		44.7	4.2727	9.6667	6.1212	6.5454	9.5151	7.4849	3.697	5.9697	10.2424	7.0606	6.606	11.3636	7.37878	2.3751	12		63.3	8.6061	10.606	4	6.6061	6.1515	2.697	4.6667	10.9697	6.697	6.77779	2.84658	9		33.7	5.5882	16.9394
41.7	8.1818	8.2424	8.8485	18.2121	9.9697	7.9697	8.4242	6.8788	13.2728	12.2121	7.1515	9.94215	3.39396	11		45.1	6.1212	9.2727	6.2728	5.3939	6.5151	10.3031	4.3637	6.2425	10.0303	6.0303	7.3939	13.9394	7.65658	2.71319	12		63.6	13.6364	9.9394	8.8181	3.6364	11.1818	6.3334	4.9394	9.4848	3.8788	7.98317	3.47663	9		34.1	10.0294	14.9394
42	11	6.4849	9	19.1212	10.5454	9.303	15.5152	4.6667	13.4243	11.8182	7.2121	10.7355	4.17193	11		45.5	6.4545	3.2727	3.7576	3.2727	6.6667	12.0303	5.3333	6.3031	10.697	4.8788	8.8485	7.0606	6.54798	2.80277	12		64	14.9091	9.1515	12.6666	3.697	11.9697	4.6364	6.2424	7.3939	6.5152	8.57576	3.85851	9		34.5	9.8529	10.8788
42.4	14.1212	9.303	6.5758	21.6667	8.1212	10.0606	17.2424	6.2122	9.6364	14.8485	10.5152	11.6639	4.78634	11		45.8	7.4848	4.4243	3.0303	3.303	5.8485	10.1213	2.5758	4.5455	11	5.4848	7.5454	4.8485	5.85102	2.70257	12		64.4	12.1516	8.4545	13.8181	4.7273	8.5151	1.9394	5.4243	5.1212	6.8182	7.44108	3.7501	9		34.8	8.2353	12.303
42.8	11.9394	9	9	17.1212	9.8485	9.606	16.5758	4.1818	8.6061	14.0606	10.1818	10.9201	3.78015	11		46.2	7.3333	7	4.3031	4.5757	5.5454	11	2.4849	2.7576	7.9394	5.8485	4.5454	8.697	6.00253	2.50337	12		64.8	13.7273	6.6666	12.7575	4.7576	4.4545	1.697	5.697	1.1212	8.0909	6.55218	4.38448	9		35.2	7.4706	12.9394
43.2	9.3637	12.6667	11.4546	19	16.5454	8.8182	15.7576	2.5152	5.8182	16.303	9.2121	11.5868	5.04165	11		46.6	8.4545	6.9091	3.394	6.0909	7.8788	13.0606	4	5.6364	5.8182	5.0303	3.6363	5.8182	6.31061	2.63888	12		65.2	11.4546	7.2424	7.6363	2.9697	5.5757	4.2122	5.0909	0.1212	6.1212	5.60269	3.17241	9		35.6	7.0588	15.2121
43.6	11.8182	8.4243	7.6061	19.7576	18.0303	11.0909	13	10.9697	7.0606	15.5151	9.7273	12.0909	4.16396	11		47	9.8181	6.3636	1.8485	5.909	10.4848	12.6364	9.5152	13.2728	4.5758	4	3.7879	6.4848	7.39141	3.68391	12		65.5	7.2728	8.6363	9.1212	4.0303	4.6363	4.394	5.8788	2.1515	2.7879	5.43434	2.4722	9		36	9.4706	8.3333
43.9	10.697	6.7273	5.8485	15.697	15.4545	12.2121	13.303	11.2425	9.7576	17	9.9697	11.6281	3.57613	11		47.3	7.5454	9.6667	3.2425	4.0606	9.606	12.2425	8.3333	10.6364	5.5758	4.1515	5.2424	1.8788	6.84849	3.28393	12		65.9	6.4546	7.7879	6.2424	4.0606	8.5757	4.6667	6.0909	3	1.9394	5.42424	2.1837	9		36.4	9.0882	9.6061
44.3	13.2425	12.2121	4.4849	11.8788	11.1212	10.5757	15.4242	7.7576	10.6667	13.7576	12.1212	11.2039	2.97512	11		47.7	7.9394	6.4849	6	3.1818	9.0303	11.091	8.6364	7.7576	5.303	5.303	3.606	2.8788	6.43435	2.54523	12		66.3	8.4546	12.1212	5.1212	9.2424	6.1818	5.6667	5.1212	6.0606	1.2424	6.57912	3.06831	9		36.7	9.4706	14.3333
44.7	9.5152	10.4849	6	9.3939	11.8182	9.3636	12.2424	7.7273	12.9091	11.0606	8.2424	9.88705	2.08035	11		48.1	11.5151	4.4546	6.7879	2.606	10.1212	8.3031	11.0606	9.1819	8.8788	4.3939	0.7576	5.6364	6.97476	3.43839	12		66.7	7.3031	13.8485	7.9697	12.4546	5.1818	6	2.8485	5.3333	6.0606	7.44446	3.5551	9		37.1	7.4118	13.8182
45.1	7.9091	8.303	8.2425	11.9697	16.8485	11	10.5758	7.2425	10.9697	9.7576	8.5455	10.124	2.70191	11		48.5	13.1818	8.2727	7.7273	3.1515	10.4242	7.6667	10.697	6.697	7.5152	3.0606	0.9697	7.7576	7.26011	3.47739	12		67	6.394		5.8485	8.8788	2.8181	5.1213	2.5152	2.7272	10.4546	5.59471	2.94586	8		37.5	7.2941	16.8182
45.5	7.8485	8.2121	6.5758	14	18.6364	10.7576	11.3333	13.7576	11.9091	8.5757	8.5152	10.9201	3.538	11		48.9	8.0606	8.3333	6.5455	4.8787	6.697	7.0606	3.394	4.7879	7.6061	3.8788	2.3939	6.8788	5.87627	1.94908	12		67.4	5.2425		5.1515	8.2727	2.2424	5.3637	2.6061	2.0303	10.8182	5.21593	3.08353	8		37.9	5.6765	13.6061
45.8	6.8788	9.9394	7.2728	12.6667	11.7879	9.2121	8.9697	13.0606	11.6364	8.606	5.697	9.61158	2.44986	11		49.2	7.606	5.4849	6	4.8787	7.2424	6.8788	0.4243	2.4849	8.8182	6.3636	2.3333	5.6364	5.34596	2.45653	12		67.8	7.6061		3.606	7.5455	4.1818	9.394	1.9394	0.1212	6.5152	5.11365	3.17476	8		38.3	4.0294	16.1818
46.2	8.5758	5.5455	10.4849	11.7273	12.4242	8.3333	9.3333	12.4546	12.4546	9.9697	7.0303	9.8485	2.34108	11		49.6	5.8787	7.0303	5.1212	5.7272	6.5151	8.7576	0	4.4849	7.9091	6.7576	3.2424	3.9697	5.44948	2.3432	12		68.2	12.9091		3	3.303	1.3333	9.4849	1.4849	0.0303	5.303	4.60606	4.45448	8		38.6	6.3529	8.7576
46.6	9.5758	5.8182	6.8788	9.5758	13.8182	6.3939	10.9394	9.3637	15.6364	7.5757	8.9091	9.49864	3.04188	11		50	5.5151	9.3636	3.394	6.6969	5.9697	6.9697	3	3.4243	8.1515	4.6364	3.9394	5.4545	5.54292	1.99832	12		68.6	19.3637		2	1.3637	7.303	6.9091	2.2727	3.2727	2.697	5.64774	5.97442	8		39	4	6.7273
47	9.8182	8.3636	8.7879	8.697	14.0606	8.9091	11.0303	11.394	11.8485	6.9394	8.4545	9.84574	2.03647	11		50.4	9.0606	11.9697	2.1819	6.6969	7.1515	6.7576	4.5455	5.8788	8.303	3.697		6.0606	6.57301	2.66642	11		68.9	18.0304		7.3939	0.9394	9.2727	9.1213	2.9394	5.6969	6	7.42425	5.1543	8		39.4	3.4706	7.6061
47.3	8.0909	11.303	8.6364	9.0303	14.8788	7.2424	13.2424	12.3637	10.1818	9.0606	9.9697	10.3636	2.34758	11		50.8	8.2727	12.7576	3.0303	6.4545	7.697	7.4546	8.5455	6.3637	6.4545	5.9697		6.0303	7.18458	2.37142	11		69.3	13.3031		5.2727	3.697	7	8.0304	3.1212	3.0606	6.0303	6.18941	3.40025	8		39.8	3.5	7.303
47.7	6.4243	10.303	12.6667	9	14.7273	7.606	15.0909	11.2122	8.0303	7.8485	8.6061	10.1378	2.94443	11		51.1	10.3333	11.1818	3.0606	5.6969	6.303	9.7273	7.1818	11.1819	6.6061	6.5758		5.7879	7.60331	2.62795	11		69.7	9.9697		5.9394	7.303	4.7272	5.394	3.7273	1.7575	6.0606	5.60984	2.43184	8		40.2	3.4412	9.5151
48.1	7.6667	10.3636	12.3031	9.3636	14.0303	7.303	14.2121	8.4546	10.1515	8.8485	8.7879	10.135	2.39897	11		51.5	10.4242	13.1212	3.697	4.1515	6	9.3637	5.9394	9.7879	7.8182	6.3939		4.9697	7.42425	2.94757	11		70.1	9.1516		9.7272	7.0909	8.3939	5.2122	4	4.5757	8.1212	7.03409	2.18238	8		40.5	3.5294	9.4242
48.5	10.2121	9.8182	16.3334	7	14.5454	8.6666	14.1818	6.5152	9.9091	11.4242	9.697	10.7548	3.11643	11		51.9	12.1515	11.9394	8.8788	3.0909	5.1515	11.3334	8.8182	7.8485	7.6364	4.6364		6.7879	8.02481	3.00752	11		70.5	9.0304		9.0606	2.6364	11.9091	3.9091	3.8182	1.606	6.8788	6.10608	3.66262	8		40.9	3.8529	8.8485
48.9	7.0909	12.6061	19.5758	7.4242	18.0606	10.7879	13.9394	7.4546	8.7273	11.5757	8.5758	11.438	4.29606	11		52.3	9.3939	8.0606	9.7576	0.6666	5.8485	11.5455	4.9697	10.0303	8.5455	3.5758		8.0606	7.31405	3.22518	11		70.8	8.3637		7.3333	6.1212	9.7272	2.3031	1.9697	4.5757	6.3939	5.84848	2.75634	8		41.3	4.0882	11.6061
49.2	7	7.6667	14.8182	10.8485	18.8788	9.7576	14.9091	11.1212	7.8182	11.4242	9.9394	11.2893	3.62126	11		52.7	10.1212	7.3333	7.2122	0	5.1212	13.7576	4.7879	8.5152	8.2121	4.4848		7.4545	7	3.51119	11		71.2	8.1213		8.8788	5.3333	5.5454	0.9697	1.7273	4.3636	6	5.11743	2.76314	8		41.7	8.2353	7.9697
49.6	10.3334	7.0909	12	14.1515	20.5757	13.303	16.6061	8.8485	9.697	8.6364	12.8485	12.1901	3.9349	11		53	13.2424	8.5455	7.1212	1.8484	7.5454	13.2728	5.1818	10.5455	7.8182	7.4848		9.1515	8.34159	3.30404	11		71.6	8.2122		10.4545	5.6364	2.0606	3.5455	1.3334	3.8788	4.4242	4.9432	3.07611	8		42	9.6765	9.6364
50	8.7273	12.5455	9.9394	15.3333	19.6061	9.6969	13.7273	7.7879	10.2728	6.9697	13.2727	11.6254	3.72304	11		53.4	11.1818	10.8788	5.1516	3.9393	7	10.4243	7.0303	9.0303	12.4848	7.0303		8.1212	8.38843	2.67024	11		72	10.7273		10.6666	6.9091	4.6969	9.3031	1.5758		3.5455	6.7749	3.62754	7		42.4	8.7059	11.9091
50.4	9.5758	7.8182	7.1516	13	19.303	9.8182	12.7273	6.5758	8.5455	12.303	11.3636	10.7438	3.61923	11		53.8	7.9394	10.697	3.7879	4.9697	8.4242	8.8788	5.0303	8.1516	6.303	7.4242		3	6.78237	2.36429	11		72.3	13.0304		7.606	4.6061		9.4849	0		3.4242	6.3586	4.64664	6		42.8	9.8235	11.6061
50.8	9.3031	5.7273	4.697	13.1515		7.7273	14.8788	8.5758	10.0303	12.4545	9.4242	9.59698	3.20632	10		54.2	7.9394	7.3333	2.394	2.8484	7.0909	7	7.7879	4.9697	4.7576	6.7576		3.303	5.65289	2.07338	11		72.7	14.9697		9.1212	6.303		8.3334	0.7576		1.303	6.79798	5.31898	6		43.2	8.0588	8.9394
51.1	8.7273	4.0303	6.3031	13.5758		5.6363	16.2727	6.6364	6.9091	9.2424	12.3333	8.96667	3.92014	10		54.5	9	8.0606	3.8485	4.5454	5	5.091	9.1212	6.0909	3.5758	8.1818		6.1515	6.24243	2.03914	11		73.1	15.4849		8	6.8182		3.8182	2.697		3.9091	6.7879	4.71063	6		43.6	10.9412	9.6364
51.5	10.6061	6	5.9394	14.4545		6.9697	17.7576	7.7273	11.6061	8.5757	11.1212	10.0758	3.84469	10		54.9	6.303	10.0303	6.4546	7.0303	3.0909	7.394	11	8.5455	4.697	8.3636		9.0303	7.44905	2.29911	11		73.5	10.6667		6.7272	7.0606		2.7879	3.4849		12.2727	7.16667	3.77505	6		43.9	13.8823	8.6667
51.9	10.8182	8.5455	8.2728	21.9091		6.7273	21.1212	5.5758	7.6061	6.7576	9.6061	10.694	5.89862	10		55.3	4.5151	7.1212	7.5455	10.5454	2.8788	8.8182	6.7576	7	5.9091	8.9394		8.1212	7.10468	2.13292	11		73.9	6.6061		9.7878	9.9091		6.9091	6.3637		11.0606	8.4394	2.04256	6		44.3	8.3235	7.3636
52.3	8.6667	9.9091	10.2425	20.2121		6.3939	20.2121	5.3334	7	6.697	9.3333	10.4	5.41555	10		55.7	4.2727	7.2424	6	8.8181	4.9091	8.8485	9.5152	4.9697	7.8788	12.0909		9.9091	7.67768	2.45235	11		74.2	6.2122		7.2727	9.6061		6	5.7273		8.6061	7.2374	1.57149	6		44.7	7.2647	12.9091
52.7	9.7879	8.7576	9.7879	18.6667		6.5757	13.697	4	9.8788	7.7576	10.0303	9.89395	3.98707	10		56.1	7.909	9.6061	6.4546	9.5757	5.4242	11.1819	10.4546	5.697	6.1212	12.6667		8.3333	8.49312	2.41436	11		74.6	6		8.8485	6.0303		6.5758	6.6061		11.5758	7.60608	2.21026	6		45.1	7.2059	11.4545
53	10.2728	8.2424	10	21		6.2727	10.1212	6.4849	13.5455	8.606	11.6061	10.6152	4.26531	10		56.4	9.6969	7.5455	5.4546	10	7.4545	8.9394	8.7273	6.0303	6.303	9.2121		5.3939	7.70523	1.71286	11		75	6.2728		7.4545	3.5152		5.1213	4.1212		11.5758	6.34347	2.93421	6		45.5	7.6765	9.8788
53.4	10.3637	10.0909	9.8182	16.1818		5.7273	12.7576	9.3031	12.1212	7.4848	10.3333	10.4182	2.86593	10		56.8	8.2424	8.3636	3.9091	9.1818	7.2424	7.3637	10	7.8182	7.3636	9.2121		4.697	7.58126	1.84906	11		75.4	7.4849		4.2121	2.1818			5.0303		6.0606	4.99394	1.99144	5		45.8	5.1176	11.6667
53.8	15.5152	13.9697	7.5758	16.5152		3.7273	14.1818	8.5152	15.3334	8.8788	10.2727	11.4485	4.24701	10		57.2	7.5454	12.0606	5.6667	10.909	6.7576	11.0606	11.2727	8.0909	9.3636	8		5.5454	8.75205	2.32152	11		75.8	8.2425		4.0909	0.1212			5		3.3636	4.16364	2.9293	5		46.2	6.0294	13.4545
54.2	16.2425	13.5455	4.8788	17.5152		4.5757	11.5152	7.8182	13.5758	13.6364	11.1212	11.4424	4.43701	10		57.6	8.0303	10.2121	4.5152	12.5757	7.606	11.7273	10.2424	8.0909	13.2727	6.6364		5.4242	8.93938	2.8922	11		76.1	8.7576		3.8181	0			2.7273		2.5758	3.57576	3.21777	5		46.6	3.8823	16.0909
54.5	11.6667	13.4849	3.0909	16.3636		8.8182	17.8788	11.4243	18.6364	13.5151	11.6667	12.6546	4.56933	10		58	6.9697	12.3636	5.8788	10.2424	6.5151	12.5152	8.303	8.2425	9.8182	8.9394		6.1515	8.72176	2.32912	11		76.5	9.8788		7.5757	2.5758			4.4243		3.3333	5.55758	3.07687	5		47	4.3823	12.1818
54.9	12.5758	13.6667	4.3637	11.0606		10.5151	18.6061	10.2122	14.6667	15.0303	13.0606	12.3758	3.7617	10		58.3	9.3333	12.8182	9.7576	9.6666	6	13.9697	10.4243	7.3637	8.0303	9.0909		6.6061	9.36915	2.435	11		76.9	6.9091		8.6666	4.4546			4.0303		2.3939	5.2909	2.48471	5		47.3	5.2941	11.0606
55.3	12.7576	9.3333	5.5455	12.5152		13.4848	14.9697	10.5152	18.8182	18.3939	14.3636	13.0697	4.00491	10		58.7	8.7272	7.9091	14.0303	7	6.8788	12.1213	9.7576	12.1516	8.4545	9.0303		9.6061	9.60607	2.27908	11		77.3	5.3031		6.3939	8.0606			2.1818		4.3333	5.25454	2.20595	5		47.7	6.7353	7.7879
55.7	16.8182	6.5455	6.2425	14.6667		14.2727	13.303	12.7273	21.0606	16.1515	17.7273	13.9515	4.65075	10		59.1	11.2727	9.5455	10.5455	7.0606	7.3333	10.0606	12.1212	12.6667	7.5758	7.5151		9.5757	9.57025	1.99223	11		77.7	7.9697		5.5151	7.3637			1.8485		7.2121	5.98182	2.4838	5		48.1	7.1471	10.0303
56.1	16.6364	4.394	6.394	15.303		12.6969	11.1818	10.3637	19.1515	15.9091	17.9394	12.997	4.91346	10		59.5	7.8181	9.0909	8.8182	5.7575	7.5454	10	11.0606	11.7273	8.5455	10.6061		8.2424	9.01927	1.73517	11		78	7.9091		6	7.0909			2.1818		9.4849	6.53334	2.7448	5		48.5	7.5	6.4242
56.4	16.3334	5.3636	6.6364	15.1212		15.3939	15.3333	8.0303	19.1212	15	16.3333	13.2667	4.73947	10		59.8	7.2121	5.303	5.8182	5.7272	7.1818	10.4546	10.9091	9.1819	6.9697	10.4848		8.4545	7.97245	2.04472	11		78.4	5		6.7272	4.4243			1.6667		5.7576	4.71516	1.91009	5		48.9	6.0588	5.7879
56.8	15.4849	4.1818	9.697	17.5758		14.4242	14.7273	6.6667	13.2728	11.1515	14.9091	12.2091	4.23985	10		60.2	6.4242	8.6061	4.5455	6.6666	5.2121	9.091	12.5152	7.5455	9.0606	9.2424		8.4545	7.94215	2.21261	11		78.8	3.3334		6.5757	4.8485			0.697		5.8182	4.25456	2.32864	5		49.2	4.1765	3.4545
57.2	13.4849	1.7273	10.394	17.6061		10.3939	12.3939	8.2425	13.2122	7.6364	12.697	10.7788	4.27756	10		60.6	7.8787	11.9697	5.2425	8.8787	5.9394	8.8182	8.6667	4.7576	9.2424	9.4848		10.303	8.28925	2.1944	11		79.2	1.3334		9.303	2.1515			0.0303		7.6364	4.09092	4.11066	5		49.6	4.4118	1.7273
57.6	13.7273	1.3636	10.1819	16.7879		11.9091		7.5758	11.5758	8.9091	11.1818	10.3569	4.30165	9		61	6.3636	8.1212	5.7273	7.1515	5.7576	9.4849	5	4.697	8.697	10.7576		14.4545	7.83747	2.91858	11		79.5	3.1213		12.3939	7.4849			0.6364		5.5152	5.83034	4.47865	5		50	5.8529	2.9091
58	15.8788	3.3636	8	19.1515		12.3636		6.1515	14.1818	8.3333	8.5758	10.6667	5.06265	9		61.4	6.1515	7.8788	7.6061	6	5.1818	9.1819	3.9394	3.5455	10.7273	11.5151		11.303	7.54822	2.8586	11		79.9	5.6061		12.303	10.394			2.5152		1.6667	6.497	4.71372	5		50.4	10.8529	6.303
58.3	14.9091	6.7273	10.4546	16.9697		11.2121		10.1818	15.4849	7.2121	7.6364	11.1987	3.80144	9		61.7	6.3939	7.2121	8.394	5.4242	5.4848	6.1819	6.5455	4.1212	10.3333	11.9697		13.5757	7.78512	2.976	11		80.3	3.5455		6.8181	8.2121			3.3334		2.6364	4.9091	2.45263	5		50.8	12.5588	5.9697
58.7	12.3637	10	7.0909	13.1515		10.6969		9.0303	11.7576	10.7273	10.3939	10.5791	1.80841	9		62.1	6.3636	10.5152	11.394	6.606	6.5757	5.091	8.7879	6.5455	6	7.8182		13.6061	8.11847	2.6646	11		80.7	4.394		2.0606	3.7576			3.5758		2.3939	3.23638	0.977138	5		51.1	7.7941	7.1818
59.1	13.3031	11.303	7.1212	16		9.6666		10.9697	14.0303	10.2727	9.5455	11.3569	2.69028	9		62.5	10.1515	11.6364	14.3031	4.6666	6.2424	7.697	7.9394	7.4849	5.2121	8.303		10.2121	8.53168	2.85991	11		81.1	4.3334		1.9091	1.303			7.0606		3.0606	3.53334	2.28679	5		51.5	8.3529	11.3636
59.5	10.8485	8.9697	4.8182	17.2424		7.3333		7.9394	16.3637	9.5757	6.6667	9.97307	4.24593	9		62.9	8.4545	6	12.8485	3.6666	7.8182	6.6364	11.2727	9.7576	6.1818	7.2121		10.4848	8.21211	2.67938	11		81.4	2.3334		5.9394	6.6667			5.9394		4.2424	5.02426	1.74819	5		51.9	7.8235	5.6667
59.8	9.3637	5.9394	3.394	14		6.5454		13.6364	15	6.606	6.1818	8.96297	4.2295	9		63.3	7.1212	4.8788	10.4243	5.8787	8.0303	8.5455	14.6364	13.6667	7.3333	6.697		7.3333	8.59505	3.09895	11		81.8	1.394		9.6969	3.8182			4.1212		8.303	5.46666	3.4298	5		52.3	5.1471	7.3333
60.2	7.5758	5.5455	3.697	13.8182		7.3636		17.7879	19.1515	6.1212	8.4545	9.94613	5.57657	9		63.6	6.8787	3.9697	7.2425	4.3333	8.3636	9.7879	10.6061	10.8182	10.5455	8.3636		7.7576	8.06061	2.37091	11		82.2	4.5152		8.6969	3.0606			3.6061		8.303	5.63636	2.66887	5		52.7	6.0882	5.6364
60.6	4.5455	7.3636	5.5152	13		6.6666		16.6364	16.4849	2.8485	8.9091	9.10776	5.10137	9		64	6.8787	3.9394	5.0909	3.8484	10.7576	6.8788	10	12.394	7.7576	8.697		8.6364	7.71625	2.75095	11		82.6	2.8182		7.0303	3.7879			2.2424		4.7273	4.12122	1.88209	5		53	8.2353	3.5151
61	6.5455	7.9091	6.7576	12.3333		7.5454		16.3031	15.5152	0.3636	8.8485	9.12459	4.94625	9		64.4	5.1515	7.303	8.4849	3.7575	9.8485	7.5455	9.8788	9	10.0606	10.0606		11	8.3719	2.25738	11																53.4	6.4118	3.1212
61.4	10.5152	6.4546	7.1819	10.8485		8.6969		17.1818	15.4546	1.0909	7.9394	9.48487	4.81866	9		64.8	4.6363	4.5455	9.9394	6.909	9.303	8.2425	8.0303	9.5152	8.9697	7.3939		12.3939	8.17079	2.29229	11																53.8	7.9118	9.8182
61.7	13.7273	10.5152	6.8485	10.1515		7.4545		16.3031	15.8788	3.7576	10.5152	10.5724	4.20069	9		65.2	4.3636	7.2727	9.5152	8.6969	10.7879	8.6364	8.5152	10.2425	11.4242	7.2424		11.6061	8.93665	2.13678	11																54.2	9.8823	11.4545
62.1	14.3031	9.6364	10.4546	9.4849		6.7273		17.6364	14.6061	0.9091	10.1818	10.4377	4.87744	9		65.5	6.1515	7.8788	8.9697	9.4242	11.0303	7.7879	8.9091	8.9394	13.8182	8.9697		9.303	9.19835	1.95013	11																54.5	10.7941	7.1212
62.5	16.9091	8.697	13.697	12.1818		8.5757		15.1212	10.9697	0	7.0303	10.3535	5.05904	9		65.9	3.4848	9.2727	8.9091	9.4242	10.8182	7.4546	5.1515	5.394	9.6364	10.5151		7.697	7.97796	2.38949	11																54.9	11.5882	15.2727
62.9	16.5758	4.7879	12.1212	11.5455		9.2424		19.2122	11.7273	3.4848	9.0606	10.862	5.02942	9		66.3	0.8787	8.2121	8.6667	10.6969	11.3636	8	3.8182	4.0606	7.303	12.9697		13.0909	8.0964	3.92166	11																55.3	8.8823	9.0606
63.3	17	3.9394	14.2425	13.4545		11.5151		22.7879	15.1818	3.9697	12.9091	12.7778	5.95528	9		66.7	1.8181	11.1212	7.1819	9.5454	9.1515	7.0303	5.6667	4.394	9.1818	12.697		10.8485	8.05785	3.21348	11																55.7	12.5294	10.6364
63.6	17.9394	5.9091	11.0303	15.0606		11.7576		20.4546	16.0909	5.3636	13.1515	12.9731	5.09661	9		67	3.303	6.0303	7.5455	10.5757	7.4242	8.1819	7.6667	7.7576	12.1212	9.6364		9.0303	8.11571	2.32149	11																56.1	12.6765	9.4848
64	16.8485	7.8788	12.2122	14.7576		10.6363		23.7879	18.2728	3.7879	16	13.798	5.94398	9		67.4	2.7272	5.1818	6.2122	8.5454	7.8485	10.3031	7.1515	10.1516	13	9.1515		8.5757	8.07714	2.76599	11																56.4	12.2353	11.0606
64.4	14.8485	8.8182	14.2122	20.1212		10.2727		17.394	13.6364	2.5454	9.6667	12.3906	5.2118	9		67.8	2.4242	4.8485	7.4546	13.9393	8.9091	7.1516	6.1212	8.5455	14.6364	11.7576		7.9091	8.51792	3.70388	11																56.8	10.3529	11.0606
64.8	10.9091	9.7273	13.4243	23.7273		10.9091		19.5152	17.6667	1.2424	7.5455	12.7408	6.76686	9		68.2	6.3636	4.4849	9.9091	18.7878	9.3636	7.1516	3.697	8.3334	12.2424	9.4848		8.9394	8.97796	4.08443	11																57.2	9.3235	10.7273
65.2	8.0303	10.0606	9.4849	21.2727		12.3636		14.7273	17.0303	1.1515	7.1212	11.2492	5.92792	9		68.6	5.0303	8	10.0606	16.8181	9.0909	9.1213	4.1818	10	10.8788	8.0303		10	9.2011	3.29043	11																57.6	9.9118	15.0303
65.5	6.9697	7.8182	6.2728	19.2424		10.2424		10.6061	13.6364	1.0606	6.2424	9.12122	5.1719	9		68.9	4.6666	7.9394	10.6364	12.5757	8.2727	7.5758	4.6364	8.8788	9.4848	7.6667		8.0303	8.21487	2.30547	11																58	10.7059	14.7576
65.9	11.3031	7.0909	6.394	18.5152		8.0606		15.6667	12.4243	0.9394	8	9.82158	5.28241	9		69.3	5.8787	7	12.6061	11.2727	9.0303	7.5758	3.9697	8.6667	7.1515	7.5151		10.0909	8.25068	2.44932	11																58.3	14.9412	11.0303
66.3	10.2728	10.7273	8.5152	17.4242		9.1212		19	8.3031	1.8485	9.5455	10.5286	5.08327	9		69.7	7.0606	7.394	10.5455	7.909	11.4545	6.697	3.7879	6.5455	7.1818	8.1515		11.6364	8.03306	2.34798	11																58.7	17.4706	11.9091
66.7	11.1818	10.7576	5.9697	17.2424		9.6363		17.5758	10	0.2424	9.5758	10.2424	5.28031	9		70.1	6.2121	7.9091	9.1516	3.1212	10.3636	6.3031	4.9394	6.8788	6.4545	8.3636		7.9091	7.0551	2.0033	11																59.1	21.7647	9.2727
67	10.4243	7.9697	7.9394	19.1515		8.3939		17.9394	10.2728	1.7576	8.1818	10.2256	5.34756	9		70.5	6.8484	9.4243	10.1516	3.3939	11.4545	5.0606	7.4849	7.1212	5.7879	9.1818		8.2121	7.64738	2.36176	11																59.5	18.9412	8.4545
67.4	12.3334	7.697	10.2425	21.7576		7.4848		19.2425	14.0606	3.0303	10.9091	11.862	5.86821	9		70.8	4.8787	6.8182	10.4243	5.3636	8.2727	4.394	7.7879	6.9697	4.5758	8.4242		9.5454	7.04132	2.05754	11																59.8	18.0882	6.0909
67.8	15.4849	8.5455	8.3031	17.7576		6.9697		17.2728	13.7879	3.6667	12.6061	11.5994	4.94425	9		71.2	4.3636	5.1818	10.1819	5.909	6.8788	4.4546	7.3637	8.4243	8.3939	8.2121		12.9697	7.48485	2.58243	11																60.2	15.2059	10.0909
68.2	12.9697	10.2727	10.0909	17.5455		5.303		15.5152	16.5758	1.4545	9.6667	11.0438	5.30198	9		71.6	5.0303	8.8788	10.1212	9.2727	8.0303	5.0606	6.5152	8.4546	8.303	10.0606		10.5151	8.20385	1.92274	11																60.6	13.5294	13.303
68.6	16.2121	7.0606	12.0909	21.5758		5.2424		18.9091	17.6061	3.3333	9.4849	12.3906	6.50709	9		72	0.909	5.9697	10.5758	9	6.303	4.6061	8.0303	9	9.4545	9.0606		14	7.90082	3.41424	11																61	12.7059	15.8788
68.9	14.2425	11.1212	12.0606	24.5758		6.2121		17.1212	15.4849	5.697	8.9394	12.8283	5.90283	9		72.3	2.3636	2.1515	9.5455	7.7575	6.9394	3.9697	9.2727	7.2122	11.6667	7.8182		8.9091	7.0551	3.04159	11																61.4	10.9706	12.4848
69.3	14.9091	9.1818	6.6667	24.8485		4.7879		15.8485	19.5758	3.1212	6.697	11.7374	7.42029	9		72.7	1.7575	3.8788	7.8182	10.8787	7.9697	5.9394	4.5758	6.4546	9.6061	4.5151		3.2424	6.05785	2.8018	11																61.7	14.7941	11.0606
69.7	9.9394	9.3333	6.5455	24.9394		3.7576		12.394	11.8788	2.5454	6.3636	9.74411	6.63326	9		73.1	3.9697	7.5455	10.1516	10.8484	7.5757	6.0606	4.0909	7.9697	8.9394	2.7879		4.4848	6.76584	2.68452	11																62.1	15.6176	9.8788
70.1	8.394	12.0909	7.8485	25.4849		8.2121		10.5455	15.3031	2.697	9.8788	11.1616	6.36576	9		73.5	4.0909	5.8788	10.6667	11.5454	6.6364	7.9394	4.2121	7.5758	9.3333	3.8485		4.7273	6.95042	2.71032	11																62.5	18.9412	9.9697
70.5	7.2425	8.1515	8.3031	26.7273		9.5757		6.9394	12.6364	5.0606	6	10.0707	6.6196	9		73.9	5.6969	1.6667	6.7879	9.6363	5.9394	6.9697	7.2727	3.697	5.0606	3.9697		4.3333	5.5482	2.1475	11																62.9	21.7353	12.0606
70.8	7.8788	4.2727	7.1212	24.7879		7.3333		6.1818	13.7879	3.8182	2.9091	8.67677	6.82867	9		74.2	6.3939	2.0606	5.4546	6.8484	4.5151	6.3031	5.4243	2.2425	6.1818	4.5455		7.0909	5.18734	1.71792	11																63.3	18.1765	12.6667
71.2	9.2728	7.3333	9.6061	24.6364		5.9697		9.4546	12.394	5.2727	6.4545	10.0438	5.90754	9		74.6	8.606	2.7576	3.697	8.0303	5.5757	5.5152	2.7273	5.3334	7.303	5.1818		7.9091	5.69422	2.08047	11																63.6	16.3529	12
71.6	13.4546	6.7879	8.6364	22.7576		5.2727		10.1515	8.8485	5	5.0909	9.55557	5.67765	9		75	6.8181	1.394	0.7879	7.2121	7.6364	2.9394	5.6061	7.7879	7.303	6.3636		3.1515	5.18182	2.61719	11																64	13.2647	11.6667
72	13.6667	2.2121	7.2122	19.5455		5.0909		11.6364	9.5758	5.0606	4.3636	8.70709	5.48935	9		75.4	2.606	2.2727	2.2425	3.3636	8.3939	3.3637	2.2121	7.0606	7.6364	5.9394		3	4.3719	2.39079	11																64.4	13.9706	16.0303
72.3	13.7273	6.1212	13.9091	16.2424		5.1212		11.6364	6.6667	2.8788	6.4242	9.19192	4.72227	9		75.8	0.9697	4.0606	4.4243	5.1515	7.7576	3.6061	1.8788	4.1516	6.4242	6.6364		5.2424	4.57302	2.00621	11																64.8	16.5588	10
72.7	15.2121	6.1818	13.7879	15.8788		6.3333		12.6667	8.1212	4.2727	5	9.71717	4.6344	9		76.1	0.303	1.7576	5.9394	8.8787	8.606	4.697	4.8182	4.394	6.8182	6.7576		3.9697	5.17631	2.62891	11																65.2	18.1176	9.9697
73.1	11.7576	4.5152	9.9394	13.0606		6.4242		9.2425	6.5152	3.2727	6.5758	7.92258	3.28229	9		76.5	3.0303	0.8788	10.4546	6.0606	10.8788	4.6667	4	3.3031	6.8788	8.2727		3.8485	5.66117	3.17884	11																65.5	16.7059	11.2121
73.5	10.6667	1.8485	8.6364	12.9394		9.8182		8.5455	11.0606	3.303	6.2424	8.11786	3.67001	9		76.9	4.6363	3.3333	10.6667	6.606	10.8485	6.7273	3.0606	3.2122	7.3636	7.2727		4.8182	6.2314	2.75412	11																65.9	16.4412	12.2727
73.9	11.6364	4.3636	6.6667	15.5455		9.2424		13.5152	10.7273	7.3333	6.303	9.48149	3.67643	9		77.3	4.909	2.6364	16.0606	8.0303	8.2424	7.3637	1	4	6.6061	7.0909		4.9091	6.44077	3.92862	11																66.3	16.0588	15.8182
74.2	11.6667	5.0909	8.3334	16.2424		7.0303		16.3031	10.4243	5.1515	7.303	9.72729	4.29335	9		77.7	3.303	0.9394	17.4849	9.9697	7.3333	5.2122	4.4849	6.9394	6.4848	7.7879		5.8788	6.89257	4.25211	11																66.7	16.2353	14.3333
74.6	10.6364	4.7273	10.697	17.6364		7.2727		14.3637	7.3637	3.303	7.0909	9.23234	4.58865	9		78	1.7575	4.5152	17.3334	8.2424	8	3.3637	4.6364	6.9091	9.697	7.9697		6.4545	7.17081	4.12297	11																67	14	13.6667
75	9.4849	4.4849	7.9697	15.2727		8.303		15.8485	8.8788	1.4242	7.1212	8.75421	4.59362	9		78.4	2.5151	5.0303	14.2728	7.4242	7.0909	0	5.6061	6.5455	12.3636	6.8485		6.8788	6.77962	3.95597	11																67.4	13.9706	14.9697
75.4	10.7879	6	8.5152	17		6.3939		16.6364	7.4243	0.1515	6.9394	8.87207	5.31996	9		78.8	4.5757	3.3636	9.1212	3.1212	5.2727	0.2425	5.8485	7.9697	7.0606	3.6364		6.5151	5.15702	2.52486	11																67.8	13.6765	14.8182
75.8	12.2425	5.9697	10.3031	14.303		4.4242		17	9.2122	1.0303	6.8485	9.03706	5.03279	9		79.2	4.8181	4.9394	6.8182	3.6363	4.5454	2	5.7273	5.1516	7.2727	3.9697		6.7273	5.05509	1.55363	11																68.2	12.2647	10.5151
76.1	13.4849	8.2424	12.3334	16.3939		3.9697		20.3334	12.9091	1.0303	7.4242	10.6801	6.08373	9		79.5	2.5151	4.9697	5.6364	4	3.1818	4.2425	3.6364	3.6364	6.8485	3.1515		4.6061	4.2204	1.24429	11																68.6	11.0588	11.1515
76.5	13.8485	7.697	8.3637	18.7576		3.9394		20.7576	9.3334	0.8788	7.6667	10.1381	6.52742	9		79.9	0	1.8182	4.3637	4.6969	2.8182	4.8485	5.9697	2.4546	5.3636	3.6667		5.1212	3.7383	1.79547	11																68.9	11.6176	9.2727
76.9	12.3031	7.6667	6.5455	14.0909		5.2727		18.3334	8.7273	1.3939	6.5152	8.98319	5.12023	9		80.3	3.0303	0	4.7576	1.4848	2.7273	3.697	4.394	3.7576	6.0909	4.0303		4.6364	3.50965	1.6703	11																69.3	11.9706	10.697
77.3	13.0909	9.0303	3.5152	14.4545		3.6969		18.0909	8.3637	1.9697	6.4849	8.74411	5.51027	9		80.7	4.2727	4.1212	4.6061	3	5.0909	4.5455	3.5455	6.7576	9.0909	4.7576		4.5151	4.93665	1.66917	11																69.7	12.9412	8.9091
77.7	11.9394	5.0909	5.5758	13.3939		0		15.8788	11.0606	2.1818	6.7879	7.9899	5.35858	9		81.1	3.5151	3.1818	2.6364	2.4545	3.0303	5.8485	3.2424	6.0606	6.0606	5.5151		5.9091	4.31404	1.53073	11																70.1	14.4412	12.6364
78	10.1212	7.5455	9.7576	14.6061		3.6363		15.5758	9.2122	3.0606	5.9091	8.82493	4.35868	9		81.4	6.3939	4.8485	1.5455	5.7272	2.9091	5.4546	5.1515	5.1212	4.8485	5.3939		6.7879	4.92562	1.49527	11																70.5	15.5882	11.9394
78.4	10.394	8.0303	7.6667	14.7273		4.6969		13.3031	11.1212	5.9091	4.9091	8.97308	3.62765	9		81.8	5.2727	2.394	2.5152	4.606	5.3636	5.0303	5.6364	6.0606	4.1515	4.8788		7.4848	4.85399	1.46739	11																70.8	16.7059	17.3333
78.8	11.2121	4.8788	6.394	15.4849		3.8485		12.1515	6.2425	5.2424	3.3333	7.64311	4.24937	9		82.2	5.4848	6	2	5.6969	6.0909	4.9394	4.2424	5.1516	4.4848	2.8788		7.4848	4.9504	1.53047	11																71.2	14.2647	12.9091
79.2	11.0909	6.9394	4.697	18.7273		4.6969		14.8788	6.7273	4.7273	3.303	8.42088	5.3349	9		82.6	5.2121	5.0909	1.697	6.3333	5.0909	2.3637	6.8182	6	7.2727	3.2121		6.9091	5.09091	1.89527	11																71.6	14.5588	11.8182
79.5	12.2728	3.5455	4.4243	17.0606		5.8182		21.8485	5.2425	3.303	3.3636	8.54211	6.87421	9		83	3.2727	5.9091	3	6.0909	4.4848	1.6364	6.2727	7.2425	4.6364	1.7273		8.2424	4.77411	2.1914	11																72	13.4118	13.4242
79.9	13.7576	5.6061	5.5758	13.4242		4.606		18.4546	3.7273	3.9091	3.1515	8.02358	5.62907	9		83.3	3.7575	3.3636	1.3637	6.5151	6.2424	3.3334	6.3333	4.4849	4.6667	3.0303		7.2727	4.57851	1.82499	11																72.3	14.3823	10.8788
80.3	11.8182	6.394	8.4849	11.2424		4.4848		16.2122	4.6364	3.6364	4.4545	7.92931	4.33854	9		83.7	4.0303	5.6061	0.2425	8.1818	7.8182	2.5152	5.8485	4.7273	5.4242	1.9697		9.2727	5.05786	2.76691	11																72.7	15.2941	11.1515
80.7	12.1818	7.394	7.7879	12.0303		5.0303		16.7879	5.4243	4.5757	7.8485	8.78452	4.07788	9		84.1	2	4.8788	1.6364	6.7575	8.5454	1.9697	5.3637	5.7879	4.8182	2.5455		10.8485	5.01378	2.9357	11																73.1	15.0294	12.6364
81.1	12.8182	5.6667	8.394	11.5152		5.8485		18.3031	3.7273	6.1818	6.5152	8.77444	4.61414	9		84.5	1.3636	3.5455	1.8788	5.6969	10.4848	3.4849	3.7879	5.1819	3	3.6667		8.2727	4.57852	2.71995	11																73.5	14.1471	8.5454
81.4	13.7879	4.1818	7.4243	11.2727		3.1515		14.6667	8.5455	4.0303	7.3333	8.266	4.22695	9		84.8	2.6969	5.0909	1.2122	7.4545	9.3333	5.1213	4.3333	4.8182	2	4.6667		9.7576	5.13499	2.76586	11																73.9	13.4118	10.9394
81.8	9.1818	4.8485	5.2425	13.3636		3.4242		12.8485	15.4546	4.1515	3.8485	8.04041	4.74011	9		85.2	0.2424	5.4849	1.7576	4.5757	9.2727	5.2728	4.9091	4.6061	0.7273	4.5151		9.1818	4.59505	2.93652	11																74.2	13.7059	12.4848
82.2	9.8788	2.6667	4.8788	12.3636		4.0606		6.5758	12.6667		3.5758	7.08335	4.01664	8		85.6	0.7272	5	2.6364	3.8181	6.7879	4.394	6.394	8.2425	3.4848	4.1818		10.303	5.08815	2.68817	11																74.6	13.1471	10.697
82.6	10.0606	1.1515	3.6061	9.697		1.9394		10.5455	9.4243		1.8182	6.03032	4.23845	8		86	4.7575	3.5758	1.2122	1.909	5.4242	3.8485	5.4546	6.1212	3.0909	4.6364		12.5757	4.78236	2.99342	11																75	14.5294	9.1212
83	10.3334	5.2121	2.7273	8.8485		3.3333		7.6667	9.1212		2.697	6.24244	3.12351	8		86.4	6.303	0.2424	2.0909	1.0303	2.7576		7.6364	3.6364	4.0303	3.8788		11.1212	4.27273	3.27905	10																75.4	13.7059	12.9091
83.3	8.7273	5.1515	5.3637	12.1212		2.5757		11.0303	9		3.2727	7.1553	3.56215	8		86.7	4.6666	2.4546	1.0909	0.5757	2.4848		9.1818	3.4546	3.2121	4.8788		8.4848	4.04847	2.86645	10																75.8	13.5882	19.0909
83.7	8.4849	5	7	13.2121		0.4545		15.5758	9.1515		3.1818	7.75757	5.01141	8		87.1	3.0909	4.0303	0.7879	0.303	0.697		8.7273	3.0909	2.7576	6.2121		7.7576	3.74546	2.95907	10																76.1	16.1176	17.4545
84.1	8.5455	4.8485	7.6667	9.3939		1.5454		14.7879	6.5152		3.3939	7.08712	4.08438	8		87.5	1.2727	3.6667	0.697	0.9697	0.8788		7.3333	3.0606	5.3333	3.8182		6.4848	3.35151	2.43029	10																76.5	16.4118	19.6061
84.5	12.1515	3	5.8485	8.2727		1.5151		12.697	5.5152		4.2727	6.65909	4.08371	8		87.9	0.2121	5.9697	0.2425	4.1818	1.9394		5.4849	6.2425	7.9394	2.5151		2.5757	3.73031	2.64333	10																76.9	15.2647	15.8788
84.8	12.0909	2.2121	5.0909	9.7879		3		11.1818	2.5455		2.7273	6.07955	4.22689	8		88.3	1.3939	6.6061	0.3334	2.2424	2.2424		7.0909	5.6364	7.697	2.3636		4.303	3.99091	2.622	10																77.3	14.7059	13.4242
85.2	11.3031	2.394	5.8182	11.2424		3.3939		9.8485	5.1818		4	6.64774	3.61658	8		88.6	4.4242	6.3636	1.2122	3.9697	3.0606		8.2424	4.2122	6.8788	1.7273		3.1818	4.32728	2.24885	10																77.7	13.9118	9.8182
85.6	13.3637	2.1212	2	10.8485		5.5757		12.394	3		2.8485	6.51895	4.87879	8		89	3.8484	4.9394	1.3334	4.7575	5.1515		9.7879	3.8788	4.3939	0.9697		0.1818	3.92423	2.73434	10																78	12.3529	10.8485
86	12.2425	0.303	1.4243	18.1818		7.1515		10.5455	5.8485		3.4242	7.39016	6.02308	8		89.4	6.0303	5.4849	1.8182	6.0303	4.6364		5.697	3.4546	4.6667	0.9091		2.303	4.10305	1.87271	10																78.4	13.5	15.2121
86.4	15.1818	2.4546	4.3031	16.5455		6.6969		9.5758	8.8788		3	8.32956	5.31987	8		89.8	6.6363	7.1212	4.7576	4.6666	2.697		6.8788	5.4243	4.4242	3.4242		5.7273	5.17575	1.46801	10																78.8	15.7353	12.8485
86.7	12.5455	10.697	3.3334	17.3939		5.606		10.2122	8.3637		3.1818	8.91669	4.8581	8		90.2	5.606	4.7576	5.5758	2.8484	3.1515		6.8182	5.8182	4.6364	4.0606		8.2727	5.15454	1.642	10																79.2	15.0588	13.8485
87.1	13.3334	12.6364	3	15.6667		4.3333		16.6667	8.4849		3.0303	9.64396	5.67687	8		90.5	5.1515	5.8788	2.8182	4.2424	3.2727		6.0303	5.4546	7.9394	5.5758		5.6667	5.20304	1.46762	10																79.5	17.9412	15.1212
87.5	17.9091	9.7273	4.3031	16.9697		5.1818		18.7576	8.0606		3.4849	10.5493	6.40719	8		90.9	4	4.7879	1.5455	2.3333	3.5151		9.0909	6.0606	5.1818	4.7273		5.5151	4.67575	2.09434	10																79.9	18.4412	15.5151
87.9	12.9091	10.2121	3.7879	18.0303		3.8182		14.8788	6.1818		2.0303	8.98106	5.89661	8		91.3	3.6969	2.0303	0.4546	0.7575	5.7879		9.0606	4.7273	4.3636	5.3939		6.0303	4.23029	2.62588	10																80.3	17.0882	12.9394
88.3	12.0606	7.1818	5.0909	13.8485		2.3333		13.2425	3.1212		5.0303	7.73864	4.65213	8		91.7	6.1818	5.1212	0.2425	2.0303	8.7879		10.7273	5.697	5.8788	4.4242		5.0303	5.41213	2.97968	10																80.7	12.1176	11.3333
88.6	12.0303	7	3.8182	10.3636		2.9091		9.0303	3.1212		4.2424	6.56439	3.56031	8		92	6.303	3.9394	1.9394	3.8787	7.9697		6.9697	4.6667	4.3939	5.1212		3.4545	4.86362	1.79015	10																81.1	13.9706	11.1515
89	8.7576	5.7576	5.8788	13.6364		4.9091		8.1212	1.1818		5.2424	6.68561	3.6196	8		92.4	6.606	6.1212	2.7879	5.2727	5.0606		5.8788	4.4546	3.697	3.8788		2.5757	4.63333	1.38905	10																81.4	14.3235	20.5757
89.4	7.5152	5.9394	6.6061	14.3333		3.8182		5.6667	2.0303		4.9091	6.35229	3.64374	8		92.8	6.606	6.8182	2.6364	4.3939	7.1818		7.2121	3.7576	4	3.6667		0.4545	4.67272	2.24609	10																81.8	12.0882	20.3636
89.8	8.2121	6.8788	4.9697	12.6061		3.5454		8.1515	5.3637		4.1212	6.73106	2.94427	8		93.2	3.5454		4.7879	7.1818	5.8182		6.0909	0	3.7879	3.5151		0.6667	3.93266	2.39737	9																82.2	13.8823	16.4545
90.2	5.8485	6.3333	2.8182	13.0909		4.6363		5.6667	5.7879		3.9697	6.01894	3.08623	8		93.6			5.8485	8.0303	6.3939		4	1.697	4.1212	2.2121		0.2727	4.07196	2.61199	8																82.6	13.3235	14.1818
90.5	8.5758	4.6667	3.3334	13.0303		4.7576		3.5152	2.9697		4.4849	5.6667	3.44872	8		93.9			8.5455	9.0606	5.3333		8.3637	2.1212	5.1212	1		2.7576	5.28789	3.14307	8																83	11.3529	11.3333
90.9	10.2121	4.6667	4.3334	10.3636		4.4545		3.6364	7.3334		4.0303	6.1288	2.79893	8		94.3			6.1212	8.6969	3.5454		9.2121	3.2425	4.0303	0.2727		5.3333	5.0568	2.95788	8																83.3	10.6176	6.9091
91.3	11.6364	3	2.7273	12.0909		2.0606		5.5758	10.3334		3.6667	6.38639	4.26457	8		94.7			3.4243	7.1212	3.5151		7.5455	2.697	4.3939	1.2424		4.9394	4.35985	2.14419	8																83.7	13.5294	10.4545
91.7	12.5758	2.8485	3.6667	14.2424		2.6969		10.3334	10.394		5.1818	7.74244	4.65881	8		95.1			2.1516	7.0303	3.3636		7.697	0.8788	7.303	1.0303		8.6061	4.75759	3.22418	8																84.1	11.2941	9.4545
92	14.5152	6.5455	4.9091	11.4849		4.0606		9.2122	10.3334		6.4849	8.44322	3.57409	8		95.5			3.8788	7.0909	1.1212		7.7273	2.2728	6.7576	0.0303		5.4848	4.29546	2.91795	8																84.5	9.8529	6.697
92.4	15.0303	5.7576	5.6061	11.7879		3.4545		7.5152	12.5455		4.4545	8.26895	4.27756	8		95.8			0	5.7878	2.8182		3.2727	2.1212	6.1212	1.303		2.6667	3.01135	2.08338	8																84.8	13.5	7.5151
92.8	20.4243	3.7273	8.2122	15.0303		5.2727		9.394	9.4546		2.2121	9.21594	6.03867	8		96.2			0.3637	8.4242	2.9697		5.2727	1.4546	4.2121	2.697		5.0909	3.81061	2.52424	8																85.2	15.9706	10.0303
93.2	11.5152	5.9697	11.5152	17.8788		5.9091		10.0909	9.9091		2.8788	9.45835	4.59855	8		96.6			1.4546	7.6363	1.7879		6.1515	2.5758	2.7576	2.2727		4.3939	3.62879	2.23071	8																85.6	16.8235	7.6061
93.6	8.7879	3.1212	14.1516	12.3939		2.9697		10.6364	7.3031		2.4242	7.7235	4.548	8		97			0.1819	7.1212	4.3939		5.7273	1.9394	2.7273	0.3939		3.4545	3.24242	2.4505	8																86	13.8823	7.697
93.9	8	5.1818	8.5152	9.7273		3.5454		9.0303	3.6364		0	5.95455	3.41564	8		97.3			0.3334	6.3636	3.697		3.394	4.3334	1.2121	2.3333		2.0909	2.96971	1.90127	8																86.4	12.0294	7.0909
94.3	9.2121	6.697	5.5152	11.2424		3.5757		7.0303	2.2425		0.4849	5.75001	3.57561	8		97.7			1.1819	4.2424	3.4242		4.6364	6.1212	0.4242	2		4.1515	3.27272	1.92036	8																86.7	9.8235	6.2727
94.7	9.5152	2.6667	4.9394	10.7576		2.0909		8.394	5.3637		2.8788	5.82579	3.34116	8		98.1			2.394	2.0606	3.7273		5.4546	4.2122	4.9091	3.9091		6.4242	4.13639	1.47059	8																87.1	10.8823	9.3333
95.1	10.1818	4.2424	4.7273	11.9091		1.1212		9.6667	7.6667		5.7273	6.90531	3.59874	8		98.5			3.6061	4.3333	4.0909		4.5455	4.5758	5.3939	5.7273		0	4.0341	1.76558	8																87.5	10.5588	4.0606
95.5	10.4243	4.6667	7.394	13.6364		1.3333		9.4546	7.1818		4.6364	7.34094	3.85808	8		98.9			3.7576	4.2727	3.1818		4.2121	4.8182	2.7879	4.9697		0.2121	3.52651	1.53442	8																87.9	9.1176	3.1818
95.8	12.7576	7.5455	5.5758	10.2121		2.3333		9.4546	4.7273		3.7273	7.04169	3.57488	8		99.2			3.3334	1.3636	2.9091		2.8485	6.4243	0.3636	6.1212		2.7879	3.26895	2.09437	8																88.3	12.6176	5.8182
96.2	12.4243	10.5152	5.7273	9.3333		1.6969		6.3031	3.6364		5.6667	6.9129	3.5953	8		99.6			3.4243	2.3333	3.0909		3.303	6.1819	2.9394	6.303		3.9697	3.94319	1.49217	8																88.6	11.0588	7.4848
96.6	13.0303	9.4546	7.4849	12.9091		3.1212		7.5758	4.6667			8.32037	3.78945	7		100			4.8485	3.8484	1.4848		5.8485	3.9394	5.8485	3.0606		3.697	4.07196	1.456	8																89	9.8529	14
97	10.8182	8.1818	9	12.9394		3.3939		4.3031	2.5152			7.30737	3.97872	7		100.4			6.6061	3.3939	0.8182		7.2727	2.0909	4.6667	3.7576			4.08659	2.31261	7																89.4	10.4412	8.697
97.3	9.8485	6.7576	9.2728	17.697		4.1515		2.5455	4.6667			7.84851	5.10106	7		100.8			5.7273	1.4545	2.2121		4.8788	2.1212	2.9091	3			3.18614	1.55539	7																89.8	10.0294	11.1515
97.7	8	4.8182	11.9697	14.8788		4.3333		4.0909	3.6061			7.38529	4.44573	7		101.1			4.7576	1.2121	2.1515		2.9091	2.7576	2.9697	4.3333			3.01299	1.21451	7																90.2	9.7353	13.2727
98.1	4.9091	4.3636	13.1516	15.0303		6.1212		5.2425	5.8182			7.80521	4.36596	7		101.5			3.5152	0.4545	2.9091		3.8485	4.4546	1.4242	3.0303			2.8052	1.40283	7																90.5	11.9412	12
98.5	4.5455	6.9091	8.394	16.1818				4.6667	2.8485			7.2576	4.7867	6		101.9			2.1212	0.2121	3.9394		4.2424	2.3334	2.0303	2.5758			2.49351	1.33789	7																90.9	10.5588	6.2727
98.9	6.9697	5.4849	8.0909	15.8182				6.0606	6			8.07072	3.90515	6		102.3			2.1212	2.6969	6.7273		4.2424	2.7273	0.7576	3.4242			3.24241	1.87847	7																91.3	8.9706	9.8788
99.2	8.2425	5.0606	9.7273	19.5455				9.1818	6.6061			9.7273	5.10723	6		102.7			2.0909	4.5454	4.3939		2.7576	4.9091	0.9394	1.5758			3.0303	1.58793	7																91.7	9.2647	11.0606
99.6	8.7576	2.1212	7.0909	20.1818				7.7273	5.3031			8.53032	6.16469	6		103			2.1516	1.6969	6.303		4.2727	5.0909	2.8485	1.8182			3.45454	1.79316	7																92	7.6471	10.5454
100	10.4243	1.4849	7.1212	18.303				6.5758	8			8.65153	5.5629	6		103.4			2.2728	2.5454	6.8485		4.6667	5.9697	2.697	1.3333			3.76191	2.07965	7																92.4	4.1176	8.4848
100.4	13.0606	0	6.9394	15.4545				6.1515	5.0606			7.77777	5.62254	6		103.8			5.7273	3.5151	5.0606		4.6364	3.8485	1.7273	0			3.50217	2.00839	7																92.8	4.5294	12.4545
100.8	12.1515	2.4849	5.7273	13.7576				6.1818	3.0303			7.22223	4.69767	6		104.2			4.1212	4.6666	2.4545			3.2728	0.9091	1.8182			2.87373	1.41982	6																93.2	7.1765	13.9394
101.1	10.7879	8.1515	4.7273	14.8485				3.3637	2			7.31315	4.90046	6		104.5			2.6364	5.3636	2.3939			3.1516	1.7576	1.8788			2.86365	1.32652	6																93.6	7.1471	10.0606
101.5	11.1515	4.8485	3.1516	14.4545				3.6061	0			6.20203	5.45787	6		104.9			2.2728	6.4242	0.8182			5.1212	1.2424	4.0606			3.32323	2.24057	6																93.9	4.6176	10.8788
																105.3			4.1819	3.8484	0.2424			4.2425	1.9091	4.4242			3.14142	1.69489	6																94.3	4.5	11.2121
																105.7			4.394	5.6363	1.4242			5.0606	0	7.5455			4.0101	2.79865	6																94.7	3.9706	9.9394
																106.1			4.8788	5.4848	0			2.697	2.697	8.2727			4.00505	2.85056	6																95.1	4.1176	8.1818
																																															95.5	4.9706	3.9697
																																															95.8	6.8235	6.0303
																																															96.2	7.4118	5
																																															96.6	5.6765	4.4242
																																															97	6.2941	4
																																															97.3	5.3529	0
																																															97.7	4.0588	1.5454
																																															98.1	5.3529	4.6667
																																															98.5		7.0606
																																															98.9		8.0909
																																															99.2		7.9091
																																															99.6		10.1515
																																															100		11.2121
																																															100.4		10.9091
																																															100.8		12.6667
																																															101.1		8.7576
																																															101.5		6.5151
																																															101.9		8.7879
																																															102.3		7.7576
																																															102.7		12.3333
																																															103		7.5454
																																															103.4		3.6364
																																															103.8		6.3333
																																															104.2		7.2727
																																															104.5		7.2424
																																															104.9		5.8788
																																															105.3		7.8788
																																															105.7		9
																																															106.1		5.7576
																																															106.4		7.8788
																																															106.8		4.8788
																																															107.2		7.697
																																															107.6		5.7273
[truncated: 25 more columns]

## Sheet: Fig2A`
Dpp-mSC and Rab5 colocalization analysis
**************************************************
Image A: C1-DppmSC_Rab5eYFP_pos1_62988b0ed4e65_slice612.tif
Image B: C2-DppmSC_Rab5eYFP_pos1_62988b0ed4e65_slice612.tif
Pearson's Coefficient:
r=0.297
Manders' Coefficients (original):
M1=0.524 (fraction of A overlapping B)
M2=0.73 (fraction of B overlapping A)
Manders' Coefficients (using threshold value of 16384 for imgA and 17554 for imgB):
M1=0.19 (fraction of A overlapping B)
M2=0.31 (fraction of B overlapping A)
Costes' automatic threshold set to 3 for imgA & 1314 for imgB
Pearson's Coefficient:
r=0.159 (0.0 below thresholds)
M1=0.999 & M2=0.984
Van Steensel's Cross-correlation Coefficient between C1-DppmSC_Rab5eYFP_pos1_62988b0ed4e65_slice612.tif and C2-DppmSC_Rab5eYFP_pos1_62988b0ed4e65_slice612.tif:
CCF min.: 0.003 (obtained for dx=-20) CCF max.: 0.297 (obtained for dx=0)
Results for fitting CCF on a Gaussian (CCF=a+(b-a)exp(-(xshift-c)^2/(2d^2))):
Formula: y = a + (b-a)*exp(-(x-c)*(x-c)/(2*d*d))
Macro code: y = a+(b-a)*Math.exp(-(x-c)*(x-c)/(2*d*d))
Status: Success
Number of completed minimizations: 2
Number of iterations: 114 (max: 6000)
Time: 4 ms
Sum of residuals squared: 0.00085070
Standard deviation: 0.0046117
R^2: 0.99770
Parameters:
	a = 0.013484
	b = 0.29447
	c = -0.12506
	d = 4.08264
FWHM=9.613 pixels
Cytofluorogram's parameters:
a: 0.131
b: 1313.626
Correlation coefficient: 0.297
Li's Intensity correlation coefficient:
ICQ: 0.2746319580078125
Costes' randomization based colocalization:
Parameters: Nb of randomization rounds: 200, Resolution (bin width): 0.001
r (original)=0.298
r (randomized)=0.0±0.001 (calculated from the fitted data)
P-value=100.0% (calculated from the fitted data)
Results for fitting the probability density function on a Gaussian (Probability=a+(b-a)exp(-(R-c)^2/(2d^2))):
Formula: y = a + (b-a)*exp(-(x-c)*(x-c)/(2*d*d))
Macro code: y = a+(b-a)*Math.exp(-(x-c)*(x-c)/(2*d*d))
Status: Success
Number of completed minimizations: 2
Number of iterations: 177 (max: 6000)
Time: 4 ms
Sum of residuals squared: 0.0068632
Standard deviation: 0.029290
R^2: 0.91234
Parameters:
	a = 0.015875
	b = 0.26368
	c = -2.18952E-5
	d = 0.0013105
FWHM=0.003
Colocalization based on distance between centres of mass
Threshold for Image A=16384; Image B=17554
Particles size between 0 & 3276800
Image A: 948 centre(s) colocalizing out of 7050
Image B: 947 centre(s) colocalizing out of 2925
Colocalization based on centres of mass-particles coincidence
Threshold for Image A=16384; Image B=17554
Particles size between 0 & 3276800
Image A: 761 centre(s) colocalizing out of 7050
Image B: 744 centre(s) colocalizing out of 2925

## Sheet: Fig2B`
Dpp-mSC and Rab7 colocalization analysis
**************************************************
Image A: C1-DppmSC_Rab7eYFP_pos1_decon_slice48.tif
Image B: C2-DppmSC_Rab7eYFP_pos1_decon_slice48.tif
Pearson's Coefficient:
r=0.442
Manders' Coefficients (original):
M1=0.36 (fraction of A overlapping B)
M2=0.903 (fraction of B overlapping A)
Manders' Coefficients (using threshold value of 17554 for imgA and 9947 for imgB):
M1=0.256 (fraction of A overlapping B)
M2=0.604 (fraction of B overlapping A)
Costes' automatic threshold set to 6 for imgA & 121 for imgB
Pearson's Coefficient:
r=0.327 (0.0 below thresholds)
M1=0.999 & M2=0.999
Van Steensel's Cross-correlation Coefficient between C1-DppmSC_Rab7eYFP_pos1_decon_slice48.tif and C2-DppmSC_Rab7eYFP_pos1_decon_slice48.tif:
CCF min.: 0.0 (obtained for dx=20) CCF max.: 0.442 (obtained for dx=0)
Results for fitting CCF on a Gaussian (CCF=a+(b-a)exp(-(xshift-c)^2/(2d^2))):
Formula: y = a + (b-a)*exp(-(x-c)*(x-c)/(2*d*d))
Macro code: y = a+(b-a)*Math.exp(-(x-c)*(x-c)/(2*d*d))
Status: Success
Number of completed minimizations: 2
Number of iterations: 114 (max: 6000)
Time: 5 ms
Sum of residuals squared: 0.00069884
Standard deviation: 0.0041798
R^2: 0.99918
Parameters:
	a = 0.0084985
	b = 0.43885
	c = -0.073801
	d = 3.93763
FWHM=9.272 pixels
Cytofluorogram's parameters:
a: 0.1
b: 121.227
Correlation coefficient: 0.442
Li's Intensity correlation coefficient:
ICQ: 0.30206481933593754
Costes' randomization based colocalization:
Parameters: Nb of randomization rounds: 200, Resolution (bin width): 0.001
r (original)=0.442
r (randomized)=0.0±0.001 (calculated from the fitted data)
P-value=100.0% (calculated from the fitted data)
Results for fitting the probability density function on a Gaussian (Probability=a+(b-a)exp(-(R-c)^2/(2d^2))):
Formula: y = a + (b-a)*exp(-(x-c)*(x-c)/(2*d*d))
Macro code: y = a+(b-a)*Math.exp(-(x-c)*(x-c)/(2*d*d))
Status: Success
Number of completed minimizations: 2
Number of iterations: 177 (max: 6000)
Time: 1 ms
Sum of residuals squared: 0.00088119
Standard deviation: 0.010495
R^2: 0.98780
Parameters:
	a = -0.0014091
	b = 0.25886
	c = 0.00011780
	d = 0.0014822
FWHM=0.003
Colocalization based on distance between centres of mass
Threshold for Image A=17554; Image B=9947
Particles size between 0 & 3276800
Image A: 670 centre(s) colocalizing out of 3640
Image B: 670 centre(s) colocalizing out of 1379
Colocalization based on centres of mass-particles coincidence
Threshold for Image A=17554; Image B=9947
Particles size between 0 & 3276800
Image A: 521 centre(s) colocalizing out of 3640
Image B: 517 centre(s) colocalizing out of 1379

## Sheet: Fig2C`
Dpp-mSC and Rab4 colocalization analysis
**************************************************
Image A: C1-Rab4_pos2_decon_slice24.tif
Image B: C2-Rab4_pos2_decon_slice24.tif
Pearson's Coefficient:
r=0.263
Manders' Coefficients (original):
M1=0.482 (fraction of A overlapping B)
M2=0.512 (fraction of B overlapping A)
Manders' Coefficients (using threshold value of 15799 for imgA and 11118 for imgB):
M1=0.28 (fraction of A overlapping B)
M2=0.235 (fraction of B overlapping A)
Costes' automatic threshold set to 4 for imgA & 1124 for imgB
Pearson's Coefficient:
r=0.204 (0.0 below thresholds)
M1=0.999 & M2=0.988
Van Steensel's Cross-correlation Coefficient between C1-Rab4_pos2_decon_slice24.tif and C2-Rab4_pos2_decon_slice24.tif:
CCF min.: -0.003 (obtained for dx=-20) CCF max.: 0.263 (obtained for dx=0)
Results for fitting CCF on a Gaussian (CCF=a+(b-a)exp(-(xshift-c)^2/(2d^2))):
Formula: y = a + (b-a)*exp(-(x-c)*(x-c)/(2*d*d))
Macro code: y = a+(b-a)*Math.exp(-(x-c)*(x-c)/(2*d*d))
Status: Success
Number of completed minimizations: 2
Number of iterations: 112 (max: 6000)
Time: 1 ms
Sum of residuals squared: 0.00030786
Standard deviation: 0.0027743
R^2: 0.99900
Parameters:
	a = 0.0037795
	b = 0.26211
	c = 0.16168
	d = 3.94874
FWHM=9.298 pixels
Cytofluorogram's parameters:
a: 0.102
b: 1124.058
Correlation coefficient: 0.263
Li's Intensity correlation coefficient:
ICQ: 0.3089613914489746
Costes' randomization based colocalization:
Parameters: Nb of randomization rounds: 200, Resolution (bin width): 0.001
r (original)=0.263
r (randomized)=0.0±0.002 (calculated from the fitted data)
P-value=100.0% (calculated from the fitted data)
Results for fitting the probability density function on a Gaussian (Probability=a+(b-a)exp(-(R-c)^2/(2d^2))):
Formula: y = a + (b-a)*exp(-(x-c)*(x-c)/(2*d*d))
Macro code: y = a+(b-a)*Math.exp(-(x-c)*(x-c)/(2*d*d))
Status: Success
Number of completed minimizations: 2
Number of iterations: 136 (max: 6000)
Time: 1 ms
Sum of residuals squared: 0.0054412
Standard deviation: 0.023326
R^2: 0.90721
Parameters:
	a = -0.0067616
	b = 0.19874
	c = -0.00019999
	d = 0.0020442
FWHM=0.004

## Sheet: Fig2D`
Dpp-mSC and Rab11 colocalization analysis
**************************************************
Image A: C1-DppmSC_Rab11eYFP_62988b0ed3fb6_slice39.tif
Image B: C2-DppmSC_Rab11eYFP_62988b0ed3fb6_slice39.tif
Pearson's Coefficient:
r=0.329
Manders' Coefficients (original):
M1=0.452 (fraction of A overlapping B)
M2=0.99 (fraction of B overlapping A)
Manders' Coefficients (using threshold value of 54417 for imgA and 15799 for imgB):
M1=0.149 (fraction of A overlapping B)
M2=0.379 (fraction of B overlapping A)
Costes' automatic threshold set to 9 for imgA & 1066 for imgB
Pearson's Coefficient:
r=0.137 (0.0 below thresholds)
M1=0.999 & M2=0.991
Van Steensel's Cross-correlation Coefficient between C1-DppmSC_Rab11eYFP_62988b0ed3fb6_slice39.tif and C2-DppmSC_Rab11eYFP_62988b0ed3fb6_slice39.tif:
CCF min.: 0.001 (obtained for dx=20) CCF max.: 0.329 (obtained for dx=0)
Results for fitting CCF on a Gaussian (CCF=a+(b-a)exp(-(xshift-c)^2/(2d^2))):
Formula: y = a + (b-a)*exp(-(x-c)*(x-c)/(2*d*d))
Macro code: y = a+(b-a)*Math.exp(-(x-c)*(x-c)/(2*d*d))
Status: Success
Number of completed minimizations: 2
Number of iterations: 109 (max: 6000)
Time: 1 ms
Sum of residuals squared: 0.0041854
Standard deviation: 0.010229
R^2: 0.99065
Parameters:
	a = 0.021431
	b = 0.31705
	c = -0.078828
	d = 5.21724
FWHM=12.285 pixels
Cytofluorogram's parameters:
a: 0.051
b: 1066.036
Correlation coefficient: 0.329
Li's Intensity correlation coefficient:
ICQ: 0.19623851776123047
Costes' randomization based colocalization:
Parameters: Nb of randomization rounds: 200, Resolution (bin width): 0.001
r (original)=0.329
r (randomized)=0.0±0.001 (calculated from the fitted data)
P-value=100.0% (calculated from the fitted data)
Results for fitting the probability density function on a Gaussian (Probability=a+(b-a)exp(-(R-c)^2/(2d^2))):
Formula: y = a + (b-a)*exp(-(x-c)*(x-c)/(2*d*d))
Macro code: y = a+(b-a)*Math.exp(-(x-c)*(x-c)/(2*d*d))
Status: Success
Number of completed minimizations: 2
Number of iterations: 110 (max: 6000)
Time: 0 ms
Sum of residuals squared: 0.0023079
Standard deviation: 0.015192
R^2: 0.95940
Parameters:
	a = 0.0012489
	b = 0.20655
	c = -5.46580E-5
	d = 0.0019121
FWHM=0.004

## Sheet: Fig3C
Intensities of pMad when expressing shibireTS															Normalized average and SD from each raw data to 0-1 range
Control (heterozygous female flies)							shibireTS (hemizygous male flies)									Control			Rab5 RNAi
x0	pos1	pos2	average	std	count		x0	pos1	pos2	pos4	average	std	count		x0	Mean	SD	N	Mean	SD	N
-116.8	26.1772	27.7468	26.962	1.10987	2		-118.7		16.6364	16.7576	16.697	0.085701	2		-118.7				0.062527	0.001274	2
-116.6	25.2911	27.1899	26.2405	1.34265	2		-118.5		16.6364	17.7879	17.2122	0.814233	2		-118.5				0.070183	0.012101	2
-116.4	26.1139	26.6709	26.3924	0.393858	2		-118.3		16.5	18.3333	17.4167	1.29634	2		-118.3				0.073222	0.019266	2
-116.2	27.9114	26.6835	27.2975	0.868256	2		-118.1		15.9545	19.4848	17.7197	2.4963	2		-118.1				0.077726	0.0371	2
-116	28.481	28.3291	28.405	0.10741	2		-117.9		16.8485	20.1667	18.5076	2.34632	2		-117.9				0.089436	0.034871	2
-115.9	27.3165	29.7342	28.5253	1.70957	2		-117.7		16.3788	19.9545	18.1667	2.5284	2		-117.7				0.084369	0.037578	2
-115.7	27.5696	32.6076	30.0886	3.5624	2		-117.6		17.9091	20.9091	19.4091	2.12132	2		-117.6				0.102835	0.031527	2
-115.5	26.481	32.6835	29.5822	4.38583	2		-117.4		21.9545	20.1212	21.0378	1.29634	2		-117.4				0.127041	0.019266	2
-115.3	28.2025	32.0633	30.1329	2.73	2		-117.2		24.5303	20.9394	22.7349	2.53915	2		-117.2				0.152262	0.037737	2
-115.1	29.0886	30.6076	29.8481	1.0741	2		-117		21.2727	18.697	19.9849	1.8213	2		-117				0.111391	0.027068	2
-114.9	27.1392	28.5443	27.8418	0.993556	2		-116.8		18	15.3939	16.697	1.84279	2		-116.8	0.086916	0.016495	2	0.062526	0.027388	2
-114.7	25.8228	29.5316	27.6772	2.62252	2		-116.6		15.8182	14.0606	14.9394	1.24281	2		-116.6	0.076193	0.019955	2	0.036405	0.018471	2
-114.5	27.6456	28.3924	28.019	0.528067	2		-116.4		14.8182	15.0758	14.947	0.182151	2		-116.4	0.07845	0.005854	2	0.036518	0.002707	2
-114.3	28.0633	28.2658	28.1645	0.143189	2		-116.2		15.8636	15.0152	15.4394	0.599909	2		-116.2	0.091901	0.012904	2	0.043836	0.008916	2
-114.1	29.1519	27.481	28.3164	1.18151	2		-116		16.1818	14.5909	15.3864	1.12494	2		-116	0.108363	0.001596	2	0.043048	0.016719	2
-114	29.1392	27.0759	28.1075	1.45897	2		-115.9		16.1364	14.8788	15.5076	0.889257	2		-115.9	0.11015	0.025408	2	0.04485	0.013216	2
-113.8	28.3671	28.9873	28.6772	0.438548	2		-115.7		15.2273	14.4848	14.856	0.525027	2		-115.7	0.133384	0.052945	2	0.035166	0.007803	2
-113.6	28.8101	31.2658	30.0379	1.73644	2		-115.5		15.1212	14.0606	14.5909	0.749957	2		-115.5	0.125858	0.065183	2	0.031225	0.011146	2
-113.4	28.6709	29.9241	29.2975	0.886146	2		-115.3		15.0152	14.1515	14.5833	0.610728	2		-115.3	0.134042	0.040574	2	0.031113	0.009077	2
-113.2	28.7595	28.6203	28.6899	0.098429	2		-115.1		14.3788	13.9697	14.1743	0.289277	2		-115.1	0.129809	0.015963	2	0.025033	0.004299	2
-113	32.2278	28.7722	30.5	2.44348	2		-114.9		14.8182	14.7879	14.8031	0.021425	2		-114.9	0.099991	0.014766	2	0.034378	0.000318	2
-112.8	31.5696	28.7595	30.1645	1.98704	2		-114.7		14.5303	15.7121	15.1212	0.835659	2		-114.7	0.097545	0.038976	2	0.039107	0.01242	2
-112.6	30.6962	29.557	30.1266	0.805536	2		-114.5		14.8636	15.0909	14.9772	0.160725	2		-114.5	0.102625	0.007848	2	0.036967	0.002389	2
-112.4	31.7595	28.5949	30.1772	2.23771	2		-114.3		14.1667	14.3485	14.2576	0.128552	2		-114.3	0.104788	0.002128	2	0.026272	0.001911	2
-112.3	30.5823	29.0886	29.8355	1.05621	2		-114.1		12.6364	13.8939	13.2652	0.889187	2		-114.1	0.107046	0.01756	2	0.011522	0.013215	2
-112.1	29.7848	28.0633	28.9241	1.21728	2		-114		11.8636	14.2727	13.0681	1.70349	2		-114	0.103941	0.021684	2	0.008594	0.025318	2
-111.9	30.8228	27.557	29.1899	2.30927	2		-113.8		13.0909	14.7727	13.9318	1.18921	2		-113.8	0.112407	0.006518	2	0.02143	0.017674	2
-111.7	31.2785	26.9747	29.1266	3.04325	2		-113.6		13.5	15.4545	14.4772	1.38204	2		-113.6	0.132631	0.025807	2	0.029536	0.02054	2
-111.5	30.519	27.6709	29.095	2.01391	2		-113.4		13.1212	16.7424	14.9318	2.56058	2		-113.4	0.121626	0.01317	2	0.036292	0.038056	2
-111.3	28.8481	28.4684	28.6582	0.268488	2		-113.2		12.697	15.5606	14.1288	2.02487	2		-113.2	0.112596	0.001463	2	0.024358	0.030094	2
-111.1	27.7089	29.5443	28.6266	1.29782	2		-113		12.3333	17.1667	14.75	3.41773	2		-113	0.139498	0.036315	2	0.03359	0.050795	2
-110.9	28.1013	30.1646	29.133	1.45897	2		-112.8		11.4848	16.3485	13.9167	3.43915	2		-112.8	0.134513	0.029532	2	0.021205	0.051113	2
-110.7	29.2405	29.8481	29.5443	0.429638	2		-112.6		11.6667	17.7727	14.7197	4.31759	2		-112.6	0.133949	0.011972	2	0.03314	0.064169	2
-110.6	30.4051	29.4937	29.9494	0.644457	2		-112.4		12.8788	16.7727	14.8257	2.7534	2		-112.4	0.134701	0.033257	2	0.034716	0.040922	2
-110.4	28.3544	28.0127	28.1836	0.241618	2		-112.3		13.0758	15.8485	14.4621	1.9606	2		-112.3	0.129621	0.015698	2	0.029312	0.029139	2
-110.2	27.3418	27.3418	27.3418	0	2		-112.1		13.0455	16.2879	14.6667	2.29272	2		-112.1	0.116076	0.018092	2	0.032352	0.034075	2
-110	27.9494	28.962	28.4557	0.716016	2		-111.9		13.0303	17.2121	15.1212	2.95698	2		-111.9	0.120027	0.034321	2	0.039107	0.043947	2
-109.8	28.3924	30.6709	29.5316	1.61114	2		-111.7		13.4242	17.4242	15.4242	2.82843	2		-111.7	0.119086	0.045229	2	0.04361	0.042037	2
-109.6	28.4304	28.8228	28.6266	0.277469	2		-111.5		14.3333	15.5909	14.9621	0.889257	2		-111.5	0.118616	0.029931	2	0.036742	0.013216	2
-109.4	28.6709	28.557	28.6139	0.080539	2		-111.3		16.6515	15.4545	16.053	0.846407	2		-111.3	0.112126	0.00399	2	0.052955	0.012579	2
-109.2	28.7595	29.0633	28.9114	0.214819	2		-111.1		16.4394	15.3636	15.9015	0.760705	2		-111.1	0.111655	0.019289	2	0.050704	0.011306	2
-109	29.3924	29.038	29.2152	0.250599	2		-110.9		15.2424	16.1515	15.6969	0.642831	2		-110.9	0.119181	0.021684	2	0.047664	0.009554	2
-108.8	29.5949	27.1519	28.3734	1.72746	2		-110.7		16.6667	14.3788	15.5228	1.61779	2		-110.7	0.125294	0.006385	2	0.045075	0.024044	2
-108.7	30.0759	27.9873	29.0316	1.47686	2		-110.6		15.2121	12.8636	14.0379	1.66064	2		-110.6	0.131315	0.009578	2	0.023006	0.024681	2
-108.5	29.3038	28.7595	29.0316	0.384878	2		-110.4		15.3636	13.6515	14.5076	1.21064	2		-110.4	0.105071	0.003591	2	0.029987	0.017993	2
-108.3	30.1899	28.1772	29.1836	1.42319	2		-110.2		16.8939	14.197	15.5455	1.907	2		-110.2	0.09256	0	2	0.045412	0.028342	2
-108.1	29.5696	27.443	28.5063	1.50373	2		-110		17.3485	14.2273	15.7879	2.20702	2		-110	0.109115	0.010642	2	0.049016	0.032801	2
-107.9	27.8228	27.5823	27.7025	0.170059	2		-109.8		16.5909	13.7727	15.1818	1.99277	2		-109.8	0.125106	0.023945	2	0.040008	0.029617	2
-107.7	26.5949	27.6962	27.1456	0.778737	2		-109.6		15.2273	14	14.6136	0.867832	2		-109.6	0.111655	0.004124	2	0.031564	0.012898	2
-107.5	28.4051	27.9367	28.1709	0.331209	2		-109.4		13.803	14.4697	14.1364	0.471428	2		-109.4	0.111467	0.001197	2	0.02447	0.007006	2
-107.3	31.0759	29.9241	30.5	0.814446	2		-109.2		14.303	15.4394	14.8712	0.803556	2		-109.2	0.115888	0.003193	2	0.035391	0.011943	2
-107.1	31.481	32.0253	31.7532	0.384878	2		-109		16.5455	16.697	16.6212	0.107127	2		-109	0.120403	0.003724	2	0.061401	0.001592	2
-107	29.8734	30.2658	30.0696	0.277469	2		-108.8		16.6515	17.1515	16.9015	0.353553	2		-108.8	0.107892	0.025674	2	0.065566	0.005255	2
-106.8	26.5949	31.3544	28.9747	3.36547	2		-108.7		15.5303	17.6364	16.5833	1.48924	2		-108.7	0.117674	0.021949	2	0.060838	0.022133	2
-106.6	24.0886	31.2278	27.6582	5.04818	2		-108.5		14.8333	17.6667	16.25	2.00352	2		-108.5	0.117675	0.00572	2	0.055883	0.029777	2
-106.4	26.8987	30.7342	28.8164	2.71211	2		-108.3		14.4545	16.3333	15.3939	1.32851	2		-108.3	0.119933	0.021152	2	0.04316	0.019745	2
-106.2	29.6456	33.3797	31.5127	2.64041	2		-108.1		16	16.1818	16.0909	0.128552	2		-108.1	0.109867	0.022349	2	0.053519	0.001911	2
-106	32.7975	33.3671	33.0823	0.402768	2		-107.9		15.7273	16.1061	15.9167	0.267852	2		-107.9	0.097922	0.002527	2	0.05093	0.003981	2
-105.8	33.9747	30.2911	32.1329	2.6047	2		-107.7		13.5152	15.6061	14.5607	1.47849	2		-107.7	0.089644	0.011574	2	0.030776	0.021974	2
-105.6	31.8354	28.1392	29.9873	2.61361	2		-107.5		13.3485	13.6212	13.4848	0.192828	2		-107.5	0.104883	0.004922	2	0.014787	0.002866	2
-105.4	29.3165	30	29.6582	0.483307	2		-107.3		13.0606	13.6212	13.3409	0.396404	2		-107.3	0.139498	0.012104	2	0.012648	0.005891	2
-105.3	30.8734	30.3671	30.6202	0.358008	2		-107.1		12.8636	13.4242	13.1439	0.396404	2		-107.1	0.158123	0.00572	2	0.00972	0.005891	2
-105.1	31.2911	31.3418	31.3164	0.03585	2		-107		13.4697	14.4091	13.9394	0.664256	2		-107	0.133101	0.004124	2	0.021543	0.009872	2
-104.9	30.962	31.7848	31.3734	0.581807	2		-106.8		12.5455	16.7879	14.6667	2.99983	2		-106.8	0.116828	0.050018	2	0.032352	0.044584	2
-104.7	29.8987	29.0633	29.481	0.590717	2		-106.6		13.303	17.1212	15.2121	2.69988	2		-106.6	0.097263	0.075027	2	0.040458	0.040126	2
-104.5	28.4684	30.5949	29.5316	1.50366	2		-106.4		13.7121	17.3939	15.553	2.60343	2		-106.4	0.114477	0.040308	2	0.045524	0.038693	2
-104.3	26.9873	31.2278	29.1075	2.99849	2		-106.2		14.5606	18.7424	16.6515	2.95698	2		-106.2	0.154548	0.039242	2	0.061851	0.043947	2
-104.1	25.4304	32.2025	28.8164	4.7886	2		-106		14.9242	16.7879	15.856	1.31784	2		-106	0.177877	0.005986	2	0.050028	0.019586	2
-103.9	27.962	31.0759	29.519	2.20186	2		-105.8		15.0909	15.9545	15.5227	0.610657	2		-105.8	0.163767	0.038712	2	0.045074	0.009076	2
-103.7	28.7848	31.3924	30.0886	1.84385	2		-105.6		14.1818	15.1061	14.644	0.653579	2		-105.6	0.131878	0.038844	2	0.032014	0.009714	2
-103.5	27.7848	29.7215	28.7532	1.36945	2		-105.4		13.4091	16.0606	14.7348	1.87489	2		-105.4	0.126988	0.007183	2	0.033365	0.027865	2
-103.4	28.7722	27.7595	28.2659	0.716087	2		-105.3		13.7273	15.7576	14.7424	1.43564	2		-105.3	0.141285	0.005321	2	0.033478	0.021337	2
-103.2	30.4557	27.7848	29.1202	1.88861	2		-105.1	13.5455	13.8333	15.9394	14.4394	1.30698	3		-105.1	0.151632	0.000533	2	0.028974	0.019425	3
-103	31.1139	29.1899	30.1519	1.36047	2		-104.9	13.1061	14	16.2424	14.4495	1.61574	3		-104.9	0.152479	0.008647	2	0.029124	0.024014	3
-102.8	31.7089	28.0633	29.8861	2.57783	2		-104.7	11.4091	14.5455	18.4242	14.7929	3.51409	3		-104.7	0.124353	0.008779	2	0.034228	0.052227	3
-102.6	30.4304	25.4304	27.9304	3.53553	2		-104.5	10.6515	16.1818	18.7121	15.1818	4.1223	3		-104.5	0.125106	0.022348	2	0.040008	0.061266	3
-102.4	28.4937	25.5443	27.019	2.08554	2		-104.3	10.9242	16.0758	17.6212	14.8737	3.50659	3		-104.3	0.118803	0.044564	2	0.035429	0.052116	3
-102.2	28.1646	26.6835	27.4241	1.0473	2		-104.1	11.6212	16.3485	16.5455	14.8384	2.78792	3		-104.1	0.114477	0.071169	2	0.034904	0.041435	3
-102	26.3924	26.8354	26.6139	0.313248	2		-103.9	13.3788	17.4242	15.8485	15.5505	2.0391	3		-103.9	0.124918	0.032724	2	0.045487	0.030305	3
-101.8	26.5696	29.7342	28.1519	2.23771	2		-103.7	13.2121	18.6212	13.0758	14.9697	3.16303	3		-103.7	0.133384	0.027404	2	0.036855	0.04701	3
-101.7	28.5949	32.5316	30.5633	2.78367	2		-103.5	14.4848	24.9091	14.1212	17.8384	6.12613	3		-103.5	0.113536	0.020353	2	0.07949	0.091048	3
-101.5	31.1392	30.1772	30.6582	0.680237	2		-103.4	14.197	29.3636	14.9848	19.5151	8.53811	3		-103.4	0.106294	0.010643	2	0.10441	0.126895	3
-101.3	29.1013	27.4051	28.2532	1.19939	2		-103.2	14	24.5	13.697	17.399	6.15151	3		-103.2	0.118992	0.028069	2	0.07296	0.091425	3
-101.1	28.2152	27.5063	27.8607	0.501268	2		-103	13.7727	18.5455	14.0909	15.4697	2.66847	3		-103	0.134325	0.02022	2	0.044286	0.039659	3
-100.9	27.443	26.4557	26.9493	0.698127	2		-102.8	14.4848	16.3485	15.0606	15.298	0.954254	3		-102.8	0.130374	0.038312	2	0.041734	0.014182	3
-100.7	27.962	26.3038	27.1329	1.17252	2		-102.6	17	14.0758	14.4697	15.1818	1.58685	3		-102.6	0.101308	0.052546	2	0.040008	0.023584	3
-100.5	26.0253	27.4937	26.7595	1.03832	2		-102.4	18.1667	13.9394	14.0758	15.394	2.40223	3		-102.4	0.087763	0.030996	2	0.043161	0.035702	3
-100.3	24.519	28.4051	26.4621	2.74789	2		-102.2	18.5455	14.6061	14.2424	15.798	2.38634	3		-102.2	0.093783	0.015565	2	0.049166	0.035466	3
-100.1	24.7215	27.3671	26.0443	1.87072	2		-102	16.9848	14.303	13.9545	15.0808	1.65812	3		-102	0.081742	0.004656	2	0.038506	0.024643	3
-100	26.0759	25.8354	25.9556	0.170059	2		-101.8	17.0152	14.5606	13.803	15.1263	1.67915	3		-101.8	0.1046	0.033257	2	0.039182	0.024956	3
-99.8	28	26.3291	27.1645	1.18151	2		-101.7	18.8333	15.1515	14.2576	16.0808	2.42528	3		-101.7	0.140438	0.041371	2	0.053369	0.036045	3
-99.6	25.9494	26.4304	26.1899	0.340118	2		-101.5	22.1364	17.1061	15.9242	18.3889	3.29879	3		-101.5	0.141849	0.01011	2	0.087672	0.049027	3
-99.4	25.7089	28.2658	26.9873	1.808	2		-101.3	21.1667	16.9697	14.9848	17.7071	3.15623	3		-101.3	0.106106	0.017826	2	0.077539	0.046908	3
-99.2	26.6203	28.4557	27.538	1.29782	2		-101.1	19.1667	19.9545	15.5303	18.2172	2.36	3		-101.1	0.100273	0.00745	2	0.08512	0.035075	3
-99	25.6203	29.0633	27.3418	2.43457	2		-100.9	18.7424	19.6212	15.2879	17.8838	2.29068	3		-100.9	0.086728	0.010376	2	0.080166	0.034045	3
-98.8	25.962	27.7468	26.8544	1.26204	2		-100.7	17.5606	17.8182	15.6818	17.0202	1.16622	3		-100.7	0.089456	0.017426	2	0.06733	0.017333	3
-98.6	27.0127	27.8481	27.4304	0.590717	2		-100.5	16.9091	17.3333	15.6667	16.6364	0.866127	3		-100.5	0.083906	0.015432	2	0.061626	0.012873	3
-98.4	27.038	27.9241	27.481	0.626567	2		-100.3	18.0455	17.9848	15.0758	17.0354	1.69731	3		-100.3	0.079485	0.04084	2	0.067556	0.025226	3
-98.2	27.4557	28.1013	27.7785	0.456508	2		-100.1	20.5758	17.0606	15.303	17.6465	2.68478	3		-100.1	0.073277	0.027803	2	0.076638	0.039902	3
-98.1	27.2278	26.5443	26.8861	0.483307	2		-100	20.3636	15.8485	15.5	17.2374	2.713	3		-100	0.071959	0.002527	2	0.070558	0.040321	3
-97.9	29.5316	26.3671	27.9493	2.23764	2		-99.8	18.6212	16.8333	15.2576	16.904	1.68291	3		-99.8	0.089926	0.01756	2	0.065604	0.025012	3
-97.7	30.0633	29.6582	29.8607	0.286449	2		-99.6	19.1061	16.9242	15.5	17.1768	1.81627	3		-99.6	0.075441	0.005055	2	0.069657	0.026994	3
-97.5	28.8481	32.0633	30.4557	2.27349	2		-99.4	18.7727	15.6667	14.803	16.4141	2.08773	3		-99.4	0.087292	0.026871	2	0.058323	0.031028	3
-97.3	29.7089	29.3924	29.5507	0.223799	2		-99.2	17.6061	14.9394	15.9394	16.1616	1.34717	3		-99.2	0.095476	0.019289	2	0.05457	0.020022	3
-97.1	28.2658	28.6329	28.4493	0.259579	2		-99	19.6818	17.1515	15.3485	17.3939	2.1768	3		-99	0.09256	0.036183	2	0.072885	0.032352	3
-96.9	29.1646	27.481	28.3228	1.19049	2		-98.8	17.5303	17.7576	15.2727	16.8535	1.37375	3		-98.8	0.085316	0.018757	2	0.064853	0.020417	3
-96.7	29.1899	28.0253	28.6076	0.823497	2		-98.6	16.0455	18.1212	15.9394	16.702	1.23018	3		-98.6	0.093877	0.008779	2	0.062602	0.018283	3
-96.5	29.2025	28.5949	28.8987	0.429638	2		-98.4	15.3788	19.2121	16.0455	16.8788	2.04801	3		-98.4	0.09463	0.009312	2	0.065229	0.030438	3
-96.4	29.5443	30.3165	29.9304	0.546028	2		-98.2	14.8788	16.9091	14.5152	15.4344	1.29003	3		-98.2	0.099051	0.006785	2	0.043761	0.019173	3
-96.2	31.5063	29.1266	30.3164	1.6827	2		-98.1	15.0758	17.8939	15.6515	16.2071	1.48893	3		-98.1	0.085787	0.007183	2	0.055245	0.022129	3
-96	30.4557	28.5063	29.481	1.37843	2		-97.9	15.9848	23.9394	14.8485	18.2576	4.9533	3		-97.9	0.10159	0.033256	2	0.08572	0.073617	3
-95.8	27.9873	31.1392	29.5633	2.22873	2		-97.7	16.5758	25.2121	14.8485	18.8788	5.55238	3		-97.7	0.129997	0.004257	2	0.094953	0.082521	3
-95.6	26.7089	30	28.3544	2.32716	2		-97.5	17.8636	20.7727	14.3333	17.6565	3.22469	3		-97.5	0.13884	0.033789	2	0.076788	0.047926	3
-95.4	27.3165	28.3418	27.8291	0.724997	2		-97.3	19.5606	17.8485	13.9545	17.1212	2.87295	3		-97.3	0.125389	0.003326	2	0.068831	0.042698	3
-95.2	28.1899	29.8608	29.0253	1.18151	2		-97.1	18.3182	16.1667	14.303	16.2626	2.00932	3		-97.1	0.109021	0.003858	2	0.056071	0.029863	3
-95	28.3291	29.3671	28.8481	0.733977	2		-96.9	15.0909	16.9697	14.8636	15.6414	1.15594	3		-96.9	0.10714	0.017693	2	0.046838	0.01718	3
-94.8	28.5063	26.7595	27.6329	1.23517	2		-96.7	14.303	19.6515	14.2727	16.0757	3.09674	3		-96.7	0.111373	0.012239	2	0.053293	0.046024	3
-94.7	28.3544	27.0633	27.7089	0.912946	2		-96.5	13.303	17.3333	16.1364	15.5909	2.06978	3		-96.5	0.115699	0.006385	2	0.046088	0.030762	3
-94.5	27.6835	27.2532	27.4684	0.304268	2		-96.4	13.8485	17.4242	15.8333	15.702	1.79146	3		-96.4	0.131033	0.008115	2	0.047739	0.026625	3
-94.3	27.7342	27.5949	27.6645	0.0985	2		-96.2	13.4091	17.7727	15.9091	15.697	2.18952	3		-96.2	0.13677	0.025009	2	0.047664	0.032541	3
-94.1	28.8861	27.9873	28.4367	0.635548	2		-96	14.6818	18.1061	15.803	16.197	1.74581	3		-96	0.124353	0.020487	2	0.055095	0.025947	3
-93.9	29.8101	29.6456	29.7279	0.116319	2		-95.8	14.2576	18.8636	16.3636	16.4949	2.30581	3		-95.8	0.125576	0.033124	2	0.059524	0.034269	3
-93.7	29.2278	30.4304	29.8291	0.850367	2		-95.6	13.7424	20.9697	16.9394	17.2172	3.62165	3		-95.6	0.10761	0.034587	2	0.070258	0.053826	3
-93.5	29.1013	30.7342	29.9178	1.15464	2		-95.4	14.4848	19.1515	16.197	16.6111	2.36075	3		-95.4	0.099803	0.010775	2	0.06125	0.035086	3
-93.3	26.9241	30.4937	28.7089	2.52409	2		-95.2	12.9697	18.9697	15.7727	15.904	3.00216	3		-95.2	0.117582	0.01756	2	0.050742	0.044619	3
-93.1	26.2785	29.7089	27.9937	2.42566	2		-95	13.0606	19.3333	16.2879	16.2273	3.13679	3		-95	0.114947	0.010909	2	0.055545	0.04662	3
-92.9	26.9241	27.6076	27.2659	0.483307	2		-94.8	15.0455	19.6364	17.0909	17.2576	2.29998	3		-94.8	0.096887	0.018357	2	0.070858	0.034183	3
-92.8	25.2152	26.1519	25.6836	0.662347	2		-94.7	16.5303	19.2727	17.9242	17.9091	1.37126	3		-94.7	0.098015	0.013568	2	0.080541	0.02038	3
-92.6	27	26.1646	26.5823	0.590717	2		-94.5	17.4394	19.4394	18.8939	18.5909	1.03385	3		-94.5	0.094441	0.004522	2	0.090674	0.015365	3
-92.4	27.481	27.5823	27.5316	0.07163	2		-94.3	18.9394	20.5152	19.2879	19.5808	0.827734	3		-94.3	0.097357	0.001464	2	0.105387	0.012302	3
-92.2	29.6456	28.3924	29.019	0.886146	2		-94.1	22.2576	21.2121	17.2879	20.2525	2.62012	3		-94.1	0.108833	0.009446	2	0.11537	0.038941	3
-92	29.9241	29.9241	29.9241	0	2		-93.9	24.5606	21.5303	16.6818	20.9242	3.97421	3		-93.9	0.128022	0.001729	2	0.125353	0.059066	3
-91.8	30.8734	28.8354	29.8544	1.44108	2		-93.7	27.3636	20.1212	16.8939	21.4596	5.36163	3		-93.7	0.129527	0.012638	2	0.133309	0.079686	3
-91.6	29.8987	29.0253	29.462	0.617587	2		-93.5	28.7273	19.7727	16.0909	21.5303	6.49896	3		-93.5	0.130845	0.01716	2	0.13436	0.096589	3
-91.4	27.3797	30.0127	28.6962	1.86181	2		-93.3	27.6515	20.0152	16.9545	21.5404	5.50919	3		-93.3	0.112878	0.037514	2	0.13451	0.081879	3
-91.2	28.1013	28.6962	28.3987	0.420658	2		-93.1	31.5909	19.8788	16.6212	22.697	7.87271	3		-93.1	0.102249	0.036051	2	0.151699	0.117006	3
-91.1	27.7089	27.6329	27.6709	0.05374	2		-92.9	30.5909	21.1212	15.4697	22.3939	7.64052	3		-92.9	0.091431	0.007183	2	0.147196	0.113555	3
-90.9	28.5443	29.1013	28.8228	0.393858	2		-92.8	26.2879	19.2727	16.0909	20.5505	5.21721	3		-92.8	0.067915	0.009844	2	0.119798	0.077539	3
-90.7	28.443	30.6329	29.5379	1.54849	2		-92.6	26.7121	18.0303	16.2273	20.3232	5.60588	3		-92.6	0.081272	0.008779	2	0.116421	0.083316	3
-90.5	30.1266	29.6456	29.8861	0.340118	2		-92.4	22.7424	17.9091	15.3636	18.6717	3.74804	3		-92.4	0.095382	0.001065	2	0.091875	0.055704	3
-90.3	30.2025	28.9873	29.5949	0.859276	2		-92.2	18.7879	17.6212	15.6061	17.3384	1.60964	3		-92.2	0.117487	0.01317	2	0.072059	0.023923	3
-90.1	28.4051	28.5696	28.4873	0.116319	2		-92	16.6364	17.697	14.697	16.3435	1.5213	3		-92	0.130939	0	2	0.057272	0.02261	3
-89.9	28.2785	28.7722	28.5253	0.349099	2		-91.8	14.5909	17.4091	14.6515	15.5505	1.60988	3		-91.8	0.129903	0.021418	2	0.045487	0.023926	3
-89.7	28.7595	27.2152	27.9873	1.09198	2		-91.6	12.7576	18.5909	14.4242	15.2576	3.00462	3		-91.6	0.124071	0.009179	2	0.041134	0.044655	3
-89.5	32.0506	27.3418	29.6962	3.32962	2		-91.4	12.6667	20.2121	14.0909	15.6566	4.00896	3		-91.4	0.11269	0.027671	2	0.047064	0.059582	3
-89.4	33.9873	29.5949	31.7911	3.1059	2		-91.2	13.6364	20.8333	14.6212	16.3636	3.90204	3		-91.2	0.108269	0.006252	2	0.057572	0.057993	3
-89.2	32.5443	31.1646	31.8544	0.975595	2		-91.1	15.9242	19.803	15.697	17.1414	2.30781	3		-91.1	0.097451	0.000799	2	0.069132	0.034299	3
-89	28	31.6203	29.8102	2.55994	2		-90.9	17.4242	19.5152	15.803	17.5808	1.86105	3		-90.9	0.114571	0.005854	2	0.075662	0.027659	3
-88.8	24.7595	30.0253	27.3924	3.72348	2		-90.7	16.8788	20.2879	16.5152	17.894	2.08116	3		-90.7	0.1252	0.023014	2	0.080316	0.030931	3
-88.6	25.1772	27.2532	26.2152	1.46795	2		-90.5	14.4091	19.8182	15.8485	16.6919	2.80145	3		-90.5	0.130374	0.005055	2	0.062451	0.041636	3
-88.4	25.3671	26.443	25.905	0.760776	2		-90.3	13.4545	18.6364	15.4848	15.8586	2.61109	3		-90.3	0.126046	0.012771	2	0.050066	0.038807	3
-88.2	26.3924	27.1013	26.7468	0.501268	2		-90.1	12.5606	18.0758	15.3333	15.3232	2.75761	3		-90.1	0.109586	0.001729	2	0.04211	0.040984	3
-88	24.2152	28.8987	26.557	3.31174	2		-89.9	12.4848	17.1061	15.0303	14.8737	2.31462	3		-89.9	0.11015	0.005188	2	0.035429	0.0344	3
-87.8	24.7468	30.1392	27.443	3.813	2		-89.7	11.6061	16.7424	14.5758	14.3081	2.57859	3		-89.7	0.102155	0.016229	2	0.027022	0.038324	3
-87.6	25.3797	29.2152	27.2975	2.71211	2		-89.5	12.2576	16.7727	14.3636	14.4646	2.25924	3		-89.5	0.127552	0.049486	2	0.029349	0.033577	3
-87.5	26.0506	28	27.0253	1.37843	2		-89.4	12.6212	17.5758	13.6364	14.6111	2.61717	3		-89.4	0.158687	0.04616	2	0.031526	0.038897	3
-87.3	26.1899	32.5696	29.3798	4.51113	2		-89.2	11.7121	18.3939	13.6061	14.5707	3.44376	3		-89.2	0.159628	0.014499	2	0.030925	0.051182	3
-87.1	29.4304	33.7848	31.6076	3.07903	2		-89	10.697	19.4394	14.3636	14.8333	4.39009	3		-89	0.129245	0.038046	2	0.034829	0.065246	3
-86.9	31.3165	30.7595	31.038	0.393858	2		-88.8	12.197	22.3636	14.1515	16.2374	5.39473	3		-88.8	0.093312	0.055339	2	0.055696	0.080177	3
-86.7	28.7089	27.3291	28.019	0.975666	2		-88.6	12.6515	23.1515	14.5455	16.7828	5.59614	3		-88.6	0.075817	0.021817	2	0.063802	0.083171	3
-86.5	27.2025	28.5316	27.867	0.939816	2		-88.4	14.7424	20.803	15.197	16.9141	3.37552	3		-88.4	0.071207	0.011307	2	0.065754	0.050168	3
-86.3	28.2658	31	29.6329	1.93337	2		-88.2	16.303	19.9545	14.8485	17.0353	2.6306	3		-88.2	0.083718	0.00745	2	0.067555	0.039096	3
-86.1	28.557	30.4177	29.4873	1.31571	2		-88	16.3636	19.0909	14.7424	16.7323	2.19757	3		-88	0.080896	0.04922	2	0.063051	0.032661	3
-85.9	26.8354	28.8481	27.8418	1.42319	2		-87.8	15.3636	19.1667	14.9697	16.5	2.31781	3		-87.8	0.094064	0.05667	2	0.059599	0.034448	3
-85.8	26.0633	29.5316	27.7975	2.45246	2		-87.6	13.4848	20.2576	14.697	16.1465	3.61157	3		-87.6	0.091901	0.040308	2	0.054345	0.053676	3
-85.6	27.0633	30.519	28.7911	2.44355	2		-87.5	13.4848	19.9848	14.9697	16.1464	3.40603	3		-87.5	0.087856	0.020487	2	0.054344	0.050621	3
-85.4	25.7975	30.3797	28.0886	3.2401	2		-87.3	14.3182	19.4545	14.6364	16.1364	2.87799	3		-87.3	0.122849	0.067045	2	0.054195	0.042773	3
-85.2	26.5696	31.443	29.0063	3.44601	2		-87.1	15.0455	20.1667	13.4697	16.2273	3.50142	3		-87.1	0.155959	0.045761	2	0.055546	0.052039	3
-85	26.4557	34.3671	30.4114	5.5942	2		-86.9	14.8636	19.3636	12.6212	15.6161	3.43362	3		-86.9	0.147494	0.005854	2	0.046463	0.051031	3
-84.8	29.2785	34.1772	31.7279	3.4639	2		-86.7	14.6212	19.5	12.5152	15.5455	3.58295	3		-86.7	0.102625	0.014501	2	0.045412	0.053251	3
-84.6	29.3797	31.2785	30.3291	1.34265	2		-86.5	15.2273	23.3939	12.9697	17.197	5.48413	3		-86.5	0.100367	0.013968	2	0.069957	0.081506	3
-84.4	31.1139	30.0759	30.5949	0.733977	2		-86.3	18.8788	23.6061	13.2424	18.5758	5.18849	3		-86.3	0.126611	0.028734	2	0.090449	0.077112	3
-84.2	32.9114	29.4937	31.2025	2.41668	2		-86.1	27.6515	20.9091	14.0909	20.8838	6.78034	3		-86.1	0.124448	0.019554	2	0.124752	0.100771	3
-84	32.481	30.4684	31.4747	1.42312	2		-85.9	31.3182	20	13.3636	21.5606	9.07846	3		-85.9	0.099991	0.021152	2	0.134811	0.134926	3
-83.9	30.6203	30.5443	30.5823	0.05374	2		-85.8	28.6212	19.0758	13.4091	20.3687	7.68802	3		-85.8	0.099332	0.036449	2	0.117096	0.114261	3
-83.7	31.3924	29.6835	30.5379	1.20837	2		-85.6	19.697	18.1061	13.0909	16.9647	3.4478	3		-85.6	0.114101	0.036317	2	0.066505	0.051242	3
-83.5	30.1266	27.2911	28.7089	2.005	2		-85.4	15.5758	19.2273	14.1515	16.3182	2.61807	3		-85.4	0.103659	0.048155	2	0.056897	0.03891	3
-83.3	29.962	27.6709	28.8164	1.62005	2		-85.2	15.5	19.6212	13.8636	16.3283	2.96682	3		-85.2	0.117298	0.051215	2	0.057047	0.044093	3
-83.1	30.3418	31.3924	30.8671	0.742886	2		-85	15.4242	20.6212	13.6667	16.5707	3.61623	3		-85	0.138181	0.083142	2	0.06065	0.053745	3
-82.9	28.0633	35.4051	31.7342	5.19144	2		-84.8	15.1515	20.1515	13.5909	16.298	3.42727	3		-84.8	0.157747	0.051481	2	0.056596	0.050937	3
-82.7	27.2025	35.8228	31.5127	6.09547	2		-84.6	18.3636	20.7424	14.2879	17.798	3.26422	3		-84.6	0.136958	0.019955	2	0.07889	0.048513	3
-82.5	28.3418	37.3418	32.8418	6.36396	2		-84.4	19.9394	25.1212	14.3485	19.803	5.38764	3		-84.4	0.140908	0.010909	2	0.108689	0.080072	3
-82.3	28.8608	36.038	32.4494	5.07505	2		-84.2	18.9394	24.1667	15.4848	19.5303	4.37101	3		-84.2	0.14994	0.035917	2	0.104636	0.064963	3
-82.2	27.519	35.038	31.2785	5.31674	2		-84	16.7424	19.697	14.2273	16.8889	2.73779	3		-84	0.153984	0.021151	2	0.065379	0.04069	3
-82	27.0506	35.4177	31.2341	5.91643	2		-83.9	16.5909	19.5606	14.0758	16.7424	2.74554	3		-83.9	0.140721	0.000799	2	0.063202	0.040805	3
-81.8	28.038	36.2785	32.1583	5.82691	2		-83.7	16.303	18.9242	13.303	16.1767	2.81273	3		-83.7	0.140062	0.017959	2	0.054794	0.041803	3
-81.6	30.9747	36.5949	33.7848	3.97408	2		-83.5	17.8788	18.3636	13.803	16.6818	2.50487	3		-83.5	0.112878	0.029799	2	0.062301	0.037228	3
-81.4	30.7975	36.7342	33.7659	4.19788	2		-83.3	17.9697	16.3788	13.0455	15.798	2.51295	3		-83.3	0.114477	0.024078	2	0.049166	0.037348	3
-81.2	29.038	38.481	33.7595	6.67721	2		-83.1	17.4091	17.197	13.2879	15.9647	2.32057	3		-83.1	0.144954	0.011041	2	0.051643	0.034489	3
-81	28.8228	42.2658	35.5443	9.50564	2		-82.9	16.2121	17.9242	12.4848	15.5404	2.78122	3		-82.9	0.157841	0.077156	2	0.045337	0.041335	3
-80.8	30.443	42.6076	36.5253	8.60167	2		-82.7	17.6364	17.9545	12.2121	15.9343	3.22747	3		-82.7	0.154548	0.090592	2	0.051192	0.047967	3
-80.6	29.5316	39.6456	34.5886	7.15168	2		-82.5	20.7273	16.3485	13.5152	16.8637	3.63354	3		-82.5	0.174302	0.094582	2	0.065004	0.054002	3
-80.5	30.1646	37.2025	33.6835	4.97655	2		-82.3	19.3333	17.5	13.8636	16.899	2.78394	3		-82.3	0.16847	0.075426	2	0.065528	0.041376	3
-80.3	32.7089	35.2785	33.9937	1.81698	2		-82.2	16.9242	17.6818	13.5606	16.0555	2.19363	3		-82.2	0.151068	0.079018	2	0.052993	0.032602	3
-80.1	34.6835	34.4177	34.5506	0.187949	2		-82	15.8788	18.4545	13	15.7778	2.72865	3		-82	0.150409	0.087931	2	0.048865	0.040554	3
-79.9	34.0886	31.5443	32.8165	1.79909	2		-81.8	16.9242	18.5455	13.4697	16.3131	2.59249	3		-81.8	0.164143	0.086601	2	0.056822	0.03853	3
-79.7	32.1139	32.1266	32.1202	0.00898	2		-81.6	20.1364	18.4697	13.5455	17.3839	3.42699	3		-81.6	0.188317	0.059064	2	0.072735	0.050933	3
-79.5	30.7468	33.1139	31.9304	1.67379	2		-81.4	24.2727	21.4242	14.1667	19.9545	5.21083	3		-81.4	0.188036	0.06239	2	0.110941	0.077444	3
-79.3	30.6835	34.0253	32.3544	2.36301	2		-81.2	26.8939	23.7121	14.9848	21.8636	6.16599	3		-81.2	0.187941	0.099238	2	0.139314	0.09164	3
-79.1	29.6962	34.8481	32.2722	3.64294	2		-81	26.9242	20.0758	14.5758	20.5253	6.18646	3		-81	0.214467	0.141275	2	0.119423	0.091944	3
-78.9	28.7975	33.9494	31.3734	3.64294	2		-80.8	25.4394	18.8333	14.3636	19.5454	5.57214	3		-80.8	0.229047	0.12784	2	0.104861	0.082814	3
-78.7	27.5823	34.1519	30.8671	4.64541	2		-80.6	21.5152	17.1667	16.0758	18.2526	2.87769	3		-80.6	0.200264	0.10629	2	0.085646	0.042769	3
-78.6	27.8354	34.5316	31.1835	4.73493	2		-80.5	18.3788	17.9091	15.1818	17.1566	1.72625	3		-80.5	0.186813	0.073962	2	0.069357	0.025656	3
-78.4	27.7342	33.4684	30.6013	4.05469	2		-80.3	16.2424	17.8788	14.9848	16.3687	1.45113	3		-80.3	0.191422	0.027004	2	0.057647	0.021567	3
-78.2	31.0759	32.6835	31.8797	1.13674	2		-80.1	14.7576	16.7727	15.1667	15.5657	1.06515	3		-80.1	0.199699	0.002793	2	0.045713	0.01583	3
-78	31.5696	33.2025	32.386	1.15464	2		-79.9	14.9394	16.5909	15.7879	15.7727	0.825854	3		-79.9	0.173926	0.026738	2	0.04879	0.012274	3
-77.8	28.8861	34.4051	31.6456	3.90252	2		-79.7	14.6667	16.5758	16.0606	15.7677	0.987678	3		-79.7	0.163579	0.000133	2	0.048715	0.014679	3
-77.6	27.6835	35.443	31.5633	5.48679	2		-79.5	14.8333	17.2424	17.4394	16.505	1.45111	3		-79.5	0.160756	0.024876	2	0.059674	0.021567	3
-77.4	28.4937	35.5696	32.0316	5.00342	2		-79.3	16.1212	17.697	19.5303	17.7828	1.70617	3		-79.3	0.167059	0.03512	2	0.078665	0.025357	3
-77.2	30	36.2532	33.1266	4.42168	2		-79.1	16.1364	18.1364	17.8788	17.3839	1.08799	3		-79.1	0.165836	0.054142	2	0.072735	0.01617	3
-77	30.4937	36.2278	33.3608	4.05462	2		-78.9	16.0152	17.7727	15.7424	16.5101	1.10192	3		-78.9	0.152479	0.054142	2	0.059749	0.016377	3
-76.9	32.5949	34.2278	33.4113	1.15464	2		-78.7	15.4242	16.9242	15.3636	15.904	0.884039	3		-78.7	0.144954	0.069041	2	0.050741	0.013139	3
-76.7	33.7975	32.6582	33.2278	0.805607	2		-78.6	14.7273	16.3636	16.9545	16.0151	1.15377	3		-78.6	0.149656	0.070371	2	0.052393	0.017148	3
-76.5	30.7975	32.9494	31.8734	1.52162	2		-78.4	14.5606	17.7121	17.8636	16.7121	1.86479	3		-78.4	0.141004	0.060262	2	0.062751	0.027715	3
-76.3	27.1772	34.8354	31.0063	5.41517	2		-78.2	14.0909	16.6818	17.1515	15.9747	1.64826	3		-78.2	0.160003	0.016895	2	0.051792	0.024497	3
-76.1	27.1646	35.4051	31.2848	5.82691	2		-78	15.2424	16.9394	15.0909	15.7576	1.0263	3		-78	0.167529	0.01716	2	0.048565	0.015253	3
-75.9	30.9494	35	32.9747	2.86421	2		-77.8	14.5152	16.0606	15.0303	15.202	0.786883	3		-77.8	0.156524	0.058	2	0.040308	0.011695	3
-75.7	33.7722	34.7595	34.2659	0.698127	2		-77.6	14.7273	16.4394	14.7576	15.3081	0.979852	3		-77.6	0.1553	0.081546	2	0.041885	0.014563	3
-75.5	35.481	34.9747	35.2278	0.358008	2		-77.4	14.2727	16.8939	14.6667	15.2778	1.41341	3		-77.4	0.162262	0.074362	2	0.041434	0.021006	3
-75.3	32.6329	34.962	33.7974	1.64692	2		-77.2	14.2727	17.1667	16.5758	16.0051	1.52909	3		-77.2	0.178535	0.065716	2	0.052243	0.022726	3
-75.2	29.1013	33.3165	31.2089	2.9806	2		-77	17.4545	17.6515	17	17.3687	0.334124	3		-77	0.182015	0.060261	2	0.072509	0.004966	3
-75	28.2911	33.2152	30.7532	3.48186	2		-76.9	23.4091	17.4242	16.5152	19.1162	3.74547	3		-76.9	0.182767	0.01716	2	0.098481	0.055666	3
-74.8	26.0633	33.6076	29.8355	5.33463	2		-76.7	20.4848	15.7424	16.4848	17.5707	2.55087	3		-76.7	0.18004	0.011973	2	0.075511	0.037911	3
-74.6	27.8861	33.7975	30.8418	4.17999	2		-76.5	14.3636	14.8788	16.0455	15.096	0.861724	3		-76.5	0.159911	0.022615	2	0.038732	0.012807	3
-74.4	29.8861	31.8228	30.8544	1.36945	2		-76.3	13.7879	14.9394	15.9091	14.8788	1.0619	3		-76.3	0.147023	0.080481	2	0.035504	0.015782	3
-74.2	29.3291	29.9241	29.6266	0.420729	2		-76.1	13.8788	15.7424	16.8333	15.4848	1.494	3		-76.1	0.151163	0.086601	2	0.044511	0.022204	3
-74	29.3165	28.9114	29.1139	0.286449	2		-75.9	13.4697	15.6515	15.9697	15.0303	1.36085	3		-75.9	0.176278	0.042568	2	0.037756	0.020225	3
-73.8	28.5823	30.8228	29.7025	1.58427	2		-75.7	13.5758	14.8939	15.5606	14.6768	1.01006	3		-75.7	0.195467	0.010376	2	0.032502	0.015012	3
-73.6	26.962	33.3291	30.1456	4.50222	2		-75.5	13.803	15.0606	15.0758	14.6465	0.730503	3		-75.5	0.209764	0.005321	2	0.032051	0.010857	3
-73.4	26.5823	33.5063	30.0443	4.89601	2		-75.3	14.697	15.197	15.5303	15.1414	0.41942	3		-75.3	0.188505	0.024477	2	0.039408	0.006233	3
-73.3	28.9494	35.1392	32.0443	4.37685	2		-75.2	16.5909	15.7273	14.6667	15.6616	0.963779	3		-75.2	0.150034	0.044298	2	0.047139	0.014324	3
-73.1	30.3418	33.0886	31.7152	1.94228	2		-75	21.2273	16.2424	15.6515	17.7071	3.0629	3		-75	0.14326	0.051748	2	0.077539	0.045521	3
-72.9	31.5063	33.6962	32.6013	1.54849	2		-74.8	20.5909	16.2576	14.8788	17.2424	2.98068	3		-74.8	0.129621	0.079284	2	0.070633	0.044299	3
-72.7	30.481	34.3924	32.4367	2.76578	2		-74.6	15.7576	15.3939	15.2273	15.4596	0.271186	3		-74.6	0.144578	0.062124	2	0.044136	0.00403	3
-72.5	28.4937	36.481	32.4873	5.64787	2		-74.4	12.8333	15.1667	15.6061	14.5354	1.49032	3		-74.4	0.144766	0.020353	2	0.0304	0.022149	3
-72.3	25.8987	37.519	31.7089	8.21679	2		-74.2	13.7424	16.5455	15.1818	15.1566	1.40172	3		-74.2	0.126517	0.006253	2	0.039633	0.020833	3
-72.1	27.4684	39.1266	33.2975	8.24359	2		-74	16.9848	16.9697	15.697	16.5505	0.739191	3		-74	0.118898	0.004257	2	0.060349	0.010986	3
-71.9	29.9873	40.0253	35.0063	7.09794	2		-73.8	18.0758	18.1364	16.8636	17.6919	0.717997	3		-73.8	0.127646	0.023546	2	0.077314	0.010671	3
-71.7	32.038	40.076	36.057	5.68372	2		-73.6	19.2727	18.6364	16.697	18.202	1.34166	3		-73.6	0.13423	0.066913	2	0.084895	0.01994	3
-71.6	33.2405	39.443	36.3417	4.38583	2		-73.4	18.1515	17.0909	16.2879	17.1768	0.934763	3		-73.4	0.132725	0.072765	2	0.069657	0.013893	3
-71.4	32.8608	36.1772	34.519	2.34505	2		-73.3	14.7879	15.8788	15.8939	15.5202	0.634235	3		-73.3	0.16245	0.06505	2	0.045037	0.009426	3
-71.2	30.8101	34.3797	32.5949	2.52409	2		-73.1	13.6364	15.8333	16.303	15.2576	1.42348	3		-73.1	0.157559	0.028867	2	0.041134	0.021156	3
-71	30.1013	35.9494	33.0254	4.13523	2		-72.9	13.6061	15.7273	16.5	15.2778	1.4984	3		-72.9	0.170727	0.023014	2	0.041434	0.02227	3
-70.8	29	35.8861	32.443	4.86921	2		-72.7	14.3333	16.4848	15.5152	15.4444	1.07749	3		-72.7	0.168282	0.041106	2	0.043911	0.016014	3
-70.6	30.443	35.7342	33.0886	3.74144	2		-72.5	14.9394	16.3485	16.1061	15.798	0.753382	3		-72.5	0.169034	0.08394	2	0.049166	0.011197	3
-70.4	33.3924	37.3924	35.3924	2.82843	2		-72.3	14.8333	16.9242	16.3333	16.0303	1.07789	3		-72.3	0.157464	0.12212	2	0.052618	0.01602	3
-70.2	31.1772	39.0253	35.1013	5.54945	2		-72.1	14.5	18.8182	15.4394	16.2525	2.27103	3		-72.1	0.181075	0.122518	2	0.055921	0.033753	3
-70	28.8101	39.6582	34.2341	7.67077	2		-71.9	13.8333	18.4394	16.4848	16.2525	2.31182	3		-71.9	0.206472	0.105491	2	0.055921	0.034359	3
-69.9	28.6582	37.5316	33.0949	6.27444	2		-71.7	13.7121	18.5152	15.9848	16.0707	2.4027	3		-71.7	0.222087	0.084473	2	0.053219	0.035709	3
-69.7	28.8228	37.0506	32.9367	5.81793	2		-71.6	13.7273	18.1667	15.8485	15.9142	2.22043	3		-71.6	0.226319	0.065183	2	0.050892	0.033	3
-69.5	28.519	36.2278	32.3734	5.45094	2		-71.4	14.0909	18.3333	15.4091	15.9444	2.17127	3		-71.4	0.199229	0.034853	2	0.051342	0.03227	3
-69.3	25.5949	35.2278	30.4113	6.81149	2		-71.2	14.5455	15.7121	16.2576	15.5051	0.874625	3		-71.2	0.170633	0.037514	2	0.044812	0.012999	3
-69.1	24.7722	37.7468	31.2595	9.17443	2		-71	15.8333	13.9697	15.6515	15.1515	1.0275	3		-71	0.17703	0.061459	2	0.039557	0.015271	3
-68.9	26.962	40.8354	33.8987	9.80997	2		-70.8	19.0909	14.1818	15.0758	16.1162	2.61469	3		-70.8	0.168376	0.072367	2	0.053894	0.03886	3
-68.7	26.8734	39.0127	32.943	8.58378	2		-70.6	21.9697	15.3485	14.9091	17.4091	3.9557	3		-70.6	0.17797	0.055606	2	0.07311	0.05879	3
-68.5	27.3291	38.557	32.943	7.93932	2		-70.4	22.1667	17.1667	14.7727	18.0354	3.77276	3		-70.4	0.21221	0.042037	2	0.082418	0.056072	3
-68.3	30.5823	37.3924	33.9873	4.81547	2		-70.2	21.2121	15.5	14.3485	17.0202	3.67566	3		-70.2	0.207883	0.082477	2	0.06733	0.054628	3
-68.1	34.0633	37.2278	35.6456	2.23764	2		-70	18.2879	15.7273	14.9394	16.3182	1.75071	3		-70	0.194996	0.114004	2	0.056897	0.026019	3
-68	35.2405	36.6835	35.962	1.02035	2		-69.9	15.2424	17.6061	13.9394	15.596	1.85874	3		-69.9	0.178064	0.093252	2	0.046163	0.027625	3
-67.8	33.5316	36.8861	35.2088	2.37199	2		-69.7	15.2273	16.1667	14.2879	15.2273	0.9394	3		-69.7	0.175713	0.086467	2	0.040684	0.013962	3
-67.6	31.4937	38.2152	34.8544	4.75282	2		-69.5	15.3939	14.5758	14.3333	14.7677	0.555723	3		-69.5	0.167341	0.081013	2	0.033853	0.008259	3
-67.4	28.962	45.2658	37.1139	11.5285	2		-69.3	15.6515	14.9697	14.8939	15.1717	0.417244	3		-69.3	0.138181	0.101234	2	0.039857	0.006201	3
-67.2	29.2658	44.1139	36.6898	10.4992	2		-69.1	16.1212	16.0455	16.1212	16.096	0.043705	3		-69.1	0.150786	0.136352	2	0.053594	0.00065	3
-67	29.9873	42.1392	36.0632	8.59269	2		-68.9	16.1061	16.5455	15.697	16.1162	0.42434	3		-68.9	0.19001	0.145798	2	0.053895	0.006307	3
-66.8	29.8608	39.1772	34.519	6.58769	2		-68.7	16.9242	16.5	15.7273	16.3838	0.606847	3		-68.7	0.175807	0.127574	2	0.057872	0.009019	3
-66.6	28.962	36.5316	32.7468	5.35252	2		-68.5	17.9545	15.5606	14.7121	16.0757	1.68146	3		-68.5	0.175807	0.117996	2	0.053293	0.02499	3
-66.4	28.8101	34.4937	31.6519	4.01891	2		-68.3	19.6364	15.9394	15.4848	17.0202	2.27707	3		-68.3	0.191328	0.071568	2	0.06733	0.033842	3
-66.3	27.6076	35.8101	31.7089	5.80004	2		-68.1	19.3485	16.5303	16.2273	17.3687	1.72124	3		-68.1	0.215972	0.033256	2	0.07251	0.025581	3
-66.1	26.6076	37.3671	31.9873	7.60811	2		-68	19.9697	16.2727	15.697	17.3131	2.31859	3		-68	0.220675	0.015165	2	0.071684	0.034459	3
-65.9	26.4684	35.8734	31.1709	6.65034	2		-67.8	23.6515	16.7273	15.1364	18.5051	4.52737	3		-67.8	0.209482	0.035253	2	0.089399	0.067287	3
-65.7	28	37.6835	32.8417	6.84727	2		-67.6	24.4394	18.4091	14.197	19.0152	5.14803	3		-67.6	0.204215	0.070637	2	0.09698	0.076511	3
-65.5	28.6329	38.6835	33.6582	7.10685	2		-67.4	24.0909	20.4545	14.1364	19.5606	5.03709	3		-67.4	0.237795	0.171339	2	0.105086	0.074862	3
-65.3	32.5949	38.8101	35.7025	4.39481	2		-67.2	18.1061	19.9545	14.3333	17.4646	2.86497	3		-67.2	0.231493	0.156041	2	0.073935	0.04258	3
-65.1	32.9747	38.1519	35.5633	3.66083	2		-67	14.5303	18.5	14.697	15.9091	2.24533	3		-67	0.22218	0.127706	2	0.050817	0.033371	3
-64.9	34.1139	37.0886	35.6013	2.10343	2		-66.8	13.8485	18.1061	13.4848	15.1465	2.56956	3		-66.8	0.199229	0.097908	2	0.039482	0.038189	3
-64.7	33.9747	38.7722	36.3734	3.39235	2		-66.6	13.7879	16.697	12.4394	14.3081	2.17595	3		-66.6	0.17289	0.07955	2	0.027022	0.032339	3
-64.6	32.1266	40.7468	36.4367	6.0954	2		-66.4	14.2727	17.0303	12.3333	14.5454	2.36035	3		-66.4	0.156618	0.05973	2	0.03055	0.03508	3
-64.4	30.9873	39.4937	35.2405	6.01493	2		-66.3	14.5606	16.3636	12.4394	14.4545	1.96425	3		-66.3	0.157464	0.086201	2	0.029199	0.029193	3
-64.2	29.3418	38.519	33.9304	6.48926	2		-66.1	16.6667	15.303	13.0152	14.995	1.84514	3		-66.1	0.161603	0.113073	2	0.037231	0.027423	3
-64	29.4051	35.9494	32.6773	4.62752	2		-65.9	18.9848	15.8182	13.2121	16.005	2.89088	3		-65.9	0.149469	0.098839	2	0.052243	0.042965	3
-63.8	30.0127	33.7848	31.8987	2.66728	2		-65.7	16.5909	17.303	14.0758	15.9899	1.69547	3		-65.7	0.174302	0.101765	2	0.052018	0.025198	3
-63.6	29.0633	32.7595	30.9114	2.61361	2		-65.5	13.6818	15.9697	14.1667	14.6061	1.20557	3		-65.5	0.186436	0.105623	2	0.031451	0.017917	3
-63.4	29.2025	34.7595	31.981	3.92939	2		-65.3	13.0152	15.8485	13.5758	14.1465	1.50039	3		-65.3	0.216819	0.065317	2	0.024621	0.022299	3
-63.2	29.4557	36.4557	32.9557	4.94975	2		-65.1	13.3636	16.6515	12.6212	14.2121	2.14495	3		-65.1	0.21475	0.054408	2	0.025596	0.031879	3
-63	28.7089	37	32.8544	5.86269	2		-64.9	12.8939	15.5	12.4545	13.6161	1.6462	3		-64.9	0.215314	0.031262	2	0.016738	0.024466	3
-62.8	27.8987	35.8101	31.8544	5.5942	2		-64.7	13.4242	17.6061	12.6667	14.5657	2.66019	3		-64.7	0.22679	0.050418	2	0.03085	0.039536	3
-62.7	28.4051	34.4684	31.4367	4.2874	2		-64.6	12.9697	22.7424	12.3788	16.0303	5.82035	3		-64.6	0.22773	0.090591	2	0.052618	0.086503	3
-62.5	31.481	36.962	34.2215	3.87565	2		-64.4	13.7121	27.4848	13.9242	18.3737	7.89116	3		-64.4	0.209952	0.089395	2	0.087446	0.11728	3
-62.3	33.3038	37.076	35.1899	2.66735	2		-64.2	13.5758	25.6364	14.0455	17.7526	6.83164	3		-64.2	0.190481	0.096445	2	0.078215	0.101533	3
-62.1	33.2278	37.924	35.5759	3.32071	2		-64	13.6515	20.0758	13.303	15.6768	3.81366	3		-64	0.171857	0.068775	2	0.047364	0.056679	3
-61.9	32.3165	36.9367	34.6266	3.26697	2		-63.8	13.1212	18.303	13.3939	14.9394	2.91618	3		-63.8	0.160287	0.039642	2	0.036404	0.043341	3
-61.7	32.6962	38.8481	35.7722	4.35005	2		-63.6	15.3636	17.2121	14.0606	15.5454	1.5836	3		-63.6	0.145612	0.038844	2	0.045412	0.023536	3
-61.5	32.6203	42.7722	37.6962	7.17848	2		-63.4	16.4545	14.5606	13.3485	14.7879	1.56542	3		-63.4	0.161509	0.058399	2	0.034153	0.023266	3
-61.3	33.1392	44.6962	38.9177	8.17203	2		-63.2	15.303	13.8333	13.5303	14.2222	0.948182	3		-63.2	0.175995	0.073564	2	0.025746	0.014092	3
-61.1	33.7975	45.2405	39.519	8.09142	2		-63	15.6061	12.8788	13.6515	14.0455	1.40568	3		-63	0.17449	0.087133	2	0.023119	0.020892	3
-61	32.9747	40.2658	36.6202	5.15559	2		-62.8	19.5455	13.7576	13.4394	15.5808	3.43719	3		-62.8	0.159627	0.083142	2	0.045938	0.051084	3
-60.8	30.3291	37.7089	34.019	5.21831	2		-62.7	21.197	14.5303	13.2727	16.3333	4.25874	3		-62.7	0.15342	0.06372	2	0.057122	0.063294	3
-60.6	29.0759	38.5949	33.8354	6.73095	2		-62.5	21.3333	14.5606	14.7576	16.8838	3.85461	3		-62.5	0.194808	0.057601	2	0.065304	0.057288	3
-60.4	29.2405	36.3418	32.7912	5.02138	2		-62.3	16.803	14.3485	14.2273	15.1263	1.45336	3		-62.3	0.2092	0.039643	2	0.039182	0.0216	3
-60.2	30.8354	36.4177	33.6266	3.94728	2		-62.1	14.0455	14	12.9394	13.6616	0.625886	3		-62.1	0.214937	0.049353	2	0.017415	0.009302	3
-60	32.6456	36.962	34.8038	3.05216	2		-61.9	16.1364	15.4242	13.5455	15.0354	1.3385	3		-61.9	0.200828	0.048554	2	0.037831	0.019893	3
-59.8	34.7848	38.4051	36.5949	2.55994	2		-61.7	15	16.5909	14	15.197	1.30663	3		-61.7	0.217854	0.064651	2	0.040233	0.019419	3
-59.6	33.3544	40.7595	37.057	5.2362	2		-61.5	13.7576	17.3939	13.9697	15.0404	2.04095	3		-61.5	0.24645	0.106688	2	0.037906	0.030333	3
-59.4	33.3797	40.7848	37.0823	5.2362	2		-61.3	14.1061	17.5455	14.697	15.4495	1.83905	3		-61.3	0.264604	0.121454	2	0.043987	0.027332	3
-59.3	32.9367	42.519	37.7278	6.77571	2		-61.1	14.6364	19.7424	14.7576	16.3788	2.91359	3		-61.1	0.27354	0.120256	2	0.057798	0.043302	3
-59.1	34.6962	42.6076	38.6519	5.5942	2		-61	15.4848	20.8182	16.6515	17.6515	2.8038	3		-61	0.230458	0.076623	2	0.076713	0.041671	3
-58.9	33.3038	39.6709	36.4873	4.50222	2		-60.8	15.4545	21.7879	14.9697	17.404	3.80427	3		-60.8	0.191798	0.077556	2	0.073035	0.05654	3
-58.7	31.8354	35.9367	33.886	2.90006	2		-60.6	15.2727	20.0303	13.4091	16.2374	3.41438	3		-60.6	0.189069	0.100037	2	0.055696	0.050745	3
-58.5	31.7089	36.481	34.0949	3.37438	2		-60.4	15.4091	17.4848	13.0909	15.3283	2.19807	3		-60.4	0.17355	0.074629	2	0.042184	0.032668	3
-58.3	33.1646	38.1013	35.633	3.49077	2		-60.2	16.5	17.4848	14.3333	16.106	1.61226	3		-60.2	0.185965	0.058665	2	0.053744	0.023962	3
-58.1	36.0253	38.8228	37.4241	1.97813	2		-60	16.1364	18.0152	17.2424	17.1313	0.944312	3		-60	0.203462	0.045362	2	0.068982	0.014035	3
-57.9	33.6203	40.7342	37.1773	5.03029	2		-59.8	16.6818	17.6818	16.0303	16.798	0.831856	3		-59.8	0.230082	0.038046	2	0.064027	0.012363	3
-57.7	31.8101	41.3544	36.5823	6.74884	2		-59.6	18.1061	16.7727	14.3182	16.399	1.9214	3		-59.6	0.236949	0.077821	2	0.058098	0.028556	3
-57.5	34.8228	42.6456	38.7342	5.53155	2		-59.4	18.4394	16.7576	13.0909	16.096	2.73495	3		-59.4	0.237325	0.077821	2	0.053594	0.040647	3
-57.4	34.6962	45.3291	40.0127	7.5186	2		-59.3	16.6212	15.0606	13.0303	14.904	1.80056	3		-59.3	0.24692	0.100702	2	0.035879	0.02676	3
-57.2	34.9367	45.3418	40.1392	7.35752	2		-59.1	15.697	16.6818	13.1061	15.1616	1.84699	3		-59.1	0.260653	0.083142	2	0.039708	0.02745	3
-57	33.3418	41.924	37.6329	6.06853	2		-58.9	15.8333	18.4091	13.4545	15.899	2.47795	3		-58.9	0.228483	0.066913	2	0.050666	0.036828	3
-56.8	32.7089	42.8481	37.7785	7.1695	2		-58.7	15.8788	19.4242	14.3636	16.5555	2.59729	3		-58.7	0.189822	0.043101	2	0.060424	0.038601	3
-56.6	33	43.2278	38.1139	7.23215	2		-58.5	16.9242	20.7121	15.0909	17.5757	2.86668	3		-58.5	0.192927	0.050151	2	0.075587	0.042605	3
-56.4	32.2911	44.2405	38.2658	8.4495	2		-58.3	17.6061	19.4697	15.6818	17.5859	1.89403	3		-58.3	0.215785	0.051881	2	0.075737	0.028149	3
-56.2	31.6203	42.1772	36.8987	7.46486	2		-58.1	18.1818	17.8333	15.3333	17.1161	1.55378	3		-58.1	0.242405	0.029399	2	0.068756	0.023093	3
-56	33.0633	38.1899	35.6266	3.62505	2		-57.9	19.0606	17.7121	14.197	16.9899	2.51094	3		-57.9	0.238737	0.074761	2	0.06688	0.037318	3
-55.8	35.2278	36.7468	35.9873	1.0741	2		-57.7	18.2121	16.9545	14.1364	16.4343	2.08705	3		-57.7	0.229894	0.100303	2	0.058623	0.031018	3
-55.7	33.1772	36.6962	34.9367	2.48831	2		-57.5	16.2576	16.6667	14.2879	15.7374	1.27186	3		-57.5	0.261876	0.082211	2	0.048265	0.018903	3
-55.5	32.7215	35.038	33.8798	1.63801	2		-57.4	14.8182	15.4545	13.697	14.6566	0.889829	3		-57.4	0.280877	0.111743	2	0.032201	0.013225	3
-55.3	32.9114	34.076	33.4937	0.823497	2		-57.2	15.1364	14.4848	13.8182	14.4798	0.659114	3		-57.2	0.282759	0.109349	2	0.029574	0.009796	3
-55.1	31.3544	34.9114	33.1329	2.51518	2		-57	16.6667	14.9848	14.3939	15.3485	1.17924	3		-57	0.245509	0.090192	2	0.042485	0.017526	3
-54.9	29.8861	34.6709	32.2785	3.38336	2		-56.8	21.2576	15.2424	14.303	16.9343	3.77341	3		-56.8	0.247673	0.106554	2	0.066054	0.056081	3
-54.7	31.6962	34.6456	33.1709	2.08554	2		-56.6	25.6515	16.4091	13.8636	18.6414	6.2029	3		-56.6	0.252657	0.107486	2	0.091425	0.092189	3
-54.5	35.5063	35.9873	35.7468	0.340118	2		-56.4	28.5606	18.1364	13.9242	20.2071	7.53471	3		-56.4	0.254915	0.125578	2	0.114694	0.111982	3
-54.3	34.5316	36.7468	35.6392	1.56638	2		-56.2	30.1667	19.0303	13.4545	20.8838	8.50888	3		-56.2	0.234598	0.110944	2	0.124752	0.126461	3
-54.1	32.1266	35.519	33.8228	2.39879	2		-56	31.4545	19.2121	14	21.5555	8.96012	3		-56	0.215691	0.053876	2	0.134735	0.133167	3
-54	32.3671	33.3671	32.8671	0.707107	2		-55.8	32.7273	19.3788	14.4848	22.197	9.44213	3		-55.8	0.221051	0.015963	2	0.144268	0.140331	3
-53.8	30.9873	34.962	32.9746	2.81054	2		-55.7	26.9091	18.8333	14.197	19.9798	6.43313	3		-55.7	0.205437	0.036982	2	0.111316	0.095611	3
-53.6	29.557	35.7089	32.633	4.35005	2		-55.5	17.5909	19.7273	14.2879	17.202	2.74047	3		-55.5	0.189729	0.024344	2	0.070033	0.040729	3
-53.4	31.5696	35.038	33.3038	2.45253	2		-55.3	15.3485	19.0606	14.7879	16.399	2.32199	3		-55.3	0.183991	0.012239	2	0.058098	0.03451	3
-53.2	32.2532	36.7722	34.5127	3.19542	2		-55.1	14.9242	20.2424	15.0152	16.7273	3.04454	3		-55.1	0.178629	0.037381	2	0.062977	0.045248	3
-53	36.4051	39.9114	38.1583	2.47933	2		-54.9	13.0909	19.303	14.5606	15.6515	3.24655	3		-54.9	0.16593	0.050284	2	0.046988	0.048251	3
-52.8	37.2405	40.4937	38.8671	2.30036	2		-54.7	14.7121	19.1515	13.5909	15.8182	2.94068	3		-54.7	0.179194	0.030996	2	0.049465	0.043705	3
-52.6	36.3165	39.3671	37.8418	2.1571	2		-54.5	15.7879	17.9242	14.3182	16.0101	1.81324	3		-54.5	0.217477	0.005055	2	0.052318	0.026949	3
-52.4	35.3038	36.5443	35.9241	0.877166	2		-54.3	15.8788	17.3182	14.6515	15.9495	1.33475	3		-54.3	0.215878	0.02328	2	0.051417	0.019837	3
-52.2	33.8861	38.0253	35.9557	2.92686	2		-54.1	14.9545	17.7576	14.3182	15.6768	1.82992	3		-54.1	0.188882	0.035651	2	0.047364	0.027197	3
-52.1	31.6456	38.6456	35.1456	4.94975	2		-54	13.1818	16.8939	13.7273	14.601	2.00435	3		-54	0.174678	0.010509	2	0.031376	0.029789	3
-51.9	31.8987	39.5063	35.7025	5.37939	2		-53.8	13.2273	16.3333	13.1515	14.2374	1.81553	3		-53.8	0.176277	0.041771	2	0.025971	0.026983	3
-51.7	34.7089	42.5063	38.6076	5.51359	2		-53.6	14.1667	17.8485	13.2121	15.0758	2.44823	3		-53.6	0.171198	0.064651	2	0.038432	0.036386	3
-51.5	35.3544	43.6582	39.5063	5.87167	2		-53.4	14.303	18.1364	14.0303	15.4899	2.29599	3		-53.4	0.181169	0.03645	2	0.044587	0.034123	3
-51.3	34.8608	43.3924	39.1266	6.03275	2		-53.2	14.1364	16.7273	14.3636	15.0758	1.43477	3		-53.2	0.199136	0.047491	2	0.038432	0.021324	3
-51.1	34.3038	43.7215	39.0127	6.65932	2		-53	13.2424	18.0909	15.1818	15.505	2.44036	3		-53	0.253316	0.036848	2	0.044812	0.036269	3
-50.9	36	44.7342	40.3671	6.17601	2		-52.8	13.5152	17.8485	13.9394	15.101	2.38881	3		-52.8	0.263852	0.034188	2	0.038807	0.035503	3
-50.7	37.2532	44.0886	40.6709	4.83336	2		-52.6	12.6667	17.2576	13.7273	14.5505	2.40362	3		-52.6	0.248613	0.032059	2	0.030626	0.035723	3
-50.5	37.9114	45.7595	41.8355	5.54945	2		-52.4	11.0303	18.0758	14.3182	14.4748	3.52536	3		-52.4	0.220111	0.013037	2	0.029499	0.052395	3
-50.4	36.8228	48.1899	42.5063	8.03775	2		-52.2	11.8182	18.2121	13.0152	14.3485	3.39908	3		-52.2	0.220582	0.0435	2	0.027623	0.050518	3
-50.2	35.7722	47.6582	41.7152	8.40467	2		-52.1	12.197	19.9848	13.2727	15.1515	4.22018	3		-52.1	0.208542	0.073564	2	0.039557	0.062721	3
-50	37.1013	48.7848	42.943	8.26148	2		-51.9	12	18.0303	13.0455	14.3586	3.22247	3		-51.9	0.216819	0.079949	2	0.027773	0.047893	3
-49.8	39.0127	47.4684	43.2405	5.97908	2		-51.7	14.7424	15.197	14.0606	14.6667	0.571973	3		-51.7	0.259995	0.081944	2	0.032352	0.008501	3
-49.6	39.6329	48.1013	43.8671	5.98806	2		-51.5	16.4848	14.6061	16.8939	15.9949	1.22003	3		-51.5	0.273351	0.087266	2	0.052092	0.018132	3
-49.4	37.6582	45.5949	41.6266	5.61209	2		-51.3	16.4545	14.303	16.1061	15.6212	1.15481	3		-51.3	0.267708	0.08966	2	0.046538	0.017163	3
-49.2	38.4304	45.557	41.9937	5.03927	2		-51.1	17	14.9091	14.3939	15.4343	1.38016	3		-51.1	0.266015	0.098972	2	0.043761	0.020512	3
-49	37.9367	44.1392	41.038	4.38583	2		-50.9	17.9091	15.4394	14.1667	15.8384	1.90284	3		-50.9	0.286145	0.091789	2	0.049766	0.02828	3
-48.8	39.2025	44.3544	41.7784	3.64294	2		-50.7	22.3182	15.1061	12.6364	16.6869	5.03076	3		-50.7	0.29066	0.071834	2	0.062377	0.074768	3
-48.7	38.481	46.5316	42.5063	5.69263	2		-50.5	20.9848	14.8182	12.303	16.0353	4.46704	3		-50.5	0.307968	0.082477	2	0.052693	0.06639	3
-48.5	39.9367	47.0633	43.5	5.03927	2		-50.4	19.2879	15.3939	12.6061	15.7626	3.35613	3		-50.4	0.317939	0.119459	2	0.04864	0.049879	3
-48.3	39.038	44.8354	41.9367	4.09938	2		-50.2	16.6818	15.5455	11.8333	14.6869	2.53573	3		-50.2	0.306181	0.124912	2	0.032652	0.037687	3
-48.1	39.8861	42.519	41.2026	1.86174	2		-50	15.5	16.1667	12.3485	14.6717	2.03941	3		-50	0.324429	0.122784	2	0.032427	0.03031	3
-47.9	41.0127	40.1139	40.5633	0.635548	2		-49.8	14.6061	18.0758	13.1212	15.2677	2.5427	3		-49.8	0.328851	0.088862	2	0.041284	0.03779	3
-47.7	44.5063	41.1899	42.8481	2.34505	2		-49.6	14.7727	21.3788	14.1667	16.7727	4.00046	3		-49.6	0.338163	0.088996	2	0.063652	0.059456	3
-47.5	42.5063	41.8861	42.1962	0.438548	2		-49.4	15.3939	22.303	13.5758	17.0909	4.60444	3		-49.4	0.304863	0.083408	2	0.068381	0.068432	3
-47.3	40.8228	40.8987	40.8608	0.053669	2		-49.2	15.197	19.7424	13.2727	16.0707	3.32216	3		-49.2	0.31032	0.074895	2	0.053219	0.049375	3
-47.1	39.5316	40.6203	40.0759	0.769827	2		-49	15.2424	18.2424	13.8788	15.7879	2.23235	3		-49	0.296115	0.065183	2	0.049015	0.033178	3
-46.9	40.3671	43.2405	41.8038	2.0318	2		-48.8	16.5758	17.1364	13.2273	15.6465	2.11376	3		-48.8	0.307121	0.054142	2	0.046914	0.031415	3
-46.8	39.8608	42.5316	41.1962	1.88854	2		-48.6	17.9242	16.8788	12.8939	15.899	2.65444	3		-48.7	0.317938	0.084605	2	0.050666	0.039451	3
-46.6	37.0886	43.481	40.2848	4.52011	2		-48.5	18.9848	15.6818	13.6061	16.0909	2.71259	3		-48.5	0.332707	0.074895	2	0.053519	0.040315	3
-46.4	37.2911	45.3418	41.3165	5.69271	2		-48.3	21.0909	15.1364	12.6515	16.2929	4.33694	3		-48.3	0.309473	0.060926	2	0.056521	0.064456	3
-46.2	36.6582	46.9494	41.8038	7.27698	2		-48.1	23	15.2576	13.9091	17.3889	4.90591	3		-48.1	0.298561	0.02767	2	0.07281	0.072913	3
-46	37.5063	46.4051	41.9557	6.2924	2		-47.9	22.9091	15.8333	12.8485	17.197	5.16707	3		-47.9	0.289061	0.009446	2	0.069957	0.076794	3
-45.8	37.4051	47.6962	42.5506	7.27691	2		-47.7	17.8636	16.6515	12.1212	15.5454	3.02677	3		-47.7	0.323018	0.034853	2	0.045412	0.044984	3
-45.6	38.1392	46.924	42.5316	6.21179	2		-47.5	14.8182	16.4394	12.8636	14.7071	1.79049	3		-47.5	0.313329	0.006518	2	0.032952	0.026611	3
-45.4	40.3038	46.3038	43.3038	4.24264	2		-47.3	14.3333	15.4242	12.5758	14.1111	1.43714	3		-47.3	0.293482	0.000798	2	0.024095	0.021359	3
-45.2	39.5443	47.1139	43.3291	5.35252	2		-47.1	15.6515	15.6364	12.2576	14.5152	1.95513	3		-47.1	0.281818	0.011441	2	0.0301	0.029057	3
-45.1	37.5696	45.7722	41.6709	5.80011	2		-46.9	15.5303	14.7424	11.8333	14.0353	1.94728	3		-46.9	0.307497	0.030197	2	0.022969	0.028941	3
-44.9	37.2532	43.7595	40.5063	4.60065	2		-46.8	15.4697	16.2121	11.5909	14.4242	2.48166	3		-46.8	0.298467	0.028068	2	0.028748	0.036883	3
-44.7	40.7595	45.7089	43.2342	3.49975	2		-46.6	14.6364	15.4848	11.2879	13.803	2.21909	3		-46.6	0.284922	0.067179	2	0.019516	0.032981	3
-44.5	41.481	48.5823	45.0316	5.02138	2		-46.4	16.3636	16.1667	11.5909	14.7071	2.70047	3		-46.4	0.300254	0.084606	2	0.032952	0.040135	3
-44.3	39.8987	49.4557	44.6772	6.75782	2		-46.2	16.4697	16.3636	11.9091	14.9141	2.60298	3		-46.2	0.307497	0.108152	2	0.036029	0.038686	3
-44.1	42.9494	47.1139	45.0316	2.94475	2		-46	17.0455	15.6212	12.5606	15.0758	2.29166	3		-46	0.309755	0.093519	2	0.038432	0.034059	3
-43.9	41.4051	49.8228	45.614	5.95221	2		-45.8	17.1364	16.2576	12.3636	15.2525	2.54018	3		-45.8	0.318597	0.108151	2	0.041059	0.037753	3
-43.7	39.6582	49.9367	44.7974	7.268	2		-45.6	17.1061	17.2727	12.7424	15.7071	2.56883	3		-45.6	0.318314	0.092321	2	0.047814	0.038178	3
-43.5	40.4557	49.6709	45.0633	6.51613	2		-45.4	18.7576	18.2424	12.2727	16.4242	3.60455	3		-45.4	0.329791	0.063055	2	0.058473	0.053572	3
-43.4	43.038	48.4051	45.7216	3.79511	2		-45.2	17.2424	18.9848	13.0455	16.4242	3.05301	3		-45.2	0.330167	0.07955	2	0.058473	0.045374	3
-43.2	43.2532	47.962	45.6076	3.32962	2		-45.1	15.8939	17.0455	14.0303	15.6566	1.52155	3		-45.1	0.305522	0.086202	2	0.047064	0.022614	3
-43	46.1266	46.5063	46.3165	0.268488	2		-44.9	18.7576	17.197	14.4091	16.7879	2.20293	3		-44.9	0.288214	0.068376	2	0.063878	0.03274	3
-42.8	48.481	49.0127	48.7469	0.375969	2		-44.7	20.6667	19.5152	15.5455	18.5758	2.68673	3		-44.7	0.328756	0.052014	2	0.09045	0.039931	3
-42.6	49.2658	48.4937	48.8798	0.545957	2		-44.5	16.2424	17.5	17.0152	16.9192	0.634272	3		-44.5	0.35547	0.074629	2	0.065829	0.009427	3
-42.4	46.3291	46.7342	46.5316	0.286449	2		-44.3	14.4697	16.7879	16.5152	15.9243	1.26705	3		-44.3	0.350202	0.100436	2	0.051042	0.018831	3
-42.2	41.6709	45.9747	43.8228	3.04325	2		-44.1	13.0303	14.7879	18.4242	15.4141	2.75094	3		-44.1	0.35547	0.043765	2	0.043461	0.040885	3
-42	39.6203	43.2658	41.443	2.57776	2		-43.9	12.7879	14.303	20.303	15.798	3.97434	3		-43.9	0.364125	0.088463	2	0.049165	0.059067	3
-41.8	37.5063	42.962	40.2341	3.85776	2		-43.7	12.4091	14.6061	21.3636	16.1263	4.66679	3		-43.7	0.35199	0.108018	2	0.054044	0.069359	3
-41.6	38.0886	44.3671	41.2278	4.43957	2		-43.5	13.1364	15.3939	21.5909	16.7071	4.37755	3		-43.5	0.355941	0.096844	2	0.062676	0.06506	3
-41.5	39.6835	44.4304	42.057	3.35656	2		-43.3	15.7879	15.4394	20.2424	17.1566	2.67808	3		-43.4	0.365724	0.056404	2	0.069357	0.039802	3
-41.3	38.8481	47.2405	43.0443	5.93432	2		-43.2	16.7424	16.2121	15.7727	16.2424	0.48556	3		-43.2	0.36403	0.049486	2	0.05577	0.007216	3
-41.1	36.3797	50.9873	43.6835	10.3291	2		-43	17.5758	15.7576	15.2727	16.202	1.21417	3		-43	0.374565	0.00399	2	0.05517	0.018045	3
-40.9	37.8101	53.8608	45.8355	11.3496	2		-42.8	17.2273	16.5455	14.8788	16.2172	1.20818	3		-42.8	0.410686	0.005588	2	0.055396	0.017956	3
-40.7	39.8101	49.4304	44.6202	6.80258	2		-42.6	16.8636	16.7121	15.1061	16.2273	0.973909	3		-42.6	0.412662	0.008114	2	0.055545	0.014474	3
-40.5	39.1392	45.2658	42.2025	4.33216	2		-42.4	16.5152	16.4545	14.8788	15.9495	0.92775	3		-42.4	0.377764	0.004257	2	0.051417	0.013788	3
-40.3	38.0633	44.7468	41.4051	4.72595	2		-42.2	15.7879	16.1364	13.9242	15.2828	1.18944	3		-42.2	0.337504	0.045229	2	0.041509	0.017678	3
-40.1	40.8608	48.2152	44.538	5.20035	2		-42	14.8182	17.7273	13.9848	15.5101	1.96485	3		-42	0.302136	0.038311	2	0.044887	0.029202	3
-39.9	41.519	48.7975	45.1583	5.14668	2		-41.8	13.9394	19.7727	14.0909	15.9343	3.32499	3		-41.8	0.284169	0.057335	2	0.051192	0.049417	3
-39.8	42.0506	50.481	46.2658	5.96119	2		-41.6	15.3333	18.7424	14.6515	16.2424	2.19174	3		-41.6	0.298938	0.065982	2	0.05577	0.032574	3
-39.6	41.8228	50.7975	46.3102	6.34607	2		-41.5	17.0909	18.1515	14.3485	16.5303	1.9625	3		-41.5	0.31126	0.049886	2	0.060049	0.029167	3
-39.4	40.2658	52.076	46.1709	8.35107	2		-41.3	18.1212	16.5909	13.1818	15.9646	2.52855	3		-41.3	0.325934	0.088197	2	0.051642	0.03758	3
-39.2	43.8354	51.7215	47.7784	5.57632	2		-41.1	15.9848	16	13.9242	15.303	1.1941	3		-41.1	0.335434	0.153514	2	0.041809	0.017747	3
-39	43.7975	51.557	47.6773	5.48679	2		-40.9	14.5455	16.2273	14.2576	15.0101	1.06388	3		-40.9	0.367417	0.168679	2	0.037456	0.015812	3
-38.8	43.0127	51.1392	47.0759	5.7463	2		-40.7	14.8182	14.4091	14.7879	14.6717	0.227951	3		-40.7	0.349356	0.101101	2	0.032427	0.003388	3
-38.6	42.4684	49.7089	46.0887	5.11981	2		-40.5	15.3636	14.5	14.0303	14.6313	0.676278	3		-40.5	0.313423	0.064385	2	0.031826	0.010051	3
-38.4	43.6076	49.5063	46.557	4.17101	2		-40.3	13.5606	15.303	13.2576	14.0404	1.10389	3		-40.3	0.301571	0.070238	2	0.023044	0.016406	3
-38.2	42.6076	47.4304	45.019	3.41024	2		-40.1	13.1364	15.7576	13.5303	14.1414	1.41343	3		-40.1	0.348134	0.077289	2	0.024545	0.021007	3
-38.1	43.3671	44.076	43.7216	0.501268	2		-39.9	12.3636	15.6364	13.5152	13.8384	1.66016	3		-39.9	0.357352	0.076491	2	0.020042	0.024674	3
-37.9	46.519	44.6962	45.6076	1.28891	2		-39.8	12.303	17.6667	14.5303	14.8333	2.69466	3		-39.8	0.373813	0.088596	2	0.034829	0.040049	3
-37.7	47.9747	43.8608	45.9177	2.90897	2		-39.6	12.7273	17.6818	15.9848	15.4646	2.51788	3		-39.6	0.374472	0.094317	2	0.044211	0.037421	3
-37.5	46.7595	44.7595	45.7595	1.41421	2		-39.4	15	15.3636	17.4394	15.9343	1.31604	3		-39.4	0.372402	0.124115	2	0.051192	0.019559	3
-37.3	48.6582	43.8861	46.2722	3.37438	2		-39.2	14.9394	15.1818	16.0303	15.3838	0.572825	3		-39.2	0.396294	0.082876	2	0.04301	0.008513	3
-37.1	49.2405	48.5823	48.9114	0.465418	2		-39	14.0152	15.9697	14.6515	14.8788	0.996878	3		-39	0.39479	0.081546	2	0.035504	0.014816	3
-36.9	52.9747	52.1266	52.5506	0.599697	2		-38.8	15.7879	15.803	14.8485	15.4798	0.546774	3		-38.8	0.385853	0.085403	2	0.044436	0.008126	3
-36.7	54.7722	56	55.3861	0.868186	2		-38.6	17.6212	16.2424	14.6212	16.1616	1.50163	3		-38.6	0.37118	0.076092	2	0.05457	0.022318	3
-36.5	53.557	59.9494	56.7532	4.52011	2		-38.4	17.4394	17.197	16.1515	16.9293	0.684411	3		-38.4	0.37814	0.06199	2	0.065979	0.010172	3
-36.3	55.6582	63.1772	59.4177	5.31674	2		-38.2	19.0303	14.8939	16.3182	16.7475	2.10135	3		-38.2	0.355282	0.050684	2	0.063277	0.031231	3
-36.2	59.962	67.1772	63.5696	5.10192	2		-38	21.7727	14.4697	15.9394	17.3939	3.86267	3		-38.1	0.335999	0.00745	2	0.072885	0.057408	3
-36	60.3544	74.8228	67.5886	10.2307	2		-37.9	26.1212	14.9545	16.1818	19.0858	6.12363	3		-37.9	0.36403	0.019156	2	0.09803	0.091011	3
-35.8	58.7468	78.481	68.6139	13.9542	2		-37.7	30.4242	15.4242	17.8182	21.2222	8.05856	3		-37.7	0.36864	0.043234	2	0.129781	0.119768	3
-35.6	56.8354	80.9114	68.8734	17.0243	2		-37.5	29.0152	14.6818	17.1515	20.2828	7.66261	3		-37.5	0.366288	0.021018	2	0.11582	0.113883	3
-35.4	55.0253	81.1392	68.0823	18.4653	2		-37.3	24.9697	15.1364	19.0909	19.7323	4.94793	3		-37.3	0.373907	0.050151	2	0.107638	0.073537	3
-35.2	57.1266	84.2025	70.6646	19.1456	2		-37.1	24.5	16.5758	18.8182	19.9647	4.08461	3		-37.1	0.413132	0.006917	2	0.111091	0.060706	3
-35	57.7215	80.1139	68.9177	15.8338	2		-36.9	22.7273	17.5	19.197	19.8081	2.66669	3		-36.9	0.467219	0.008913	2	0.108765	0.039633	3
-34.8	58.4177	76.9747	67.6962	13.1218	2		-36.7	20.8485	19.3788	17.1667	19.1313	1.85333	3		-36.7	0.50936	0.012903	2	0.098706	0.027545	3
-34.6	59.7215	75.2911	67.5063	11.0094	2		-36.5	19.0303	17.3182	15.7576	17.3687	1.63693	3		-36.5	0.529678	0.067179	2	0.07251	0.024328	3
-34.5	62.962	70.5316	66.7468	5.35252	2		-36.3	16.2576	18.2727	15.1667	16.5657	1.57575	3		-36.3	0.569279	0.079018	2	0.060575	0.023419	3
-34.3	62.7089	66.1013	64.4051	2.39879	2		-36.2	16.1061	16.3485	14.7121	15.7222	0.883157	3		-36.2	0.630985	0.075826	2	0.04804	0.013126	3
-34.1	61.4304	67.924	64.6772	4.59167	2		-36	17.9394	15.303	13.8333	15.6919	2.08049	3		-36	0.690716	0.152051	2	0.047589	0.030921	3
-33.9	64.3924	64.5823	64.4874	0.13428	2		-35.8	17.8182	14.9848	14.0606	15.6212	1.95797	3		-35.8	0.705954	0.20739	2	0.046538	0.0291	3
-33.7	67.3671	61.3291	64.3481	4.26951	2		-35.6	16.4697	15.9697	16.9242	16.4545	0.477431	3		-35.6	0.709811	0.253019	2	0.058923	0.007096	3
-33.5	67.2025	61.4051	64.3038	4.09938	2		-35.4	14.8333	20.0606	18.5	17.798	2.68343	3		-35.4	0.698053	0.274435	2	0.07889	0.039882	3
-33.3	64.4557	60.9747	62.7152	2.46144	2		-35.2	15.4848	27.3333	17.0909	19.9697	6.42746	3		-35.2	0.736432	0.284545	2	0.111166	0.095526	3
-33.1	63.5316	59.4684	61.5	2.87312	2		-35	14.9545	30.3788	15.5909	20.3081	8.72731	3		-35	0.71047	0.235325	2	0.116195	0.129707	3
-32.9	63.5823	67.1772	65.3798	2.54198	2		-34.8	16.4545	29.7424	14.4848	20.2272	8.29902	3		-34.8	0.692315	0.195018	2	0.114994	0.123342	3
-32.7	62.8101	69.3291	66.0696	4.60963	2		-34.6	16.9394	24.5606	14.803	18.7677	5.12929	3		-34.6	0.689493	0.163623	2	0.093301	0.076233	3
-32.6	61.4177	72.4684	66.943	7.81402	2		-34.5	17.8182	23.5152	15.0152	18.7829	4.33133	3		-34.5	0.678205	0.07955	2	0.093527	0.064373	3
-32.4	62.1772	71.3165	66.7468	6.46246	2		-34.3	18.1818	25.2879	15	19.4899	5.26722	3		-34.3	0.643402	0.035651	2	0.104035	0.078282	3
-32.2	63.9747	68.3291	66.1519	3.07903	2		-34.1	17.1515	19.7576	13.8788	16.9293	2.94569	3		-34.1	0.647446	0.068242	2	0.065979	0.043779	3
-32	64.7848	64.2405	64.5126	0.384878	2		-33.9	18.4394	16.6364	13.8333	16.303	2.32107	3		-33.9	0.644625	0.001996	2	0.056672	0.034496	3
-31.8	60.4177	62.1013	61.2595	1.19049	2		-33.7	18.3333	17.7424	13.3182	16.4646	2.74086	3		-33.7	0.642555	0.063454	2	0.059073	0.040735	3
-31.6	61.519	60.7468	61.1329	0.546028	2		-33.5	19	20.6212	12.8333	17.4848	4.10909	3		-33.5	0.641897	0.060926	2	0.074236	0.06107	3
-31.4	63.2911	58.0886	60.6898	3.67872	2		-33.3	18.8939	22.5303	13.5152	18.3131	4.53552	3		-33.3	0.618287	0.036582	2	0.086546	0.067408	3
-31.2	64.4051	56.6709	60.538	5.46891	2		-33.1	20.0455	20.0303	13.8636	17.9798	3.56474	3		-33.1	0.600226	0.042701	2	0.081592	0.05298	3
-31	66.9494	56.1519	61.5506	7.63499	2		-32.9	19.0909	17.5303	13.6818	16.7677	2.78403	3		-32.9	0.657888	0.037779	2	0.063577	0.041377	3
-30.9	68.3797	55.5949	61.9873	9.04022	2		-32.7	18.9242	17.2576	16.4697	17.5505	1.25319	3		-32.7	0.668141	0.068509	2	0.075212	0.018625	3
-30.7	73.4051	55.7468	64.576	12.4863	2		-32.6	18.7121	17.2879	16.5	17.5	1.1212	3		-32.6	0.681122	0.116134	2	0.074461	0.016663	3
-30.5	77.0506	59.4051	68.2279	12.4772	2		-32.4	17.7879	16.803	14.3636	16.3182	1.76288	3		-32.4	0.678206	0.096046	2	0.056896	0.0262	3
-30.3	79.6203	61.2532	70.4368	12.9875	2		-32.2	17.9848	16.9697	14.3636	16.4394	1.86794	3		-32.2	0.669364	0.045761	2	0.058698	0.027762	3
-30.1	80.4557	64.7975	72.6266	11.072	2		-32	18.5152	17	16.5303	17.3485	1.03733	3		-32	0.645001	0.00572	2	0.072209	0.015417	3
-29.9	83.5316	71.8228	77.6772	8.27937	2		-31.8	18.4394	16.0303	18.6515	17.7071	1.45599	3		-31.8	0.596652	0.017693	2	0.077539	0.021639	3
-29.7	85.2025	76.8354	81.019	5.91643	2		-31.6	16.1364	16.4242	19.2879	17.2828	1.74239	3		-31.6	0.59477	0.008115	2	0.071234	0.025896	3
-29.5	87.4937	79.6076	83.5507	5.57632	2		-31.4	16.6061	16.9242	18.5909	17.3737	1.06603	3		-31.4	0.588186	0.054674	2	0.072584	0.015844	3
-29.3	85.2279	80.7089	82.9684	3.19542	2		-31.2	19.5	15.2727	16.2727	17.0151	2.20928	3		-31.2	0.585929	0.08128	2	0.067255	0.032835	3
-29.2	82.3418	79.3165	80.8291	2.13921	2		-31	20.9091	14.2576	14.7121	16.6263	3.716	3		-31	0.600979	0.113473	2	0.061475	0.055228	3
-29	80.1392	78.1646	79.1519	1.39625	2		-30.9	19.1364	14.2273	14.9242	16.096	2.65605	3		-30.9	0.607469	0.134358	2	0.053594	0.039475	3
-28.8	78.519	79.3797	78.9493	0.608607	2		-30.7	16.4091	14.6515	14.7727	15.2778	0.981636	3		-30.7	0.645942	0.185574	2	0.041434	0.014589	3
-28.6	74.1519	79.8481	77	4.02782	2		-30.5	15.5	14.7576	15.5758	15.2778	0.452098	3		-30.5	0.700217	0.185439	2	0.041434	0.006719	3
-28.4	75.3797	81.8987	78.6392	4.60963	2		-30.3	15.0152	14.1515	17.4545	15.5404	1.71299	3		-30.3	0.733046	0.193023	2	0.045337	0.025459	3
-28.2	76.1519	79.1013	77.6266	2.08554	2		-30.1	15.0303	14.5303	15.5606	15.0404	0.515224	3		-30.1	0.765592	0.164555	2	0.037906	0.007657	3
-28	76.1772	77.9367	77.057	1.24415	2		-29.9	16.6364	14.0758	13.7273	14.8132	1.58855	3		-29.9	0.840655	0.12305	2	0.034529	0.023609	3
-27.8	75.4557	76.7848	76.1202	0.939816	2		-29.7	17.0303	14.6212	14.5455	15.399	1.41325	3		-29.7	0.890321	0.087931	2	0.043236	0.021004	3
-27.6	75.6582	75.4177	75.5379	0.170059	2		-29.5	16.4545	13.9848	15.3485	15.2626	1.23709	3		-29.5	0.927947	0.082876	2	0.041208	0.018386	3
-27.4	77.8228	74.9494	76.3861	2.0318	2		-29.3	16.5	13.8333	15.697	15.3434	1.36806	3		-29.3	0.919294	0.047491	2	0.04241	0.020332	3
-27.3	75.1139	71.3671	73.2405	2.64939	2		-29.2	15.5909	15.6818	15.803	15.6919	0.10641	3		-29.2	0.8875	0.031793	2	0.047589	0.001581	3
-27.1	75.038	72.4177	73.7279	1.85283	2		-29	15.6364	16.6515	15.6364	15.9748	0.586068	3		-29	0.862572	0.020751	2	0.051793	0.00871	3
-26.9	78.3544	73.4051	75.8798	3.49968	2		-28.8	17.3182	17.3182	16.5152	17.0505	0.463612	3		-28.8	0.859562	0.009045	2	0.067781	0.00689	3
-26.7	81.5063	72.8101	77.1582	6.14914	2		-28.6	18.1515	17	16.3636	17.1717	0.906232	3		-28.6	0.83059	0.059862	2	0.069582	0.013469	3
-26.5	80.6456	68.9747	74.8101	8.25257	2		-28.4	18.8485	16.4242	14.4394	16.5707	2.2082	3		-28.4	0.854952	0.068509	2	0.06065	0.032819	3
-26.3	79.2911	67.7215	73.5063	8.18094	2		-28.2	22.0909	15.7879	14.6212	17.5	4.0184	3		-28.2	0.839903	0.030996	2	0.074461	0.059722	3
-26.1	80.7595	71.924	76.3418	6.24764	2		-28	23.7273	14.6364	14.7879	17.7172	5.20545	3		-28	0.831437	0.018491	2	0.077689	0.077364	3
-25.9	77.3038	75.9114	76.6076	0.984575	2		-27.8	21.0455	15	14.8182	16.9546	3.54402	3		-27.8	0.817515	0.013968	2	0.066355	0.052672	3
-25.7	74.4177	76.9873	75.7025	1.81698	2		-27.6	16.7576	15.8939	14.8636	15.8384	0.94822	3		-27.6	0.808861	0.002527	2	0.049766	0.014093	3
-25.6	72.3165	74.519	73.4177	1.5574	2		-27.4	14.2121	15.6818	15.1667	15.0202	0.745722	3		-27.4	0.821466	0.030197	2	0.037606	0.011083	3
-25.4	74.3544	74.3671	74.3607	0.00898	2		-27.3	14.2879	16.8939	15.4394	15.5404	1.30593	3		-27.3	0.774716	0.039376	2	0.045337	0.019409	3
-25.2	72.2405	75.481	73.8607	2.29138	2		-27.1	15.7879	17.0152	15.8939	16.2323	0.680051	3		-27.1	0.781959	0.027537	2	0.055621	0.010107	3
-25	70.8354	78.6835	74.7595	5.54945	2		-26.9	15.3485	15.6515	15.8182	15.6061	0.238123	3		-26.9	0.813941	0.052013	2	0.046313	0.003539	3
-24.8	73.7721	78.6582	76.2151	3.45499	2		-26.7	16.8788	14.8788	15.8788	15.8788	1	3		-26.7	0.832941	0.09139	2	0.050367	0.014862	3
-24.6	74.9494	78.6835	76.8165	2.64041	2		-26.5	17.7576	15.8636	16.2879	16.6364	0.993922	3		-26.5	0.798044	0.122651	2	0.061626	0.014772	3
-24.4	71.9494	78.9367	75.443	4.94077	2		-26.3	18.7273	16.0152	16.3182	17.0202	1.48611	3		-26.3	0.778666	0.121587	2	0.067331	0.022087	3
-24.2	72.2152	85.1139	78.6646	9.12076	2		-26.1	19.7576	14.8485	18.2273	17.6111	2.51188	3		-26.1	0.820807	0.092854	2	0.076113	0.037332	3
-24	72.1013	91.8481	81.9747	13.9631	2		-25.9	20.1364	15.4091	18.4697	18.0051	2.39766	3		-25.9	0.824758	0.014633	2	0.081967	0.035634	3
-23.9	70.1899	95.7595	82.9747	18.0804	2		-25.7	24.6061	15.5909	16.9242	19.0404	4.86592	3		-25.7	0.811307	0.027004	2	0.097355	0.072318	3
-23.7	68.3038	93.0506	80.6772	17.4986	2		-25.6	22.1818	16.0606	15.6667	17.9697	3.6531	3		-25.6	0.77735	0.023146	2	0.081442	0.054293	3
-23.5	68.5063	91.5063	80.0063	16.2635	2		-25.4	21.0758	16.3333	16.0455	17.8182	2.82483	3		-25.4	0.791365	0.000133	2	0.07919	0.041983	3
-23.3	63.3291	94.2152	78.7721	21.8398	2		-25.2	22.4697	15.3182	15.3788	17.7222	4.11154	3		-25.2	0.783934	0.034055	2	0.077764	0.061106	3
-23.1	58.7595	90.6709	74.7152	22.5648	2		-25	20.697	15.2424	14.697	16.8788	3.31788	3		-25	0.797291	0.082477	2	0.065229	0.049311	3
-22.9	54.7722	87.2152	70.9937	22.9407	2		-24.8	19.2727	14.5758	15.3485	16.399	2.51851	3		-24.8	0.818926	0.051349	2	0.058098	0.037431	3
-22.7	52.9114	83.5316	68.2215	21.6517	2		-24.6	17.4091	14.7424	16.8333	16.3283	1.40325	3		-24.6	0.827862	0.039242	2	0.057047	0.020855	3
-22.5	52.1013	78.9873	65.5443	19.0113	2		-24.4	16.4697	14.8485	16.9091	16.0758	1.08531	3		-24.4	0.807451	0.073431	2	0.053294	0.01613	3
-22.3	55.1266	73.7721	64.4493	13.1844	2		-24.2	17.4697	15.5909	16.697	16.5859	0.944317	3		-24.2	0.855329	0.135555	2	0.060875	0.014035	3
-22.1	59.3038	71.2658	65.2848	8.45841	2		-24	18.1212	17.0303	15.8636	17.005	1.12901	3		-24	0.904525	0.207522	2	0.067105	0.01678	3
-22	57.0506	69.557	63.3038	8.84336	2		-23.9	16.9242	18.7121	14.803	16.8131	1.95692	3		-23.9	0.919387	0.268715	2	0.064252	0.029084	3
-21.8	55.8608	66.2532	61.057	7.34854	2		-23.7	15.5455	18.0606	15.1818	16.2626	1.56767	3		-23.7	0.885242	0.260068	2	0.056071	0.023299	3
-21.6	54.8987	65.1392	60.0189	7.24113	2		-23.5	15.5152	19.3485	14.6515	16.5051	2.50007	3		-23.5	0.87527	0.241711	2	0.059674	0.037156	3
-21.4	58.1392	67.2785	62.7088	6.46246	2		-23.3	17.5303	17.2121	14.2273	16.3232	1.82209	3		-23.3	0.856928	0.324587	2	0.056972	0.02708	3
-21.2	61.4937	67.481	64.4874	4.23366	2		-23.1	22.4394	16.4848	14.697	17.8737	4.05377	3		-23.1	0.796633	0.335362	2	0.080016	0.060248	3
-21	63.3671	63.1899	63.2785	0.125299	2		-22.9	26.8333	15.9697	15.1818	19.3283	6.51148	3		-22.9	0.741323	0.340949	2	0.101633	0.096775	3
-20.8	64.6329	59.443	62.038	3.66981	2		-22.7	29.2424	14.7879	14.7424	19.5909	8.35848	3		-22.7	0.700122	0.321793	2	0.105536	0.124225	3
-20.6	66.557	57.6835	62.1202	6.27451	2		-22.5	34.2121	14.9091	15.0606	21.3939	11.1011	3		-22.5	0.660333	0.282549	2	0.132334	0.164987	3
-20.4	66.0506	56.3544	61.2025	6.85625	2		-22.3	39.6667	15.8182	15.3485	23.6111	13.9065	3		-22.3	0.64406	0.195949	2	0.165286	0.206681	3
-20.3	64.5316	54.3038	59.4177	7.23215	2		-22.1	37.303	15.9848	14.6818	22.6565	12.7009	3		-22.1	0.656477	0.125711	2	0.151099	0.188764	3
-20.1	66.1519	51.9747	59.0633	10.0248	2		-22	32.3636	15.2424	14.4242	20.6767	10.1294	3		-22	0.627035	0.131432	2	0.121674	0.150545	3
-19.9	65.7595	51.2911	58.5253	10.2307	2		-21.8	28.5909	17.0758	14.7121	20.1263	7.42525	3		-21.8	0.593642	0.109215	2	0.113493	0.110355	3
-19.7	64.2911	56.443	60.367	5.54945	2		-21.6	21.5	16.3182	14.5455	17.4546	3.61383	3		-21.6	0.578215	0.107619	2	0.073786	0.053709	3
-19.5	66.7089	62.3038	64.5063	3.11488	2		-21.4	16.9242	15.0152	14.8485	15.596	1.1533	3		-21.4	0.618192	0.096046	2	0.046163	0.017141	3
-19.3	67.7215	67.8101	67.7658	0.06265	2		-21.2	16.7424	16.1212	15.5303	16.1313	0.606113	3		-21.2	0.644625	0.062921	2	0.054119	0.009008	3
-19.1	71.3924	67.4304	69.4114	2.80156	2		-21	15.9697	16.4848	16.2576	16.2374	0.258145	3		-21	0.626659	0.001862	2	0.055696	0.003837	3
-18.9	72.7215	64.8354	68.7785	5.57632	2		-20.8	15.8939	19.3788	15.5152	16.9293	2.12976	3		-20.8	0.608221	0.054541	2	0.065979	0.031653	3
-18.7	70.5823	64.5443	67.5633	4.26951	2		-20.6	17.6364	21.5606	15.2727	18.1566	3.17606	3		-20.6	0.609444	0.093253	2	0.084219	0.047203	3
-18.6	66.5063	64.7975	65.6519	1.2083	2		-20.4	18.8636	17.3636	15.0455	17.0909	1.9236	3		-20.4	0.595805	0.101899	2	0.068381	0.028589	3
-18.4	65.0506	67.8734	66.462	1.99602	2		-20.3	18.3485	15.4848	13.3939	15.7424	2.48732	3		-20.3	0.569279	0.107486	2	0.048339	0.036967	3
-18.2	68.3924	75.0253	71.7088	4.69017	2		-20.1	17.3636	15.0303	12.8636	15.0858	2.25051	3		-20.1	0.564011	0.14899	2	0.038581	0.033448	3
-18	69.5823	77.6835	73.6329	5.72841	2		-19.9	15.1061	18.5758	13.1818	15.6212	2.73365	3		-19.9	0.556016	0.152051	2	0.046538	0.040628	3
-17.8	65.076	78.6329	71.8544	9.58618	2		-19.7	14.8333	25.0455	14.5152	18.1313	5.98996	3		-19.7	0.583388	0.082477	2	0.083844	0.089024	3
-17.6	63.3291	80.6329	71.981	12.2356	2		-19.5	14.3182	21.6212	14.6818	16.8737	4.11544	3		-19.5	0.644907	0.046294	2	0.065153	0.061165	3
-17.4	61.7342	85	73.3671	16.4514	2		-19.3	14.1061	16.2424	14.6818	15.0101	1.10534	3		-19.3	0.69335	0.000931	2	0.037456	0.016428	3
-17.2	58.2152	89.1139	73.6646	21.8487	2		-19.1	14.1515	16.303	15.0909	15.1818	1.07863	3		-19.1	0.717807	0.041637	2	0.040008	0.016031	3
-17	59.4051	91.8354	75.6202	22.9317	2		-18.9	15.0758	16.4091	15.6818	15.7222	0.667569	3		-18.9	0.7084	0.082876	2	0.04804	0.009922	3
-16.8	63.7975	84.4177	74.1076	14.5807	2		-18.7	15.6061	16.6515	16.1364	16.1313	0.522718	3		-18.7	0.69034	0.063454	2	0.05412	0.007769	3
-16.7	67.9367	79.3671	73.6519	8.08251	2		-18.6	17.0152	15.2879	16.8939	16.399	0.96415	3		-18.6	0.661933	0.017958	2	0.058098	0.014329	3
-16.5	71.6329	78.3291	74.981	4.73493	2		-18.4	16.0758	14.7727	15.9242	15.5909	0.712625	3		-18.4	0.673972	0.029665	2	0.046088	0.010591	3
-16.3	74.0127	76.3418	75.1773	1.64692	2		-18.2	16.6212	15.6061	16.0455	16.0909	0.509073	3		-18.2	0.751952	0.069706	2	0.053519	0.007566	3
-16.1	70.2025	71.3165	70.7595	0.787717	2		-18	15.3939	16.803	16.1818	16.1262	0.706192	3		-18	0.780548	0.085137	2	0.054044	0.010496	3
-15.9	66.8481	68.1646	67.5063	0.930906	2		-17.8	15.4091	17.1364	16.7879	16.4445	0.913428	3		-17.8	0.754116	0.142472	2	0.058774	0.013576	3
-15.7	65.7215	67.1772	66.4493	1.02934	2		-17.6	15.5303	17.1364	16.6364	16.4344	0.82189	3		-17.6	0.755997	0.181848	2	0.058623	0.012215	3
-15.5	65.4937	64.8608	65.1773	0.447528	2		-17.4	16.4091	16.2727	15.4545	16.0454	0.516288	3		-17.4	0.776597	0.244504	2	0.052843	0.007673	3
-15.3	61.8354	66.4684	64.1519	3.27603	2		-17.2	17.6667	14.4697	14.4394	15.5253	1.8546	3		-17.2	0.781018	0.324719	2	0.045112	0.027563	3
-15.1	61	67.3418	64.1709	4.48433	2		-17	19.0152	14.4242	14.3333	15.9242	2.67724	3		-17	0.810084	0.340815	2	0.051042	0.03979	3
-15	60.3418	67.4684	63.9051	5.03927	2		-16.8	16.1061	14.7121	14.2576	15.0253	0.96322	3		-16.8	0.787603	0.216701	2	0.037681	0.014316	3
-14.8	58.1899	69.4937	63.8418	7.99299	2		-16.7	15.4394	14.9091	14.8788	15.0758	0.31528	3		-16.7	0.78083	0.120124	2	0.038432	0.004686	3
-14.6	53	70.9873	61.9937	12.7189	2		-16.5	16.3182	14.4848	14.5152	15.1061	1.04985	3		-16.5	0.800583	0.070371	2	0.038882	0.015603	3
-14.4	48.6582	68.9873	58.8227	14.3748	2		-16.3	16.8485	13.3939	15.6061	15.2828	1.74984	3		-16.3	0.8035	0.024477	2	0.041509	0.026006	3
-14.2	47.0886	67.8608	57.4747	14.6882	2		-16.1	15.9848	14.1818	15.1212	15.0959	0.901766	3		-16.1	0.737843	0.011707	2	0.038731	0.013402	3
-14	47.038	69.4557	58.2469	15.8517	2		-15.9	14.8485	14.4394	14.7879	14.6919	0.220789	3		-15.9	0.689494	0.013835	2	0.032727	0.003281	3
-13.8	46.6835	70.5949	58.6392	16.9079	2		-15.7	14.4848	15.0455	14.5758	14.702	0.300911	3		-15.7	0.673784	0.015298	2	0.032877	0.004472	3
-13.6	46.8228	70.8987	58.8608	17.0242	2		-15.5	14.5303	16.303	14.6061	15.1465	1.0023	3		-15.5	0.654878	0.006651	2	0.039482	0.014896	3
-13.4	50.1013	69.6456	59.8734	13.8199	2		-15.3	14.4697	15.8636	14.5455	14.9596	0.783804	3		-15.3	0.639639	0.048689	2	0.036705	0.011649	3
-13.3	55.557	70.0633	62.8102	10.2575	2		-15.1	14.3636	13.9545	14.7879	14.3687	0.416723	3		-15.1	0.639922	0.066647	2	0.027923	0.006193	3
-13.1	57.8608	69.1013	63.4811	7.94823	2		-15	15.2424	14.9545	15.3182	15.1717	0.191881	3		-15	0.635971	0.074895	2	0.039857	0.002852	3
-12.9	61.0127	63.7848	62.3987	1.96017	2		-14.8	15.9242	14.4848	18.3182	16.2424	1.93641	3		-14.8	0.63503	0.118793	2	0.05577	0.028779	3
-12.7	66.5696	65.0506	65.8101	1.0741	2		-14.6	16.3333	14	19.9848	16.7727	3.0165	3		-14.6	0.607563	0.189031	2	0.063652	0.044832	3
-12.5	66.7848	65.2785	66.0316	1.06512	2		-14.4	17.8485	15.1667	16.4545	16.4899	1.34125	3		-14.4	0.560436	0.213642	2	0.059449	0.019934	3
-12.3	64.4177	67.2532	65.8354	2.005	2		-14.2	17.6364	12.9848	14.4394	15.0202	2.37957	3		-14.2	0.540401	0.218298	2	0.037606	0.035366	3
-12.1	67.2152	70.3165	68.7659	2.19295	2		-14	16.197	14.3636	15.4697	15.3434	0.923199	3		-14	0.551877	0.235591	2	0.04241	0.013721	3
-11.9	61.7342	74.2405	67.9874	8.84329	2		-13.8	16.5152	16.5909	16.697	16.601	0.091323	3		-13.8	0.557708	0.251289	2	0.0611	0.001357	3
-11.7	62.1646	73.8861	68.0254	8.28835	2		-13.6	16.7727	15.4545	16.6818	16.303	0.736227	3		-13.6	0.561001	0.253018	2	0.056671	0.010942	3
-11.5	63.3418	70.7342	67.038	5.22722	2		-13.4	17.697	15.197	16.2879	16.394	1.25337	3		-13.4	0.576052	0.205394	2	0.058023	0.018628	3
-11.4	63.4684	66	64.7342	1.79011	2		-13.3	19.4848	16.7879	15.1061	17.1263	2.20887	3		-13.3	0.619698	0.152449	2	0.068907	0.032829	3
-11.2	64.1899	64.2532	64.2215	0.04476	2		-13.1	19.2121	18.1667	14.6212	17.3333	2.40624	3		-13.1	0.629669	0.118128	2	0.071984	0.035762	3
-11	65.1392	66.3544	65.7468	0.859276	2		-12.9	17	22.3333	13.9848	17.7727	4.22755	3		-12.9	0.613584	0.029132	2	0.078514	0.062831	3
-10.8	65.1519	66.5696	65.8607	1.00246	2		-12.7	16.7273	21.7424	14.2879	17.5859	3.80069	3		-12.7	0.664284	0.015963	2	0.075737	0.056487	3
-10.6	63.8101	60.924	62.367	2.04078	2		-12.5	18.6667	19.4091	15.1212	17.7323	2.29157	3		-12.5	0.667576	0.01583	2	0.077914	0.034058	3
-10.4	61.7975	59.3671	60.5823	1.71855	2		-12.3	23.7273	17.4091	15.4545	18.8636	4.32395	3		-12.3	0.664661	0.029799	2	0.094728	0.064263	3
-10.2	61.2911	58.8481	60.0696	1.72746	2		-12.1	27.5606	17.0152	14.7273	19.7677	6.84511	3		-12.1	0.708213	0.032592	2	0.108164	0.101733	3
-10	57.3418	57.962	57.6519	0.438548	2		-11.9	26.6515	16.5152	14.9697	19.3788	6.34557	3		-11.9	0.696642	0.131431	2	0.102384	0.094309	3
-9.8	50.0633	59.2658	54.6645	6.50715	2		-11.7	22.197	15.9545	15.8485	18	3.6351	3		-11.7	0.697207	0.123183	2	0.081892	0.054026	3
-9.7	45.5949	62.5063	54.0506	11.9582	2		-11.5	23.0455	15.2576	14.9091	17.7374	4.60025	3		-11.5	0.682533	0.077688	2	0.077989	0.06837	3
-9.5	49.1139	66.7215	57.9177	12.4505	2		-11.4	22.0909	14.4394	14.2576	16.9293	4.471	3		-11.4	0.648294	0.026605	2	0.065979	0.066449	3
-9.3	51.4557	61.8734	56.6645	7.36643	2		-11.2	20.8485	15.5606	13.8636	16.7576	3.64304	3		-11.2	0.640674	0.000665	2	0.063427	0.054144	3
-9.1	52.9367	60.519	56.7278	5.3615	2		-11	20.1515	15.3939	13.4697	16.3384	3.43957	3		-11	0.663343	0.012771	2	0.057197	0.05112	3
-8.9	54.5316	60.6962	57.6139	4.35903	2		-10.8	21.0455	14.9091	13.6818	16.5455	3.94516	3		-10.8	0.665037	0.014899	2	0.060275	0.058634	3
-8.7	53.8101	62.3797	58.0949	6.05962	2		-10.6	19.4848	15.8485	12.7424	16.0252	3.37467	3		-10.6	0.613112	0.03033	2	0.052543	0.050155	3
-8.5	56.2911	64.3671	60.3291	5.71059	2		-10.4	18.4091	14.0909	12.5909	15.0303	3.02072	3		-10.4	0.586587	0.025541	2	0.037756	0.044894	3
-8.3	61.4177	61.5696	61.4937	0.10741	2		-10.2	18.5606	15.6212	12.8485	15.6768	2.85645	3		-10.2	0.578967	0.025674	2	0.047364	0.042453	3
-8.1	63.1772	57.1139	60.1456	4.2874	2		-10	18.2576	15.7121	14.3788	16.1162	1.97072	3		-10	0.543035	0.006518	2	0.053894	0.029289	3
-8	63.8481	58.8861	61.3671	3.50866	2		-9.8	18.5	15.303	13.4091	15.7374	2.5731	3		-9.8	0.498636	0.096711	2	0.048264	0.038242	3
-7.8	63.7595	58.7089	61.2342	3.57131	2		-9.7	17.1818	14.8333	12.8333	14.9495	2.17658	3		-9.7	0.489512	0.177725	2	0.036555	0.032349	3
-7.6	66.5823	57.8354	62.2088	6.18499	2		-9.5	16.697	15.1212	12.4848	14.7677	2.12824	3		-9.5	0.546985	0.185041	2	0.033853	0.03163	3
-7.4	65.2911	56.3418	60.8165	6.32811	2		-9.3	15.2576	18.3333	12.5455	15.3788	2.8958	3		-9.3	0.528361	0.109481	2	0.042935	0.043038	3
-7.2	62.6076	55.3671	58.9873	5.11981	2		-9.1	16.1364	17.8939	13.4848	15.8384	2.21961	3		-9.1	0.529302	0.079684	2	0.049766	0.032988	3
-7	59.0633	56.3038	57.6835	1.95126	2		-8.9	15.6212	14.8939	13.3333	14.6161	1.16897	3		-8.9	0.54247	0.064785	2	0.031601	0.017373	3
-6.8	57.8987	58.9494	58.4241	0.742957	2		-8.7	17.6061	13.9394	14.2879	15.2778	2.02388	3		-8.7	0.549619	0.090059	2	0.041434	0.030079	3
-6.6	58.6203	58.6709	58.6456	0.03578	2		-8.5	18.9394	13.3485	15.2121	15.8333	2.84675	3		-8.5	0.582824	0.084872	2	0.049691	0.042309	3
-6.4	57.443	60.1519	58.7974	1.91548	2		-8.3	22.3939	13.197	14.6212	16.7374	4.95019	3		-8.3	0.600132	0.001596	2	0.063127	0.073571	3
-6.2	54.7975	62.1899	58.4937	5.22722	2		-8.1	28.2424	14.9545	14.6364	19.2778	7.76523	3		-8.1	0.580096	0.06372	2	0.100883	0.115408	3
-6.1	54.9494	64.7468	59.8481	6.92781	2		-8	29.303	16.8636	14.7879	20.3182	7.85	3		-8	0.598251	0.052146	2	0.116345	0.116668	3
-5.9	53.6329	69.2025	61.4177	11.0094	2		-7.8	28.0909	20.2879	15.6212	21.3333	6.30024	3		-7.8	0.596276	0.053078	2	0.131433	0.093635	3
-5.7	50.519	67.5823	59.0506	12.0656	2		-7.6	23.6212	19.1364	15.5455	19.4344	4.04609	3		-7.6	0.610761	0.091923	2	0.10321	0.060134	3
-5.5	51.7342	65.962	58.8481	10.0606	2		-7.4	18.8788	15.5152	15.9091	16.7677	1.83884	3		-7.4	0.590067	0.09405	2	0.063578	0.027329	3
-5.3	52.3038	65.3671	58.8355	9.23715	2		-7.2	15.803	12.5	15.6212	14.6414	1.85673	3		-7.2	0.562883	0.076092	2	0.031976	0.027595	3
-5.1	51.8228	64.1266	57.9747	8.7001	2		-7	14	12.4848	15.3182	13.9343	1.41784	3		-7	0.543505	0.029	2	0.021467	0.021072	3
-4.9	52.4937	64.2405	58.3671	8.30624	2		-6.8	14.0909	13.7727	14.8182	14.2273	0.535924	3		-6.8	0.554511	0.011042	2	0.025821	0.007965	3
-4.7	53.3165	63.4557	58.3861	7.1695	2		-6.6	12.3333	15.3485	14.1212	13.9343	1.51626	3		-6.6	0.557804	0.000532	2	0.021467	0.022535	3
-4.5	55.4177	60.2785	57.8481	3.4371	2		-6.4	12.7879	14.2576	14.0909	13.7121	0.804738	3		-6.4	0.56006	0.028468	2	0.018165	0.01196	3
-4.4	55.7215	59.8987	57.8101	2.95373	2		-6.2	15.4697	15.6212	14.4091	15.1667	0.660431	3		-6.2	0.555546	0.077688	2	0.039783	0.009815	3
-4.2	54.4557	60.7342	57.5949	4.43957	2		-6.1	15.0909	16.2727	13.2273	14.8636	1.53537	3		-6.1	0.575675	0.102962	2	0.035279	0.022819	3
-4	50.3038	59.4051	54.8544	6.43559	2		-5.9	14.5	15.5303	13.4242	14.4848	1.05313	3		-5.9	0.599003	0.163623	2	0.029649	0.015652	3
-3.8	49.6835	57.9367	53.8101	5.83589	2		-5.7	16.4848	16.2121	15.2879	15.9949	0.627306	3		-5.7	0.563823	0.179321	2	0.052092	0.009323	3
-3.6	53.3671	58	55.6835	3.27596	2		-5.5	15.1818	15.9091	14.5	15.197	0.704672	3		-5.5	0.560813	0.149522	2	0.040233	0.010473	3
-3.4	56.4684	58.5443	57.5063	1.46788	2		-5.3	14.7879	17.3939	13.5455	15.2424	1.96405	3		-5.3	0.560625	0.137284	2	0.040909	0.02919	3
-3.2	56.1899	57.0633	56.6266	0.617587	2		-5.1	16.3333	17.1061	13.1061	15.5152	2.12179	3		-5.1	0.547832	0.129303	2	0.044962	0.031535	3
-3	52.8734	52.7595	52.8165	0.080539	2		-4.9	15.2121	16.1667	14.1515	15.1768	1.00806	3		-4.9	0.553664	0.123449	2	0.039933	0.014982	3
-2.8	51.5443	52.7595	52.1519	0.859276	2		-4.7	14.5	15.5	15.0909	15.0303	0.502747	3		-4.7	0.553947	0.106554	2	0.037756	0.007472	3
-2.7	52.481	55.3038	53.8924	1.99602	2		-4.5	13.7121	14.4242	15.5455	14.5606	0.92428	3		-4.5	0.545951	0.051083	2	0.030775	0.013737	3
-2.5	54.4937	55.6456	55.0697	0.814516	2		-4.4	15.6212	15.8182	15.0455	15.495	0.401519	3		-4.4	0.545386	0.043899	2	0.044662	0.005967	3
-2.3	52.7722	55.076	53.9241	1.62903	2		-4.2	15.7727	16.6212	16	16.1313	0.439224	3		-4.2	0.542189	0.065982	2	0.054119	0.006528	3
-2.1	51.557	58.443	55	4.86914	2		-4	16.8333	14.9848	14.5758	15.4646	1.20281	3		-4	0.501459	0.095647	2	0.044211	0.017876	3
-1.9	51.8354	60.3038	56.0696	5.98806	2		-3.8	17.3333	13.8636	15.0909	15.4293	1.75942	3		-3.8	0.485937	0.086734	2	0.043685	0.026149	3
-1.7	51.4304	60.8861	56.1583	6.68619	2		-3.6	17.9697	13.8788	15.6818	15.8434	2.05023	3		-3.6	0.513781	0.048688	2	0.049841	0.030471	3
-1.5	50.8861	62.519	56.7026	8.2257	2		-3.4	18.9697	14.7121	14.7273	16.1364	2.45375	3		-3.4	0.540872	0.021816	2	0.054195	0.036468	3
-1.3	51.6076	66.2405	58.9241	10.347	2		-3.2	18.9242	15.3333	15.9394	16.7323	1.92228	3		-3.2	0.527797	0.009179	2	0.063051	0.028569	3
-1.1	54.6709	64.2785	59.4747	6.7936	2		-3	19.7879	14.5909	15.6515	16.6768	2.74601	3		-3	0.47117	0.001197	2	0.062226	0.040812	3
-0.9	56.7468	58.9367	57.8417	1.54849	2		-2.8	18.4848	13.7273	14.4697	15.5606	2.55949	3		-2.8	0.461293	0.012771	2	0.045637	0.03804	3
-0.8	56.0253	57.8354	56.9303	1.27993	2		-2.6	15.697	13.9697	16.2273	15.298	1.1805	3		-2.7	0.487161	0.029665	2	0.041735	0.017545	3
-0.6	59.4684	56.924	58.1962	1.79916	2		-2.5	14.4545	14.0455	16.0606	14.8535	1.06517	3		-2.5	0.504657	0.012106	2	0.035129	0.015831	3
-0.4	62.8228	55.3038	59.0633	5.31674	2		-2.3	13.3182	13.3485	15.3333	14	1.15477	3		-2.3	0.487632	0.024211	2	0.022443	0.017162	3
-0.2	65.5443	57.1013	61.3228	5.9701	2		-2.1	13.1061	13.4091	15.803	14.1061	1.47738	3		-2.1	0.503622	0.072366	2	0.02402	0.021957	3
0	64.9747	60.6456	62.8102	3.06114	2		-1.9	13.8788	13.6515	15.3939	14.3081	0.947202	3		-1.9	0.519519	0.088996	2	0.027022	0.014078	3
0.2	65.1519	59.4557	62.3038	4.02782	2		-1.7	14.2576	15.6364	14.9394	14.9445	0.689414	3		-1.7	0.520836	0.099371	2	0.03648	0.010246	3
0.4	66.481	62.8608	64.6709	2.55987	2		-1.5	14.4394	17.1364	15.6364	15.7374	1.35133	3		-1.5	0.528926	0.122252	2	0.048265	0.020084	3
0.6	65.8734	67.2279	66.5507	0.957776	2		-1.3	15.5758	14.9697	16.0758	15.5404	0.553897	3		-1.3	0.561942	0.153779	2	0.045338	0.008232	3
0.8	70.0506	68.9494	69.5	0.778666	2		-1.1	17.3182	13.4242	16.2879	15.6768	2.01765	3		-1.1	0.570126	0.100968	2	0.047364	0.029987	3
0.9	76.443	66.6835	71.5632	6.90101	2		-0.9	19.4848	13.3333	16.7121	16.5101	3.08072	3		-0.9	0.545857	0.023014	2	0.059749	0.045786	3
1.1	83.0633	64.5316	73.7974	13.1039	2		-0.8	18.1667	13.4242	16.8485	16.1465	2.44795	3		-0.8	0.532311	0.019023	2	0.054345	0.036382	3
1.3	91.9747	68.7721	80.3734	16.4067	2		-0.6	18.0606	14.0455	18.8788	16.995	2.58687	3		-0.6	0.551124	0.02674	2	0.066955	0.038447	3
1.5	94.2279	71.6709	82.9494	15.9502	2		-0.4	18.5	14.1667	17.8333	16.8333	2.33331	3		-0.4	0.564011	0.079018	2	0.064553	0.034678	3
1.7	93.5696	78.7975	86.1835	10.4454	2		-0.2	19.303	13.5606	13.8333	15.5656	3.23952	3		-0.2	0.597593	0.088729	2	0.045712	0.048146	3
1.9	93.1392	82.962	88.0506	7.19637	2		0	18.8939	13.4545	12.7727	15.0404	3.35462	3		0	0.619698	0.045495	2	0.037906	0.049857	3
2.1	95.5949	81.2025	88.3987	10.177	2		0.2	19.8788	14.0606	12.3939	15.4444	3.92965	3		0.2	0.612172	0.059862	2	0.043911	0.058403	3
2.3	91.4684	81.3165	86.3924	7.17848	2		0.4	20.9545	14.2424	13.2576	16.1515	4.18856	3		0.4	0.647353	0.038045	2	0.054419	0.062251	3
2.5	86.6456	81.924	84.2848	3.33867	2		0.6	23.6061	13.3182	13.9242	16.9495	5.77274	3		0.6	0.67529	0.014235	2	0.066279	0.085796	3
2.6	86	78.4177	82.2088	5.3615	2		0.8	28.4545	12.1364	15.0455	18.5455	8.70387	3		0.8	0.719124	0.011573	2	0.089999	0.129359	3
2.8	83.9114	78.0127	80.9621	4.17101	2		0.9	37.9848	12.2727	14.6061	21.6212	14.2192	3		0.9	0.749788	0.102564	2	0.135711	0.211329	3
3	82.038	82.8228	82.4304	0.554937	2		1.1	40.2879	13.9848	14.5909	22.9545	15.0142	3		1.1	0.782993	0.194753	2	0.155527	0.223144	3
3.2	82.0253	87.6835	84.8544	4.00095	2		1.3	35.7121	13.7727	14.6212	21.3687	12.429	3		1.3	0.880726	0.24384	2	0.131958	0.184723	3
3.4	74.924	92.8481	83.886	12.6743	2		1.5	30.2576	15.2273	15.4848	20.3232	8.60438	3		1.5	0.919011	0.237055	2	0.116421	0.12788	3
3.6	69.6582	96.8861	83.2721	19.253	2		1.7	27.7576	17.4697	15.5758	20.2677	6.5552	3		1.7	0.967078	0.155242	2	0.115595	0.097425	3
3.8	66.7595	98.8608	82.8101	22.699	2		1.9	27.1818	17.8788	16.6818	20.5808	5.74788	3		1.9	0.994826	0.106954	2	0.120249	0.085426	3
4	65.8608	95.6709	80.7659	21.0789	2		2.1	25.2273	16.803	18.4394	20.1566	4.46696	3		2.1	1	0.151252	2	0.113944	0.066389	3
4.2	68.6203	91.6962	80.1582	16.3171	2		2.3	22.5909	17.1364	17.3788	19.0354	3.08157	3		2.3	0.970183	0.106688	2	0.09728	0.045799	3
4.4	71.0506	85.8101	78.4304	10.4365	2		2.5	20.3485	19.2576	16.2273	18.6111	2.1353	3		2.5	0.938858	0.04962	2	0.090975	0.031735	3
4.5	71.2025	89.1392	80.1709	12.6832	2		2.7	19.9091	19.4394	16.803	18.7172	1.67427	3		2.6	0.908005	0.079684	2	0.092551	0.024883	3
4.7	68.6835	90.3797	79.5316	15.3415	2		2.8	18.8788	18.6364	15.697	17.7374	1.77119	3		2.8	0.889475	0.06199	2	0.077989	0.026324	3
4.9	70.1013	87.7595	78.9304	12.4862	2		3	20.4848	18.3182	14.8485	17.8838	2.84314	3		3	0.911298	0.008248	2	0.080166	0.042255	3
5.1	72.9367	85.6203	79.2785	8.96866	2		3.2	19.7424	18.697	14.5606	17.6667	2.74025	3		3.2	0.947324	0.059463	2	0.076938	0.040726	3
5.3	70.4304	83.3544	76.8924	9.13865	2		3.4	19.5	18.1212	15.1667	17.596	2.21388	3		3.4	0.932932	0.188367	2	0.075887	0.032903	3
5.5	65.1266	80.443	72.7848	10.8303	2		3.6	19.4242	16.5909	15.5606	17.1919	2.00069	3		3.6	0.923808	0.286142	2	0.069882	0.029735	3
5.7	65.8608	76.0886	70.9747	7.23215	2		3.8	21.9848	15.2879	14.9394	17.404	3.97088	3		3.8	0.916942	0.337358	2	0.073035	0.059016	3
5.9	65.3291	76.5063	70.9177	7.90347	2		4	23.2576	13.9394	14.2121	17.1364	5.3029	3		4	0.886559	0.313279	2	0.069057	0.078813	3
6.1	62.924	81.0506	71.9873	12.8174	2		4.2	25.5455	15	13.5606	18.0354	6.54366	3		4.2	0.877529	0.242508	2	0.082418	0.097253	3
6.2	59.2785	80.3797	69.8291	14.9208	2		4.4	25.0455	14.4091	14.3485	17.9344	6.1585	3		4.4	0.851848	0.15511	2	0.080917	0.091529	3
6.4	55.1266	77.4177	66.2721	15.7622	2		4.5	22.3939	12.8788	15.5	16.9242	4.91484	3		4.5	0.877716	0.1885	2	0.065904	0.073045	3
6.6	51.8481	75.4304	63.6392	16.6752	2		4.7	23.8939	13.0303	15.4545	17.4596	5.7026	3		4.7	0.868215	0.228009	2	0.07386	0.084753	3
6.8	49.3165	75.6962	62.5063	18.6533	2		4.9	20.3485	14.2424	15.1364	16.5758	3.29772	3		4.9	0.85928	0.185573	2	0.060725	0.049011	3
7	50.0127	71.6582	60.8355	15.3057	2		5.1	17.1364	15.6364	16.1061	16.293	0.767261	3		5.1	0.864454	0.133294	2	0.056522	0.011403	3
7.2	52.1392	66.6709	59.4051	10.2755	2		5.3	19.697	16.2879	14.2424	16.7424	2.75556	3		5.3	0.828991	0.13582	2	0.063202	0.040954	3
7.4	52.7848	64.3165	58.5506	8.15414	2		5.5	21.9242	16.9848	13.8485	17.5858	4.07126	3		5.5	0.767943	0.160963	2	0.075737	0.060508	3
7.6	54.7722	68.076	61.4241	9.40721	2		5.7	19.9545	16.3939	13.8788	16.7424	3.05281	3		5.7	0.741041	0.107486	2	0.063201	0.045371	3
7.8	54.1519	68.2405	61.1962	9.96214	2		5.9	18.697	15.9091	13.5606	16.0556	2.57133	3		5.9	0.740194	0.117463	2	0.052994	0.038216	3
8	52.1646	68.1013	60.133	11.269	2		6.1	20.9848	15.5	12.7727	16.4192	4.1825	3		6.1	0.756091	0.190495	2	0.058398	0.062161	3
8.1	53.5316	63.481	58.5063	7.03529	2		6.2	20.3333	14.5303	12.9848	15.9495	3.87436	3		6.2	0.724015	0.221756	2	0.051417	0.057581	3
8.3	56.8734	65.8608	61.3671	6.35505	2		6.4	22.0758	13.9394	13.1818	16.399	4.93082	3		6.4	0.671151	0.234261	2	0.058098	0.073283	3
8.5	58.5949	69.6582	64.1265	7.82293	2		6.6	26.4394	14.0303	14.0152	18.1616	7.16876	3		6.6	0.63202	0.24783	2	0.084294	0.106544	3
8.7	58.3291	70.3418	64.3354	8.49426	2		6.8	24.197	13.8333	14.6212	17.5505	5.7695	3		6.8	0.615183	0.277229	2	0.075212	0.085747	3
8.9	58.7342	67.3924	63.0633	6.12227	2		7	19.3636	14.8939	14.7273	16.3283	2.63	3		7	0.59035	0.227476	2	0.057047	0.039088	3
9.1	59.1772	66.7468	62.962	5.35252	2		7.2	20.1061	13.6061	14.6061	16.1061	3.5	3		7.2	0.569091	0.152716	2	0.053745	0.052018	3
9.3	59.4304	65.9747	62.7026	4.62752	2		7.4	20.4242	14.2424	14.5	16.3889	3.49707	3		7.4	0.556392	0.121188	2	0.057947	0.051974	3
9.5	61.7722	66.3671	64.0696	3.24909	2		7.6	18.6667	14.8636	15.1667	16.2323	2.11366	3		7.6	0.599098	0.139812	2	0.055621	0.031414	3
9.7	60.3418	64.7721	62.557	3.1327	2		7.8	19.0303	14.7879	14.9242	16.2475	2.41097	3		7.8	0.595711	0.148059	2	0.055846	0.035832	3
9.8	54.3544	64.6203	59.4873	7.25909	2		8	19.2879	15.0909	14.1364	16.1717	2.74055	3		8	0.579909	0.167481	2	0.05472	0.040731	3
10	52.7342	62.7848	57.7595	7.10685	2		8.1	20.0758	13.7576	14.0909	15.9748	3.55551	3		8.1	0.555733	0.10456	2	0.051793	0.052843	3
10.2	53.3544	59.8734	56.6139	4.60963	2		8.3	20.0303	13.2424	13.6212	15.6313	3.81435	3		8.3	0.598251	0.09445	2	0.046688	0.05669	3
10.4	54.8608	58.9494	56.9051	2.89108	2		8.5	19.303	14.4848	14.3788	16.0555	2.81289	3		8.5	0.639263	0.116266	2	0.052993	0.041806	3
10.6	54.8734	55.8861	55.3798	0.716087	2		8.7	22.2727	13.4242	15.6061	17.101	4.60978	3		8.7	0.642367	0.126243	2	0.068531	0.068511	3
10.8	55.7848	55.7595	55.7722	0.01789	2		8.9	25.6212	13.3788	16.1364	18.3788	6.42187	3		8.9	0.62346	0.09099	2	0.087522	0.095443	3
11	54.5823	50.9747	52.7785	2.55096	2		9.1	23.1061	13.697	15.9697	17.5909	4.90959	3		9.1	0.621955	0.07955	2	0.075813	0.072967	3
11.2	54.3544	47.0127	50.6835	5.19137	2		9.3	18.5303	14.2121	15.5455	16.096	2.2111	3		9.3	0.618099	0.068775	2	0.053594	0.032862	3
11.4	52.0506	49.2658	50.6582	1.96915	2		9.5	17.0909	15.2424	14.1364	15.4899	1.49272	3		9.5	0.638417	0.048289	2	0.044587	0.022185	3
11.5	47.5696	49.8481	48.7088	1.61114	2		9.7	15.2727	15.6667	12.9848	14.6414	1.44812	3		9.7	0.615935	0.046559	2	0.031976	0.021522	3
11.7	47.0886	51.3038	49.1962	2.9806	2		9.8	15.7273	16.2879	13.9242	15.3131	1.23508	3		9.8	0.570314	0.107886	2	0.041959	0.018356	3
11.9	45.7089	53.557	49.633	5.54945	2		10	15.3333	15.2727	12.9697	14.5252	1.34747	3		10	0.544634	0.105623	2	0.03025	0.020026	3
12.1	44.3418	51.6709	48.0063	5.18246	2		10.2	16.0455	15.1212	13.7121	14.9596	1.17506	3		10.2	0.527608	0.068509	2	0.036705	0.017464	3
12.3	44.962	47.5823	46.2722	1.85283	2		10.4	16.0606	14.9394	13.1061	14.702	1.49148	3		10.4	0.531936	0.042968	2	0.032877	0.022167	3
12.5	44.6582	46.3671	45.5127	1.20837	2		10.6	16.803	14.1667	13.6212	14.8636	1.70154	3		10.6	0.509266	0.010643	2	0.035279	0.025289	3
12.7	45.0127	44.8734	44.943	0.0985	2		10.8	16.2879	16.5909	14.303	15.7273	1.24272	3		10.8	0.515098	0.000266	2	0.048114	0.01847	3
12.9	46.9873	47.0127	47	0.017961	2		11	14.8636	18.9394	14.1212	15.9747	2.59417	3		11	0.470606	0.037913	2	0.051792	0.038555	3
13.1	48.7722	49.9367	49.3544	0.823426	2		11.2	15.0455	17.1061	13.5606	15.2374	1.78052	3		11.2	0.43947	0.077155	2	0.040834	0.026462	3
13.3	46.5696	50.2405	48.4051	2.59572	2		11.4	16.8182	15.1364	13.6061	15.1869	1.60665	3		11.4	0.439093	0.029266	2	0.040083	0.023878	3
13.4	45.0127	51.9367	48.4747	4.89601	2		11.5	20.0758	15.197	13	16.0909	3.62161	3		11.5	0.410122	0.023945	2	0.053519	0.053825	3
13.6	44.9494	53.3165	49.133	5.91643	2		11.7	25.5909	15.5303	12.8636	17.9949	6.71207	3		11.7	0.417365	0.044298	2	0.081817	0.099756	3
13.8	47.5063	54.9873	51.2468	5.28987	2		11.9	29.2879	18.0303	13.2121	20.1768	8.25005	3		11.9	0.423856	0.082477	2	0.114244	0.122614	3
14	48.6709	51.6709	50.1709	2.12132	2		12.1	22.7727	20.5606	13.8182	19.0505	4.66434	3		12.1	0.399681	0.077023	2	0.097505	0.069322	3
14.2	49.8354	48.9873	49.4113	0.599697	2		12.3	20.8636	20.2879	14.0303	18.3939	3.78996	3		12.3	0.373907	0.027537	2	0.087747	0.056327	3
14.4	48.481	47.4051	47.943	0.760776	2		12.5	19.7879	17.5909	14.0909	17.1566	2.87323	3		12.5	0.362619	0.017959	2	0.069357	0.042702	3
14.6	45.7975	43.0886	44.443	1.91548	2		12.7	20.6818	16.5909	16.1364	17.803	2.50342	3		12.7	0.354154	0.001464	2	0.078965	0.037206	3
14.8	46.5443	42.557	44.5506	2.81945	2		12.9	22.803	14.697	16.7727	18.0909	4.21071	3		12.9	0.384724	0.000267	2	0.083243	0.06258	3
15	46.2278	41.5696	43.8987	3.29385	2		13.1	23.9394	13.7121	16.5758	18.0758	5.27606	3		13.1	0.419717	0.012238	2	0.083018	0.078414	3
15.1	44.8861	41.4051	43.1456	2.46144	2		13.3	21.5303	14.197	15.2727	17	3.96005	3		13.3	0.405606	0.038578	2	0.06703	0.058855	3
15.3	41.5696	40.0253	40.7974	1.09198	2		13.4	21.7424	14.8636	15.9242	17.5101	3.70347	3		13.4	0.406642	0.072765	2	0.074611	0.055042	3
15.5	40.8228	37.5823	39.2026	2.29138	2		13.6	26.1515	16.9394	17.6364	20.2424	5.12925	3		13.6	0.416425	0.087931	2	0.11522	0.076232	3
15.7	38.924	37.8481	38.386	0.760776	2		13.8	27.7576	18.697	14.9545	20.4697	6.58306	3		13.8	0.447841	0.078619	2	0.118597	0.097839	3
15.9	38.2278	37.1519	37.6898	0.760776	2		14	26	19.1667	13.3182	19.495	6.34727	3		14	0.431851	0.031527	2	0.104111	0.094334	3
16.1	37.6076	38.7722	38.1899	0.823497	2		14.2	22.5	16.8333	13.8333	17.7222	4.4012	3		14.2	0.420562	0.008913	2	0.077763	0.065411	3
16.3	38.5063	39.4684	38.9873	0.680307	2		14.4	18.0909	14.5606	14.9545	15.8687	1.93456	3		14.4	0.39874	0.011307	2	0.050216	0.028752	3
16.5	40.2532	37.4304	38.8418	1.99602	2		14.6	16.2424	14.5758	15.3182	15.3788	0.834951	3		14.6	0.346722	0.028468	2	0.042935	0.012409	3
16.7	42.2785	34.8101	38.5443	5.28096	2		14.8	14.6667	13.6515	14.8333	14.3838	0.639666	3		14.8	0.348322	0.041903	2	0.028148	0.009507	3
16.8	39.7722	34.4304	37.1013	3.77722	2		15	15.0152	13.3333	16.9091	15.0859	1.78895	3		15	0.338632	0.048954	2	0.038582	0.026588	3
17	39.2911	37.2025	38.2468	1.47686	2		15.1	17.7273	12.4242	18.0758	16.0758	3.16715	3		15.1	0.327439	0.036582	2	0.053294	0.047071	3
17.2	38.0127	38.2658	38.1392	0.178969	2		15.3	22.1667	14	17.2121	17.7929	4.11422	3		15.3	0.292541	0.016229	2	0.078815	0.061146	3
17.4	36.6582	36.6962	36.6772	0.02687	2		15.5	26.2273	14.0455	16.0758	18.7829	6.5265	3		15.5	0.268837	0.034055	2	0.093527	0.096998	3
17.6	34.3418	36.4304	35.3861	1.47686	2		15.7	26.197	13.9848	16.1061	18.7626	6.52513	3		15.7	0.256702	0.011307	2	0.093227	0.096978	3
17.8	33.4684	34.8481	34.1583	0.975595	2		15.9	23.3182	12.6061	14.7727	16.899	5.66376	3		15.9	0.246355	0.011307	2	0.065529	0.084176	3
18	34.5063	35.1139	34.8101	0.429638	2		16.1	20.1515	12.697	14.2576	15.702	3.93156	3		16.1	0.253787	0.012239	2	0.047739	0.058432	3
18.2	34.9494	34.2911	34.6202	0.465488	2		16.3	18.4394	12.6212	13.9697	15.0101	3.04544	3		16.3	0.265639	0.010111	2	0.037456	0.045262	3
18.4	37.443	34.4937	35.9684	2.08547	2		16.5	17.5909	12.1515	13.3636	14.3687	2.85559	3		16.5	0.263476	0.029665	2	0.027923	0.04244	3
18.6	35.8608	32.2911	34.0759	2.52416	2		16.7	16.3636	11.697	14.3182	14.1263	2.33921	3		16.7	0.259054	0.078487	2	0.02432	0.034766	3
18.7	34.1392	32.8734	33.5063	0.895056	2		16.8	15.5303	13.3636	14.1667	14.3535	1.09537	3		16.8	0.237608	0.056138	2	0.027698	0.01628	3
18.9	33.519	34.7722	34.1456	0.886146	2		17	15.9848	14.3485	12.8788	14.404	1.55374	3		17	0.254633	0.021949	2	0.028448	0.023092	3
19.1	33.4051	38.2278	35.8165	3.41016	2		17.2	15.3788	14.5909	13.0606	14.3434	1.17875	3		17.2	0.253034	0.00266	2	0.027548	0.017519	3
19.3	32.3924	40.4304	36.4114	5.68372	2		17.4	15.0606	14.8182	12.9697	14.2828	1.14365	3		17.4	0.231305	0.000399	2	0.026647	0.016997	3
19.5	35.9873	41.4684	38.7278	3.87572	2		17.6	14.2576	16.303	12.7879	14.4495	1.76539	3		17.6	0.212116	0.021949	2	0.029124	0.026238	3
19.7	38.3418	40.5949	39.4684	1.59318	2		17.8	14.6364	16.4242	12.697	14.5859	1.86411	3		17.8	0.193868	0.014499	2	0.031151	0.027705	3
19.9	35.8354	42.6456	39.2405	4.81554	2		18	15.3939	15.6667	12.7727	14.6111	1.59793	3		18	0.203556	0.006385	2	0.031526	0.023749	3
20.1	35.7722	43.6456	39.7089	5.56733	2		18.2	15.0152	15.2273	13.5455	14.596	0.91592	3		18.2	0.200734	0.006918	2	0.031301	0.013613	3
20.3	33.962	41.4684	37.7152	5.30783	2		18.4	17.0455	15.2576	13.5152	15.2728	1.7652	3		18.4	0.22077	0.030995	2	0.04136	0.026235	3
20.4	35.1519	41.5949	38.3734	4.55589	2		18.6	19.0606	16.4091	12.7273	16.0657	3.18059	3		18.6	0.192645	0.037515	2	0.053144	0.047271	3
20.6	35.3291	39.443	37.386	2.90897	2		18.7	17.4242	16.0606	11.6667	15.0505	3.00873	3		18.7	0.184178	0.013302	2	0.038056	0.044716	3
20.8	33.7722	39.8734	36.8228	4.3142	2		18.9	15.4848	14.6667	11.4394	13.8636	2.13893	3		18.9	0.19368	0.01317	2	0.020417	0.031789	3
21	33.4177	39.1646	36.2912	4.06367	2		19.1	16.303	12.8636	11.8788	13.6818	2.32282	3		19.1	0.218512	0.050683	2	0.017714	0.034522	3
21.2	34.1139	38	36.057	2.74789	2		19.3	16.3485	13.3485	11.8333	13.8434	2.29793	3		19.3	0.227354	0.084473	2	0.020116	0.034152	3
21.4	33.3924	36.8228	35.1076	2.42566	2		19.5	17.4394	13.3333	12.5606	14.4444	2.62233	3		19.5	0.261782	0.057602	2	0.029049	0.038974	3
21.6	35.2785	37.3291	36.3038	1.44999	2		19.7	19.2576	13.3939	13.4242	15.3586	3.3767	3		19.7	0.272787	0.023678	2	0.042635	0.050185	3
21.8	37.4304	35.3291	36.3798	1.48584	2		19.9	23.0455	13.303	14.5152	16.9546	5.30961	3		19.9	0.269401	0.071569	2	0.066355	0.078912	3
22	36.8861	35.0253	35.9557	1.31578	2		20.1	22.8636	13.8182	14.5455	17.0758	5.02559	3		20.1	0.276363	0.082743	2	0.068156	0.074691	3
22.1	33.557	36.4684	35.0127	2.05867	2		20.3	19.1667	13.6667	14.3182	15.7172	3.00506	3		20.3	0.246732	0.078886	2	0.047965	0.044662	3
22.3	32.4304	36.0127	34.2216	2.53307	2		20.4	18.3636	13.3485	13.9091	15.2071	2.74797	3		20.4	0.256514	0.067711	2	0.040383	0.040841	3
22.5	30.1646	35.5949	32.8798	3.8398	2		20.6	17.0758	14.2727	14.0152	15.1212	1.69759	3		20.6	0.24184	0.043234	2	0.039107	0.02523	3
22.7	29.2532	35.2405	32.2469	4.23366	2		20.8	20.6364	13.8182	14.5909	16.3485	3.73347	3		20.8	0.233469	0.064118	2	0.057347	0.055488	3
22.9	30.443	35.4684	32.9557	3.55349	2		21	23.1667	13.7273	15.8333	17.5758	4.95507	3		21	0.225567	0.060395	2	0.075587	0.073643	3
23.1	30.1266	34.4051	32.2659	3.02536	2		21.2	19.6364	13.8333	15.3636	16.2778	3.00762	3		21.2	0.222087	0.04084	2	0.056296	0.0447	3
23.3	28.3797	35.8734	32.1266	5.29885	2		21.4	17.5	14.3333	14.8939	15.5757	1.68987	3		21.4	0.207977	0.036051	2	0.045862	0.025115	3
23.5	29.2658	34.3797	31.8227	3.61607	2		21.6	16.4394	14.3788	14.303	15.0404	1.21216	3		21.6	0.225755	0.02155	2	0.037906	0.018015	3
23.7	31.4304	33.3924	32.4114	1.38734	2		21.8	17.7273	18.9242	13.0909	16.5808	3.08102	3		21.8	0.226884	0.022083	2	0.0608	0.045791	3
23.9	33.2278	31.8354	32.5316	0.984575	2		22	18.2273	21.3788	12.3939	17.3333	4.55867	3		22	0.220582	0.019555	2	0.071984	0.067752	3
24	30.8734	31.3797	31.1266	0.358008	2		22.1	18.6667	18.4848	12.303	16.4848	3.62272	3		22.1	0.206567	0.030596	2	0.059373	0.053842	3
24.2	30.3291	31.7722	31.0507	1.02043	2		22.3	16.6212	16.1818	12.0455	14.9495	2.52452	3		22.3	0.194808	0.037647	2	0.036555	0.03752	3
24.4	28.7215	30.8481	29.7848	1.50373	2		22.5	15.6212	15.4394	12.1364	14.399	1.96158	3		22.5	0.174866	0.057068	2	0.028373	0.029153	3
24.6	28.2152	30	29.1076	1.26204	2		22.7	14.803	14.5758	11.9091	13.7626	1.60922	3		22.7	0.16546	0.062921	2	0.018916	0.023917	3
24.8	30.5316	30.2911	30.4113	0.170059	2		22.9	16.3939	13.4394	12.8939	14.2424	1.88311	3		22.9	0.175995	0.052813	2	0.026046	0.027987	3
25	29.4304	30.8734	30.1519	1.02035	2		23.1	19.7121	13.9242	15.0758	16.2374	3.0638	3		23.1	0.165742	0.044963	2	0.055696	0.045535	3
25.2	31.4937	31.2911	31.3924	0.14326	2		23.3	22.7121	14.9697	16.0152	17.899	4.20092	3		23.3	0.163672	0.078752	2	0.080391	0.062435	3
25.4	31.3924	29.8987	30.6456	1.05621	2		23.5	29.5455	14.2727	15.0152	19.6111	8.61142	3		23.5	0.159157	0.053743	2	0.105837	0.127985	3
25.6	31.8734	28.6962	30.2848	2.24662	2		23.7	34.1061	12.8939	14.197	20.399	11.8886	3		23.7	0.167906	0.020619	2	0.117547	0.17669	3
25.7	33.4937	29.2911	31.3924	2.97169	2		23.9	36.7424	12.9242	13.9848	21.2171	13.4557	3		23.9	0.169692	0.014633	2	0.129706	0.199982	3
25.9	31.3671	30.038	30.7025	0.939816	2		24	28.8636	12.0455	14.1667	18.3586	9.15921	3		24	0.14881	0.005321	2	0.087222	0.136126	3
26.1	29.7342	29.5823	29.6582	0.10741	2		24.2	18.6212	13.0455	14.2576	15.3081	2.93254	3		24.2	0.147682	0.015166	2	0.041885	0.043584	3
26.3	31.5063	29.2405	30.3734	1.60216	2		24.4	16.697	13.5	13.9091	14.702	1.73976	3		24.4	0.128869	0.022349	2	0.032877	0.025857	3
26.5	31.8608	30.5949	31.2279	0.895126	2		24.6	18.0606	12.8636	13.8636	14.9293	2.75752	3		24.6	0.118804	0.018757	2	0.036254	0.040983	3
26.7	32.443	31.7595	32.1013	0.483307	2		24.8	18.8939	12.9242	13.1212	14.9798	3.39117	3		24.8	0.138181	0.002527	2	0.037005	0.0504	3
26.9	30.7595	31.519	31.1393	0.537048	2		25	19.5606	14.197	13	15.5859	3.49386	3		25	0.134325	0.015165	2	0.046013	0.051926	3
27.1	29.1013	30.4937	29.7975	0.984575	2		25.2	16.9394	14.5303	14.2727	15.2475	1.47091	3		25.2	0.152761	0.002129	2	0.040984	0.021861	3
27.3	30.6076	30.5443	30.5759	0.04476	2		25.4	16.6515	14.8485	14.5152	15.3384	1.14932	3		25.4	0.141661	0.015698	2	0.042335	0.017081	3
27.4	31.5696	30.0506	30.8101	1.0741	2		25.6	16.6818	15.2879	14.6061	15.5253	1.05801	3		25.6	0.1363	0.03339	2	0.045112	0.015724	3
27.6	31.2785	31.3671	31.3228	0.06265	2		25.7	15.8636	14.0758	13.9242	14.6212	1.07862	3		25.7	0.152761	0.044166	2	0.031676	0.016031	3
27.8	31.5696	33.4684	32.519	1.34265	2		25.9	15.2273	13.4545	13.3788	14.0202	1.04606	3		25.9	0.142508	0.013968	2	0.022744	0.015547	3
28	30.2278	31.1266	30.6772	0.635548	2		26.1	14.9091	12.0303	14.2879	13.7424	1.51493	3		26.1	0.126988	0.001596	2	0.018615	0.022515	3
28.2	31.4051	27.962	29.6836	2.43464	2		26.3	16.1061	13	15.2727	14.7929	1.60767	3		26.3	0.137617	0.023812	2	0.034228	0.023893	3
28.4	34.2152	29.4304	31.8228	3.38336	2		26.5	19.1364	13.7727	14.4848	15.798	2.91301	3		26.5	0.150316	0.013304	2	0.049165	0.043294	3
28.6	35.2025	29.5316	32.367	4.00993	2		26.7	17.5455	13	13.5455	14.697	2.48191	3		26.7	0.163296	0.007183	2	0.032802	0.036887	3
28.8	33.4304	28.4051	30.9178	3.55342	2		26.9	17.4242	13.3485	12.8636	14.5454	2.50485	3		26.9	0.148999	0.007982	2	0.03055	0.037228	3
29	29.519	28.3924	28.9557	0.796626	2		27.1	17.8939	14.7879	12.2576	14.9798	2.82305	3		27.1	0.129057	0.014633	2	0.037005	0.041957	3
29.2	28.2532	29.6203	28.9367	0.966686	2		27.3	20.9697	14.8939	13.3333	16.399	4.03455	3		27.3	0.140627	0.000665	2	0.058097	0.059962	3
29.3	29.1899	29.1772	29.1836	0.00898	2		27.4	23.2727	14.9697	13.9697	17.404	5.10695	3		27.4	0.144107	0.015963	2	0.073035	0.0759	3
29.5	32.7722	28.5063	30.6393	3.01645	2		27.6	23.7273	15.2424	13.9394	17.6364	5.31498	3		27.6	0.151727	0.000931	2	0.076488	0.078992	3
29.7	33.6203	28.5823	31.1013	3.5624	2		27.8	24.5455	15.0152	13.3788	17.6465	6.03047	3		27.8	0.169505	0.019955	2	0.076638	0.089626	3
29.9	30.6709	29.519	30.095	0.814516	2		28	21.6667	14.2273	13.3485	16.4142	4.57	3		28	0.142132	0.009446	2	0.058323	0.06792	3
30.1	30.3544	28.4177	29.3861	1.36945	2		28.2	19.3485	13.7273	13.5455	15.5404	3.29914	3		28.2	0.127364	0.036184	2	0.045338	0.049032	3
30.3	28.3038	28.2025	28.2532	0.07163	2		28.4	18.5303	14.9848	14.2121	15.9091	2.3027	3		28.4	0.159158	0.050284	2	0.050816	0.034223	3
30.5	29.4304	30.5063	29.9684	0.760776	2		28.6	18.6667	18.8636	13.3636	16.9646	3.12014	3		28.6	0.167247	0.059596	2	0.066504	0.046372	3
30.7	33.0253	32.2658	32.6456	0.537048	2		28.8	17.5	19.7879	13.3182	16.8687	3.28072	3		28.8	0.145707	0.052812	2	0.065079	0.048759	3
30.9	34.8987	30.8608	32.8798	2.85523	2		29	15.7424	18.2727	13.5	15.8384	2.3878	3		29	0.116546	0.01184	2	0.049766	0.035488	3
31	32.1646	29.0759	30.6202	2.18404	2		29.2	14.4091	15.9848	14.197	14.8636	0.976733	3		29.2	0.116265	0.014367	2	0.035279	0.014516	3
31.2	29.5949	29.6962	29.6456	0.07163	2		29.3	14.7121	15.3182	14.6667	14.899	0.363747	3		29.3	0.119933	0.000133	2	0.035805	0.005406	3
31.4	29.4937	31.3291	30.4114	1.29782	2		29.5	13.7273	15.1364	14.4091	14.4243	0.704672	3		29.5	0.141568	0.044831	2	0.028749	0.010473	3
31.6	28.6582	32.7975	30.7279	2.92693	2		29.7	13.5303	15.6061	14.5303	14.5556	1.03813	3		29.7	0.148435	0.052945	2	0.0307	0.015429	3
31.8	30.3671	33.9367	32.1519	2.52409	2		29.9	14.0909	14.8485	13.8333	14.2576	0.527723	3		29.9	0.133478	0.012106	2	0.026271	0.007843	3
32	33.3291	31.4177	32.3734	1.35156	2		30.1	14.7576	14.1212	13.8788	14.2525	0.453882	3		30.1	0.122942	0.020353	2	0.026197	0.006746	3
32.2	30.481	30	30.2405	0.340118	2		30.3	14.8636	14.0909	12.9848	13.9798	0.944317	3		30.3	0.106105	0.001065	2	0.022143	0.014035	3
32.4	29.4304	30.6076	30.019	0.832406	2		30.5	16.5758	14	13.9394	14.8384	1.50494	3		30.5	0.131597	0.011307	2	0.034904	0.022367	3
32.6	28.8228	29.8354	29.3291	0.716016	2		30.7	19.0606	14.6212	13.5909	15.7576	2.90653	3		30.7	0.171386	0.007982	2	0.048565	0.043197	3
32.7	30.1772	29.6582	29.9177	0.366988	2		30.9	20.7727	13.5909	13.9545	16.106	4.04554	3		30.9	0.174866	0.042435	2	0.053744	0.060126	3
32.9	29.4557	30.3165	29.8861	0.608678	2		31	22.4697	13.0152	14.2576	16.5808	5.1376	3		31	0.141285	0.03246	2	0.0608	0.076356	3
33.1	30.2405	29.2405	29.7405	0.707107	2		31.2	21.1364	14.4394	14.9091	16.8283	3.73831	3		31.2	0.126799	0.001065	2	0.064478	0.055559	3
33.3	31.557	27.3418	29.4494	2.9806	2		31.4	20.9242	16.2121	14.3333	17.1565	3.39543	3		31.4	0.138181	0.019289	2	0.069356	0.050464	3
33.5	30.038	27.1392	28.5886	2.04976	2		31.6	20.5909	17.8636	15.8788	18.1111	2.36578	3		31.6	0.142884	0.043501	2	0.083543	0.035161	3
33.7	28.1519	28.2152	28.1836	0.04476	2		31.8	20.4242	16.9394	14.5909	17.3182	2.93504	3		31.8	0.164049	0.037514	2	0.071759	0.043621	3
33.9	27.5316	26.8734	27.2025	0.465418	2		32	19.8636	15.4848	14.3939	16.5808	2.89487	3		32	0.167341	0.020087	2	0.060799	0.043024	3
34.1	27.7215	27.8608	27.7911	0.0985	2		32.2	19.5909	13.9242	13.1515	15.5555	3.51602	3		32.2	0.135641	0.005055	2	0.045562	0.052256	3
34.3	28.6329	29.4051	29.019	0.546028	2		32.4	18.5152	11.9091	14.2121	14.8788	3.35313	3		32.4	0.132349	0.012371	2	0.035504	0.049835	3
34.5	27.3544	28.5823	27.9684	0.868256	2		32.6	14.4545	12.9545	15.1212	14.1767	1.10974	3		32.6	0.122096	0.010642	2	0.02507	0.016493	3
34.6	26.7975	28.038	27.4178	0.877166	2		32.7	13.6061	13.7576	13.4848	13.6162	0.136678	3		32.7	0.130844	0.005454	2	0.016739	0.002031	3
34.8	28.1519	29.3418	28.7468	0.841386	2		32.9	11.803	13.2424	12.9242	12.6565	0.75611	3		32.9	0.130374	0.009046	2	0.002477	0.011237	3
35	29.2025	28.557	28.8798	0.456437	2		33.1	12.197	14.2576	13.0606	13.1717	1.03479	3		33.1	0.12821	0.010509	2	0.010134	0.015379	3
35.2	30.8987	29.7089	30.3038	0.841316	2		33.3	12.2424	14.9697	13.3485	13.5202	1.37173	3		33.3	0.123884	0.044298	2	0.015313	0.020387	3
35.4	33.1392	28.2025	30.6709	3.49077	2		33.5	12.8333	13.7273	14.6212	13.7273	0.89395	3		33.5	0.11109	0.030464	2	0.01839	0.013286	3
35.6	31.9747	30.6076	31.2911	0.966686	2		33.7	12.6667	14.0152	13.4697	13.3839	0.678335	3		33.7	0.105071	0.000665	2	0.013286	0.010082	3
35.8	28.9494	30.0253	29.4873	0.760776	2		33.9	12.4242	15.0455	13.2424	13.5707	1.34113	3		33.9	0.09049	0.006917	2	0.016063	0.019932	3
36	26.9494	29.2785	28.1139	1.64692	2		34.1	13.3333	14.7424	12.6061	13.5606	1.08614	3		34.1	0.099239	0.001464	2	0.015913	0.016142	3
36.2	27.3671	28.4684	27.9178	0.778737	2		34.3	14.4091	14.0455	13.1061	13.8536	0.67237	3		34.3	0.117487	0.008115	2	0.020267	0.009993	3
36.3	24.7722	29.9241	27.3482	3.64294	2		34.5	16.1364	13.8485	13.3636	14.4495	1.48088	3		34.5	0.101872	0.012904	2	0.029124	0.022009	3
36.5	25.1013	28.6835	26.8924	2.533	2		34.6	17.7424	16.0758	13.8636	15.8939	1.94579	3		34.6	0.093689	0.013037	2	0.050591	0.028919	3
36.7	27.8354	27.9494	27.8924	0.08061	2		34.8	18.4242	18	13.697	16.7071	2.61541	3		34.8	0.113442	0.012505	2	0.062676	0.038871	3
36.9	27.5949	28.4684	28.0316	0.617658	2		35	17.6061	21.2576	13.1667	17.3435	4.05184	3		35	0.115418	0.006784	2	0.072135	0.060219	3
37.1	26.962	27.4684	27.2152	0.358079	2		35.2	18.5	17.1515	14	16.5505	2.30942	3		35.2	0.136582	0.012504	2	0.060349	0.034323	3
37.3	27.3038	27.8481	27.5759	0.384878	2		35.4	19	15.803	14	16.2677	2.53218	3		35.4	0.142037	0.051881	2	0.056146	0.037634	3
37.5	26.8481	28.7215	27.7848	1.32469	2		35.6	17.6061	15.3333	13.2424	15.3939	2.18248	3		35.6	0.151256	0.014367	2	0.04316	0.032436	3
37.7	27.7595	29.9494	28.8544	1.54849	2		35.8	17.7879	16.9242	13.5606	16.0909	2.23345	3		35.8	0.124448	0.011307	2	0.053519	0.033194	3
37.9	31.2658	29.2532	30.2595	1.42312	2		36	18.8636	19.8788	13.0303	17.2576	3.69594	3		36	0.104036	0.024477	2	0.070858	0.05493	3
38	29.6709	28.5823	29.1266	0.769756	2		36.2	21.3788	19.8788	12.8333	18.0303	4.5628	3		36.2	0.10112	0.011574	2	0.082343	0.067813	3
38.2	28.3924	27.7468	28.0696	0.456508	2		36.3	28.7727	16.697	14.7424	20.0707	7.59926	3		36.3	0.092655	0.054142	2	0.112667	0.112942	3
38.4	26.8987	28.2152	27.557	0.930906	2		36.5	31.5152	16.6364	15.3636	21.1717	8.98028	3		36.5	0.085881	0.037646	2	0.129031	0.133467	3
38.6	28.7468	28.9114	28.8291	0.11639	2		36.7	26.8182	17.197	15.6667	19.894	6.04518	3		36.7	0.100743	0.001198	2	0.110041	0.089845	3
38.8	31.6962	30.6582	31.1772	0.733977	2		36.9	21.5455	17.4697	14.3333	17.7828	3.61628	3		36.9	0.102813	0.00918	2	0.078665	0.053746	3
39	30.443	33.519	31.981	2.17506	2		37.1	18.5606	17.1212	13.6364	16.4394	2.53191	3		37.1	0.090679	0.005322	2	0.058698	0.03763	3
39.2	28.0127	34.6709	31.3418	4.70806	2		37.3	15.0455	20.4848	12.4394	15.9899	4.105	3		37.3	0.09604	0.00572	2	0.052018	0.061009	3
39.4	25.3038	37.3038	31.3038	8.48528	2		37.5	14.7879	20.7576	13.0152	16.1869	4.05636	3		37.5	0.099144	0.019688	2	0.054946	0.060286	3
39.6	25.038	34.9494	29.9937	7.00842	2		37.7	16.6667	21.303	13.3788	17.1162	3.98117	3		37.7	0.115042	0.023014	2	0.068756	0.059169	3
39.8	27.0127	33.0253	30.019	4.25155	2		37.9	17.2273	17.9848	13.3788	16.197	2.46982	3		37.9	0.135924	0.021151	2	0.055095	0.036707	3
39.9	28.0127	33.6582	30.8355	3.99197	2		38	17.4091	18.6364	13.6061	16.5505	2.62275	3		38	0.119086	0.01144	2	0.06035	0.03898	3
40.1	29.1139	33.5443	31.3291	3.13277	2		38.2	15.8333	18.3333	14.3485	16.1717	2.01384	3		38.2	0.103377	0.006785	2	0.05472	0.02993	3
40.3	29	31.6076	30.3038	1.84385	2		38.4	14.3182	17.4848	16.1364	15.9798	1.5891	3		38.4	0.095758	0.013835	2	0.051868	0.023617	3
40.5	28.5949	28.8481	28.7215	0.179039	2		38.6	15.6061	16.4091	14.697	15.5707	0.856598	3		38.6	0.114665	0.00173	2	0.045788	0.012731	3
40.7	28.8101	31.4937	30.1519	1.89759	2		38.8	16.7576	16.3182	14.3939	15.8232	1.25718	3		38.8	0.149563	0.010909	2	0.049541	0.018685	3
40.9	28.5823	32.519	30.5507	2.78367	2		39	15.9394	16.3182	14.9697	15.7424	0.695493	3		39	0.161509	0.032326	2	0.04834	0.010337	3
41.1	26.8734	31.1139	28.9936	2.99849	2		39.2	14.7121	15.8636	14.8636	15.1464	0.625687	3		39.2	0.152009	0.069972	2	0.039482	0.009299	3
41.3	27.5696	30.5823	29.0759	2.1303	2		39.4	18.1061	16.6364	15.3939	16.7121	1.35769	3		39.4	0.151444	0.12611	2	0.062752	0.020178	3
41.5	27.5443	30.1772	28.8607	1.86174	2		39.6	20.2727	15.7576	15.7424	17.2576	2.61119	3		39.6	0.131973	0.10416	2	0.070858	0.038808	3
41.6	27.8987	32.7215	30.3101	3.41024	2		39.8	17.3333	15	13.3182	15.2172	2.01634	3		39.8	0.132349	0.063187	2	0.040533	0.029967	3
41.8	29.1013	33.6456	31.3734	3.21331	2		39.9	15.6818	15.6515	12.2879	14.5404	1.95078	3		39.9	0.144484	0.059329	2	0.030475	0.028993	3
42	28.8987	32.924	30.9113	2.84632	2		40.1	16.303	15.8333	12.4848	14.8737	2.08214	3		40.1	0.15182	0.04656	2	0.035429	0.030945	3
42.2	26.4557	32.1139	29.2848	4.00095	2		40.3	17.4091	13.7727	13.1667	14.7828	2.29451	3		40.3	0.136582	0.027404	2	0.034078	0.034101	3
42.4	25.0253	30.2911	27.6582	3.72348	2		40.5	17.8636	14.197	12.9545	15.005	2.55235	3		40.5	0.113066	0.002661	2	0.03738	0.037934	3
42.6	25.2785	29.0506	27.1645	2.66728	2		40.7	18.0758	14.5909	13.4242	15.3636	2.42016	3		40.7	0.134325	0.028202	2	0.04271	0.035969	3
42.8	28.9241	30.1266	29.5253	0.850296	2		40.9	18.5606	15.9848	12.2879	15.6111	3.153	3		40.9	0.140251	0.041371	2	0.046388	0.046861	3
43	27.8861	31.0506	29.4684	2.23764	2		41.1	20.3939	16.4545	13.1667	16.6717	3.61849	3		41.1	0.11711	0.044564	2	0.062151	0.053779	3
43.2	26.2405	30.7089	28.4747	3.15964	2		41.3	23.303	15.8636	12.8182	17.3283	5.39367	3		41.3	0.118334	0.031661	2	0.071909	0.080162	3
43.3	25.6709	29.7722	27.7216	2.90006	2		41.5	27.5455	16.1212	13.1515	18.9394	7.59957	3		41.5	0.115135	0.02767	2	0.095854	0.112946	3
43.5	24.3165	31.7975	28.057	5.28987	2		41.6	28.303	17.9242	13.8182	20.0151	7.46534	3		41.6	0.136676	0.050684	2	0.111842	0.110951	3
43.7	23.9114	32.4684	28.1899	6.05071	2		41.8	23.3636	18.9091	13.3333	18.5353	5.02559	3		41.8	0.152479	0.047757	2	0.089848	0.074691	3
43.9	24.8734	32.7595	28.8164	5.57632	2		42	18.9242	18.6212	14.5	17.3485	2.47149	3		42	0.145612	0.042303	2	0.072209	0.036732	3
44.1	26.7848	32.3291	29.557	3.92041	2		42.2	21	17.8939	14.7879	17.8939	3.10605	3		42.2	0.121438	0.059463	2	0.080316	0.046163	3
44.3	29.8481	30.7975	30.3228	0.671327	2		42.4	29.6061	18.0758	14.5152	20.7324	7.8884	3		42.4	0.097263	0.055339	2	0.122501	0.117239	3
44.5	28.9747	31.3291	30.1519	1.66481	2		42.6	37.303	18.697	17.0455	24.3485	11.2493	3		42.6	0.089926	0.039642	2	0.176245	0.167189	3
44.7	27.6203	30.3038	28.9621	1.89752	2		42.8	33.1364	18.9545	16.7576	22.9495	8.89024	3		42.8	0.125013	0.012637	2	0.155453	0.132128	3
44.9	29.1772	32.3418	30.7595	2.23771	2		43	23.303	18.8939	16.0152	19.404	3.67058	3		43	0.124165	0.033256	2	0.102759	0.054553	3
45.1	28.3924	35.5063	31.9493	5.03029	2		43.2	21.1515	19.1061	13.7273	17.995	3.8348	3		43.2	0.109398	0.046959	2	0.081817	0.056993	3
45.2	29.4051	34.7975	32.1013	3.813	2		43.4	25.303	19.4848	12.8485	19.2121	6.23173	3		43.3	0.098204	0.043101	2	0.099907	0.092617	3
45.4	31.8861	32.2025	32.0443	0.223729	2		43.5	28.6364	19.7121	12.4545	20.2677	8.10524	3		43.5	0.10319	0.078619	2	0.115595	0.120462	3
45.6	29.9241	30.4304	30.1773	0.358008	2		43.7	26.5303	18.9848	11.5909	19.0353	7.46983	3		43.7	0.105165	0.089927	2	0.09728	0.111018	3
45.8	27.2532	30.962	29.1076	2.62252	2		43.9	21.1667	19.0758	10.6818	16.9748	5.54924	3		43.9	0.114477	0.082876	2	0.066655	0.082474	3
46	26.6582	29.8734	28.2658	2.27349	2		44.1	17.5758	18.8485	11.3182	15.9142	4.03077	3		44.1	0.125482	0.058266	2	0.050892	0.059906	3
46.2	23.9367	31.1266	27.5316	5.08403	2		44.3	15.0909	18.6364	12.2273	15.3182	3.21059	3		44.3	0.136864	0.009977	2	0.042035	0.047716	3
46.4	22.7595	32.1392	27.4493	6.63245	2		44.5	13.9091	19	12.0909	15	3.58141	3		44.5	0.134325	0.024743	2	0.037306	0.053228	3
46.6	22.7595	32.7975	27.7785	7.09794	2		44.7	15.803	19.2424	12.1667	15.7374	3.53831	3		44.7	0.116641	0.028201	2	0.048264	0.052587	3
46.8	25.3797	30.3418	27.8607	3.50874	2		44.9	16.2121	18.0303	11.3636	15.202	3.44622	3		44.9	0.143355	0.033257	2	0.040308	0.051218	3
46.9	28.2152	27.519	27.8671	0.492288	2		45.1	16.2273	18.0758	10.803	15.0354	3.78007	3		45.1	0.161039	0.074761	2	0.037831	0.05618	3
47.1	28.519	28.3671	28.443	0.10741	2		45.2	16.6515	17.4848	11.3485	15.1616	3.32842	3		45.2	0.163297	0.05667	2	0.039707	0.049468	3
47.3	29.0127	28.2532	28.633	0.537048	2		45.4	16.3939	16.5909	12.0758	15.0202	2.55183	3		45.4	0.16245	0.003325	2	0.037606	0.037926	3
47.5	27.481	29.1646	28.3228	1.19049	2		45.6	14.6212	15.3939	12.8485	14.2879	1.30503	3		45.6	0.134701	0.005321	2	0.026722	0.019396	3
47.7	26.0759	30.4684	28.2721	3.10597	2		45.8	14.8788	15.303	13.3182	14.5	1.04522	3		45.8	0.118804	0.038976	2	0.029875	0.015534	3
47.9	27.4684	31.519	29.4937	2.86421	2		46	15.303	13.9242	13.4697	14.2323	0.954694	3		46	0.106293	0.033789	2	0.025896	0.014189	3
48.1	26.1139	30.7089	28.4114	3.24916	2		46.2	14.0455	13.4091	14.2727	13.9091	0.447666	3		46.2	0.095382	0.07556	2	0.021092	0.006653	3
48.3	27.3038	30.8861	29.095	2.53307	2		46.4	15.2121	13.6364	13.9697	14.2727	0.830409	3		46.4	0.094159	0.098573	2	0.026497	0.012342	3
48.5	29.4177	30.7848	30.1013	0.966686	2		46.6	16.803	16.2727	15.5455	16.2071	0.631314	3		46.6	0.099051	0.105491	2	0.055245	0.009383	3
48.7	28.5949	26.3038	27.4493	1.62005	2		46.8	16.1515	14.0606	14.2121	14.8081	1.16591	3		46.8	0.100273	0.052148	2	0.034453	0.017328	3
48.8	26.8481	26.6709	26.7595	0.125299	2		46.9	15.3939	12.9545	13.2879	13.8788	1.32269	3		46.9	0.100367	0.007316	2	0.020642	0.019658	3
49	24.6709	26.4557	25.5633	1.26204	2		47.1	14.4697	12.803	12.3182	13.197	1.12856	3		47.1	0.108927	0.001596	2	0.010509	0.016773	3
49.2	24.6456	25.6709	25.1582	0.724997	2		47.3	14.9545	12.7273	13.1364	13.6061	1.18556	3		47.3	0.11175	0.007982	2	0.016589	0.01762	3
49.4	23.5949	25.8101	24.7025	1.56638	2		47.5	15.0758	13.5152	13.4697	14.0202	0.914431	3		47.5	0.10714	0.017693	2	0.022744	0.01359	3
49.6	23.7089	24.6962	24.2025	0.698127	2		47.7	15.2121	13.2121	13.7879	14.0707	1.02955	3		47.7	0.106387	0.046161	2	0.023494	0.015301	3
49.8	25.0253	24	24.5127	0.724997	2		47.9	16.0303	14.1818	14.1364	14.7828	1.08058	3		47.9	0.124542	0.042568	2	0.034078	0.01606	3
50	25.2025	23.3418	24.2721	1.31571	2		48.1	17.0909	13	13.9848	14.6919	2.13515	3		48.1	0.108457	0.04829	2	0.032727	0.031733	3
50.2	25.481	24.443	24.962	0.733977	2		48.3	18.0152	11.7576	13.9545	14.5758	3.17472	3		48.3	0.118616	0.037647	2	0.031001	0.047183	3
50.4	25.2025	24.1266	24.6645	0.760776	2		48.5	16.1667	11.2727	14.2273	13.8889	2.46449	3		48.5	0.133572	0.014367	2	0.020792	0.036628	3
50.5	26.1266	24.5823	25.3544	1.09198	2		48.7	15.5303	12.0909	13.7879	13.803	1.71975	3		48.7	0.094159	0.024078	2	0.019516	0.025559	3
50.7	27.6456	26.3038	26.9747	0.948796	2		48.8	15.9848	11.6364	14.1515	13.9242	2.18309	3		48.8	0.083906	0.001862	2	0.021317	0.032446	3
50.9	29.481	28.9367	29.2089	0.384878	2		49	18.1364	11.3182	14.2273	14.5606	3.4213	3		49	0.066128	0.018757	2	0.030776	0.050848	3
51.1	27.2658	29.9494	28.6076	1.89759	2		49.2	18.0606	11.0455	15.0909	14.7323	3.52127	3		49.2	0.060108	0.010775	2	0.033327	0.052334	3
51.3	26.8481	28.9747	27.9114	1.50373	2		49.4	17.4545	11.0455	13.2576	13.9192	3.25532	3		49.4	0.053334	0.02328	2	0.021243	0.048381	3
51.5	29.0253	28.1772	28.6013	0.599697	2		49.6	16.2121	10.7424	13.2424	13.399	2.73821	3		49.6	0.045904	0.010376	2	0.013511	0.040696	3
51.7	32.6582	27.5696	30.1139	3.59818	2		49.8	15.1667	10.6212	13.3485	13.0455	2.28785	3		49.8	0.050513	0.010775	2	0.008257	0.034003	3
51.9	32.076	28.0127	30.0444	2.87319	2		50	17.1818	11.3333	12.5455	13.6869	3.08679	3		50	0.046939	0.019554	2	0.01779	0.045876	3
52.1	30.7595	29.7848	30.2721	0.689217	2		50.2	16.7727	12.3182	12.4091	13.8333	2.54597	3		50.2	0.057191	0.010909	2	0.019966	0.037839	3
52.2	28.9367	31.7848	30.3607	2.01391	2		50.4	16.9242	10.9394	12.7273	13.5303	3.07214	3		50.4	0.05277	0.011307	2	0.015463	0.045659	3
52.4	28.962	31.8987	30.4304	2.07656	2		50.5	16.9242	11.5606	12.7424	13.7424	2.81817	3		50.5	0.063024	0.016229	2	0.018615	0.041884	3
52.6	29.4684	28.5696	29.019	0.635548	2		50.7	14.0303	10.8333	12.6061	12.4899	1.60166	3		50.7	0.087104	0.014101	2	0	0.023804	3
52.8	26.7342	28.3797	27.557	1.16354	2		50.9	13.1364	10.7424	13.8485	12.5758	1.62717	3		50.9	0.120309	0.00572	2	0.001276	0.024183	3
53	25.5696	28.6203	27.095	2.15717	2		51.1	12.1667	10.7273	16.7424	13.2121	3.14087	3		51.1	0.111373	0.028202	2	0.010734	0.04668	3
53.2	24.4937	28.3797	26.4367	2.74782	2		51.3	11.9697	10.0606	18.8788	13.6364	4.63934	3		51.3	0.101026	0.022349	2	0.017039	0.068951	3
53.4	24.0886	28.6203	26.3544	3.2044	2		51.5	13.803	10.1061	19	14.303	4.46798	3		51.5	0.111278	0.008913	2	0.026947	0.066404	3
53.6	24.557	28.519	26.538	2.80156	2		51.7	14.0606	10.5303	16.0758	13.5556	2.80703	3		51.7	0.13376	0.053477	2	0.015838	0.041719	3
53.8	24.7468	28.6709	26.7089	2.77476	2		51.9	14.8485	10.7273	16.0455	13.8738	2.78987	3		51.9	0.132726	0.042702	2	0.020567	0.041464	3
54	23.8354	27.9747	25.905	2.92693	2		52.1	16.303	9.9848	16.3939	14.2272	3.67434	3		52.1	0.136112	0.010243	2	0.025821	0.054609	3
54.1	22.9367	25.6582	24.2975	1.92439	2		52.2	17.9848	9.8939	15.6364	14.505	4.16241	3		52.2	0.137429	0.029931	2	0.029949	0.061863	3
54.3	21.1646	24.2658	22.7152	2.19288	2		52.4	18.0303	9.8182	14.1667	14.0051	4.10844	3		52.4	0.138463	0.030862	2	0.022519	0.06106	3
54.5	22.3418	24.6582	23.5	1.63794	2		52.6	15.0909	10.3485	14.5606	13.3333	2.5985	3		52.6	0.117487	0.009446	2	0.012535	0.038619	3
54.7	22.8734	26.9241	24.8987	2.86428	2		52.8	13.7879	10.0758	14.5606	12.8081	2.39757	3		52.8	0.095758	0.017293	2	0.004729	0.035633	3
54.9	23.4684	27.8101	25.6393	3.07005	2		53	13.6818	9.4545	14.3485	12.4949	2.65411	3		53	0.088892	0.03206	2	7.48e-05	0.039446	3
55.1	23.6835	27.8481	25.7658	2.94482	2		53.2	14.5152	10.4091	13.5152	12.8132	2.14118	3		53.2	0.079109	0.040839	2	0.004804	0.031823	3
55.3	25.9747	25.3797	25.6772	0.420729	2		53.4	14.5909	10.7879	13.1667	12.8485	1.92136	3		53.4	0.077886	0.047624	2	0.00533	0.028556	3
55.5	28.8608	26.4051	27.633	1.73644	2		53.6	15.9848	11.7879	13.5909	13.7879	2.10537	3		53.6	0.080614	0.041637	2	0.019291	0.03129	3
55.7	27.557	28.1266	27.8418	0.402768	2		53.8	16.6212	12.3636	14.197	14.3939	2.13562	3		53.8	0.083153	0.041239	2	0.028298	0.03174	3
55.8	26.3418	31.0127	28.6773	3.30282	2		54	16.3788	11.5303	13.8182	13.9091	2.42553	3		54	0.071207	0.043501	2	0.021092	0.036049	3
56	27.6582	30.4937	29.0759	2.005	2		54.1	16.0455	11.5909	14.1212	13.9192	2.23416	3		54.1	0.047315	0.028601	2	0.021243	0.033205	3
56.2	28.2278	28.5696	28.3987	0.241689	2		54.3	15.303	12.3485	14.2424	13.9646	1.49671	3		54.3	0.023799	0.032591	2	0.021918	0.022244	3
56.4	28.0759	31.8228	29.9493	2.64946	2		54.5	15.5303	12.6515	13.6061	13.9293	1.46636	3		54.5	0.035463	0.024343	2	0.021393	0.021793	3
56.6	26.0253	32.443	29.2341	4.538	2		54.7	16.2727	12.8636	13.2576	14.1313	1.86494	3		54.7	0.056251	0.042569	2	0.024395	0.027717	3
56.8	27.3671	29.7215	28.5443	1.66481	2		54.9	14.3636	13.7121	14.9394	14.3384	0.614039	3		54.9	0.067257	0.045628	2	0.027472	0.009126	3
57	28.9114	30.0253	29.4684	0.787646	2		55.1	13.6818	13.7121	15.0758	14.1566	0.796224	3		55.1	0.069137	0.043766	2	0.02477	0.011834	3
57.2	29.5949	28.7215	29.1582	0.617587	2		55.3	14.3788	13.5909	16.7576	14.9091	1.64861	3		55.3	0.067821	0.006253	2	0.035955	0.024502	3
57.4	27.3038	27.9873	27.6456	0.483307	2		55.5	14.803	14.3788	16.1364	15.1061	0.917157	3		55.5	0.096887	0.025807	2	0.038882	0.013631	3
57.5	24.3418	27.3418	25.8418	2.12132	2		55.7	18.2727	16.6061	15.3788	16.7525	1.4525	3		55.7	0.099991	0.005986	2	0.063352	0.021587	3
57.7	23.481	28.7215	26.1013	3.70559	2		55.8	19.5	15.7879	14.8333	16.7071	2.4654	3		55.8	0.112408	0.049087	2	0.062676	0.036641	3
57.9	24.7215	30.1772	27.4493	3.85776	2		56	17.5152	15.3485	14.7576	15.8738	1.4519	3		56	0.118334	0.029799	2	0.050292	0.021578	3
58.1	25.8101	33.8734	29.8418	5.70161	2		56.2	14.1515	15.3333	16.0909	15.1919	0.977401	3		56.2	0.108268	0.003592	2	0.040158	0.014526	3
58.3	27.3418	35.0633	31.2025	5.45993	2		56.4	14.4394	15.7273	16.5758	15.5808	1.0757	3		56.4	0.131314	0.039377	2	0.045938	0.015987	3
58.5	28.481	34.2025	31.3418	4.04571	2		56.6	14.3485	15.9091	19.3182	16.5253	2.5415	3		56.6	0.120685	0.067445	2	0.059974	0.037772	3
58.7	29.2405	30.3165	29.7785	0.760847	2		56.8	13.1364	16.3636	19.2424	16.2475	3.05466	3		56.8	0.110432	0.024743	2	0.055846	0.045399	3
58.9	29.962	26.9241	28.443	2.14812	2		57	13.9242	16.5909	17.5606	16.0252	1.88304	3		57	0.124165	0.011706	2	0.052543	0.027986	3
59.1	31.2911	26.7975	29.0443	3.17746	2		57.2	14.697	18.3182	16.0152	16.3435	1.83278	3		57.2	0.119556	0.009179	2	0.057272	0.027239	3
59.3	29.9114	26.8481	28.3798	2.16608	2		57.4	13.5	20.9242	17.3333	17.2525	3.71276	3		57.4	0.097075	0.007183	2	0.070783	0.05518	3
59.4	31	27.1013	29.0507	2.7568	2		57.5	14.1364	21.8788	16.9697	17.6616	3.9173	3		57.5	0.070267	0.031527	2	0.076863	0.05822	3
59.6	30.9873	26.8861	28.9367	2.89999	2		57.7	16.0758	19.4848	17.5303	17.697	1.7106	3		57.7	0.074123	0.055073	2	0.077388	0.025423	3
59.8	30.6203	26.481	28.5507	2.92693	2		57.9	18.2273	16.5909	18.2879	17.702	0.962747	3		57.9	0.094159	0.057335	2	0.077464	0.014309	3
60	28.2911	26.0759	27.1835	1.56638	2		58.1	23.4242	15.7879	16.4242	18.5454	4.2371	3		58.1	0.129715	0.084739	2	0.089999	0.062973	3
60.2	25.962	25.2911	25.6266	0.474398	2		58.3	26.9242	16.1364	15.3788	19.4798	6.45816	3		58.3	0.14994	0.081146	2	0.103885	0.095982	3
60.4	26.7722	25.8354	26.3038	0.662418	2		58.5	25.9848	16.0909	15.303	19.1262	5.95274	3		58.5	0.152008	0.060128	2	0.09863	0.088471	3
60.6	25.9747	26.1899	26.0823	0.152169	2		58.7	22.8788	15.1515	15.9242	17.9848	4.25587	3		58.7	0.128775	0.011308	2	0.081667	0.063252	3
60.8	25.8101	26.9367	26.3734	0.796626	2		58.9	18.9394	14.5909	16.3485	16.6263	2.18752	3		58.9	0.108927	0.031926	2	0.061475	0.032511	3
61	26.1772	27.7848	26.981	1.13674	2		59.1	17.9545	13.8939	15.3182	15.7222	2.06023	3		59.1	0.117863	0.047224	2	0.048039	0.030619	3
61.1	26.519	25.7342	26.1266	0.554937	2		59.3	17.3182	13.5758	16.3182	15.7374	1.93762	3		59.3	0.107986	0.032193	2	0.048265	0.028797	3
61.3	27.1139	24.5063	25.8101	1.84385	2		59.4	18.2121	15.0152	17.4545	16.8939	1.67054	3		59.4	0.117958	0.040972	2	0.065454	0.024828	3
61.5	25.9494	25.1519	25.5507	0.563918	2		59.6	17.6212	15.1212	16.0455	16.2626	1.26406	3		59.6	0.116264	0.0431	2	0.056071	0.018787	3
61.7	25.8987	26.0759	25.9873	0.125299	2		59.8	16.1818	14.4242	17.0758	15.8939	1.34903	3		59.8	0.110526	0.043501	2	0.050591	0.02005	3
61.9	24.7215	26.4051	25.5633	1.19049	2		60	16.3333	14.7273	18.1212	16.3939	1.69776	3		60	0.090208	0.02328	2	0.058023	0.025232	3
62.1	24.1772	27.6076	25.8924	2.42566	2		60.2	16.7727	15.3333	16.4394	16.1818	0.753483	3		60.2	0.067068	0.007051	2	0.05487	0.011198	3
62.3	27.3038	28.1772	27.7405	0.617587	2		60.4	16.3788	15.4091	16.7273	16.1717	0.683059	3		60.4	0.077133	0.009845	2	0.05472	0.010152	3
62.5	29.2658	27.038	28.1519	1.57529	2		60.6	17	16.3636	17.9545	17.106	0.800733	3		60.6	0.073841	0.002262	2	0.068606	0.011901	3
62.7	30	26.038	28.019	2.80156	2		60.8	18.197	15.4545	16.5455	16.7323	1.38076	3		60.8	0.078168	0.01184	2	0.063052	0.020521	3
62.8	29.2532	27.9367	28.595	0.930906	2		61	20.197	15.9242	15.2727	17.1313	2.67488	3		61	0.087198	0.016895	2	0.068981	0.039755	3
63	28.8987	27.2532	28.0759	1.16354	2		61.1	21.7576	15.5152	15.8485	17.7071	3.51179	3		61.1	0.0745	0.008248	2	0.077539	0.052193	3
63.2	29.4557	26.2025	27.8291	2.30036	2		61.3	18.5152	14.3939	17.6667	16.8586	2.17625	3		61.3	0.069796	0.027404	2	0.064928	0.032344	3
63.4	30.962	26.5949	28.7784	3.08801	2		61.5	18.0909	15.4242	17.0909	16.8687	1.34717	3		61.5	0.06594	0.008381	2	0.065078	0.020022	3
63.6	30.0253	27.1772	28.6013	2.01391	2		61.7	17.8485	15.4091	18.2121	17.1566	1.52423	3		61.7	0.072429	0.001862	2	0.069357	0.022653	3
63.8	28.8101	26.8861	27.8481	1.36047	2		61.9	18.5455	15.7424	19.9091	18.0657	2.12439	3		61.9	0.066128	0.017693	2	0.082868	0.031573	3
64	26.2911	26.9367	26.6139	0.456508	2		62.1	17.1212	15.9394	20.7879	17.9495	2.52815	3		62.1	0.071019	0.036051	2	0.081142	0.037574	3
64.2	25.3038	27.0506	26.1772	1.23517	2		62.3	15.8485	15.6818	20.0909	17.2071	2.49886	3		62.3	0.098486	0.009179	2	0.070107	0.037139	3
64.4	24.8861	26.5316	25.7089	1.16354	2		62.5	18.1818	13.9394	21.2576	17.7929	3.67456	3		62.5	0.1046	0.023412	2	0.078815	0.054612	3
64.6	23.7722	27.2152	25.4937	2.43457	2		62.7	21.6061	13.8485	21.5758	19.0101	4.47013	3		62.7	0.102625	0.041637	2	0.096905	0.066436	3
64.7	25.8481	28.2911	27.0696	1.72746	2		62.8	25.2727	14.1212	22.0152	20.4697	5.73414	3		62.8	0.111185	0.013835	2	0.118597	0.085222	3
64.9	28.5316	28.4177	28.4747	0.080539	2		63	24.5909	13.9091	22.5909	20.3636	5.67853	3		63	0.103471	0.017293	2	0.117021	0.084395	3
65.1	28.3165	28.0506	28.1836	0.18802	2		63.2	21.7424	13.0303	22.0909	18.9545	5.13349	3		63.2	0.099803	0.034188	2	0.096079	0.076295	3
65.3	27.4684	26.6582	27.0633	0.572898	2		63.4	21.2727	13.4394	21.4697	18.7273	4.58049	3		63.4	0.113912	0.045895	2	0.092701	0.068076	3
65.5	25.9114	26.5696	26.2405	0.465418	2		63.6	22.9545	16.2121	22.2424	20.4697	3.70431	3		63.6	0.111278	0.029931	2	0.118597	0.055054	3
65.7	23.1392	23.1646	23.1519	0.017961	2		63.8	24.6515	16.5303	22.5303	21.2374	4.21215	3		63.8	0.100085	0.02022	2	0.130007	0.062602	3
65.9	21.6709	23.557	22.6139	1.33367	2		64	22.7121	15.4394	21.9545	20.0353	3.99818	3		64	0.081742	0.006785	2	0.112142	0.059422	3
66.1	21.8354	24.2658	23.0506	1.71855	2		64.2	18.4697	15.5152	21.0303	18.3384	2.75989	3		64.2	0.075252	0.018357	2	0.086922	0.041018	3
66.3	22.3671	27.1392	24.7532	3.37438	2		64.4	16.7879	16.4848	22.1818	18.4848	3.20525	3		64.4	0.068291	0.017293	2	0.089098	0.047637	3
66.4	24.3671	28.8228	26.595	3.15066	2		64.6	16.0909	16.4848	21.1667	17.9141	2.82368	3		64.6	0.065093	0.036183	2	0.080616	0.041966	3
66.6	25.2405	29.8481	27.5443	3.25807	2		64.7	15.697	15.9394	21.1667	17.601	3.09034	3		64.7	0.088515	0.025674	2	0.075963	0.045929	3
66.8	25.2025	28.9367	27.0696	2.64048	2		64.9	14.4697	16.0909	20.5606	17.0404	3.15451	3		64.9	0.109397	0.001197	2	0.06763	0.046883	3
67	26.2025	26.4051	26.3038	0.14326	2		65.1	12.5455	14.9545	20.1515	15.8838	3.88723	3		65.1	0.105071	0.002794	2	0.050441	0.057773	3
67.2	25.8101	25.0506	25.4304	0.537048	2		65.3	12.2727	14.3333	21.5909	16.0656	4.89469	3		65.3	0.088421	0.008515	2	0.053143	0.072746	3
67.4	25.5443	25.7342	25.6393	0.13428	2		65.5	12.6364	13.5606	22.3636	16.1869	5.36913	3		65.5	0.076193	0.006917	2	0.054945	0.079797	3
67.6	26.7468	25.443	26.0949	0.921926	2		65.7	13.1667	12.6212	22.9242	16.2374	5.79739	3		65.7	0.030289	0.000267	2	0.055696	0.086162	3
67.8	27.7848	24.6835	26.2341	2.19295	2		65.9	15.2273	13.0303	21.3182	16.5253	4.2937	3		65.9	0.022294	0.019821	2	0.059974	0.063814	3
68	27.2405	24.6709	25.9557	1.81698	2		66.1	15.6061	13.3636	19.803	16.2576	3.26876	3		66.1	0.028784	0.025541	2	0.055996	0.048581	3
68.1	25.8861	24.6329	25.2595	0.886146	2		66.3	14.6364	14.4394	19.803	16.2929	3.0414	3		66.3	0.054087	0.050151	2	0.056521	0.045202	3
68.3	25.4304	24.3924	24.9114	0.733977	2		66.4	12.9242	14.2273	19.2576	15.4697	3.3445	3		66.4	0.08146	0.046826	2	0.044286	0.049707	3
68.5	26.7848	23.9747	25.3798	1.98704	2		66.6	12.3939	13.8485	18.8788	15.0404	3.40279	3		66.6	0.09557	0.048422	2	0.037906	0.050573	3
68.7	26.6709	26.9241	26.7975	0.179039	2		66.8	13.4091	14.9848	18.6515	15.6818	2.6898	3		66.8	0.088515	0.039243	2	0.047439	0.039976	3
68.9	27.962	28.1899	28.0759	0.16115	2		67	13.3788	14.8182	18.0909	15.4293	2.41476	3		67	0.077133	0.002129	2	0.043686	0.035889	3
69.1	28.1139	27.4304	27.7721	0.483307	2		67.2	13.9848	19.9091	19.4242	17.7727	3.28937	3		67.2	0.064152	0.007982	2	0.078514	0.048887	3
69.3	28.7342	27.5696	28.1519	0.823497	2		67.4	14.8939	22.2576	20.4242	19.1919	3.8334	3		67.4	0.067257	0.001996	2	0.099606	0.056973	3
69.5	26.4304	27.1392	26.7848	0.501197	2		67.6	16.7424	25.0455	21.2424	21.0101	4.15642	3		67.6	0.074029	0.013702	2	0.126629	0.061774	3
69.7	24.8861	24.6582	24.7721	0.16115	2		67.8	17.4091	28.803	21.5909	22.601	5.76372	3		67.8	0.076098	0.032592	2	0.150273	0.085662	3
69.9	26.4304	25.2405	25.8355	0.841386	2		68	18.3333	31.0152	20.4091	23.2525	6.80231	3		68	0.07196	0.027004	2	0.159956	0.101097	3
70	28.5949	27.1266	27.8607	1.03825	2		68.1	19.4848	29.5152	18.9545	22.6515	5.95005	3		68.1	0.061613	0.01317	2	0.151024	0.088431	3
70.2	29.962	26.9747	28.4684	2.11234	2		68.3	17.7576	23.6818	18.7273	20.0556	3.17762	3		68.3	0.056439	0.010909	2	0.112442	0.047226	3
70.4	28.3671	25.2152	26.7911	2.22873	2		68.5	17	18.6061	19.1364	18.2475	1.11243	3		68.5	0.0634	0.029532	2	0.085571	0.016533	3
70.6	26.0506	26.2532	26.1519	0.14326	2		68.7	15.7576	16.7121	19.0758	17.1818	1.70825	3		68.7	0.084471	0.002661	2	0.069732	0.025388	3
70.8	25.8608	26.4684	26.1646	0.429638	2		68.9	14.4848	15.2727	19.0152	16.2576	2.42046	3		68.9	0.103471	0.002395	2	0.055996	0.035973	3
71	26.2658	25.6582	25.962	0.429638	2		69.1	13.9848	16.6212	17.9545	16.1868	2.02018	3		69.1	0.098956	0.007183	2	0.054945	0.030024	3
71.2	30.1519	25.1266	27.6393	3.55342	2		69.3	13.5455	17.697	18.2727	16.5051	2.57917	3		69.3	0.1046	0.012239	2	0.059674	0.038332	3
71.4	28.5696	26.2025	27.3861	1.67379	2		69.5	15.1212	17.6515	16.7727	16.5151	1.28466	3		69.5	0.084282	0.007449	2	0.059824	0.019093	3
71.6	24.8354	26.1392	25.4873	0.921926	2		69.7	17.197	16.8182	17.3182	17.1111	0.260825	3		69.7	0.05437	0.002395	2	0.068682	0.003876	3
71.7	25.038	25.519	25.2785	0.340118	2		69.9	16.9394	15.9091	16.4848	16.4444	0.516335	3		69.9	0.070173	0.012505	2	0.058773	0.007674	3
71.9	26.3418	24.7215	25.5316	1.14573	2		70	19.3788	13.4848	16.7121	16.5252	2.95144	3		70	0.100273	0.015431	2	0.059974	0.043865	3
72.1	25.2911	23.8481	24.5696	1.02035	2		70.2	19	12.1667	16.6364	15.9344	3.47032	3		70.2	0.109303	0.031394	2	0.051192	0.051577	3
72.3	25.1646	23.3291	24.2468	1.29789	2		70.4	14.9545	11.1212	16.6818	14.2525	2.84599	3		70.4	0.084376	0.033124	2	0.026196	0.042298	3
72.5	23.9494	23.1899	23.5696	0.537048	2		70.6	13.8485	11.9394	17.2273	14.3384	2.67777	3		70.6	0.074876	0.002129	2	0.027473	0.039798	3
72.7	22.4684	24.4557	23.4621	1.40523	2		70.8	14.3182	12.5455	17.1667	14.6768	2.33138	3		70.8	0.075065	0.006385	2	0.032502	0.034649	3
72.9	24.038	24.1266	24.0823	0.06265	2		71	17.697	12.8788	15.6061	15.394	2.41609	3		71	0.072053	0.006385	2	0.043161	0.035908	3
73.1	24.9494	23.519	24.2342	1.01145	2		71.2	21.5758	12.7576	16.2727	16.8687	4.43921	3		71.2	0.096981	0.052812	2	0.065079	0.065976	3
73.3	24.7468	25.3797	25.0633	0.447528	2		71.4	23.2879	13.0606	18.0455	18.1313	5.11419	3		71.4	0.093218	0.024876	2	0.083844	0.076008	3
73.4	25.3671	25.3038	25.3355	0.04476	2		71.6	23.8636	13.9697	17.803	18.5454	4.98856	3		71.6	0.064998	0.013702	2	0.089999	0.074141	3
73.6	25.0886	25.3544	25.2215	0.187949	2		71.7	26.5909	14.1818	16.1667	18.9798	6.6657	3		71.7	0.061895	0.005055	2	0.096454	0.099067	3
73.8	24.3165	26.8481	25.5823	1.79011	2		71.9	26.0758	14.197	14.4091	18.2273	6.79783	3		71.9	0.065657	0.017028	2	0.08527	0.101031	3
74	25.5696	25.9241	25.7468	0.250669	2		72.1	22.7121	14.5	14.0152	17.0758	4.88722	3		72.1	0.051359	0.015165	2	0.068156	0.072635	3
74.2	26.1266	24.7975	25.4621	0.939816	2		72.3	23.2727	13.803	13.5455	16.8737	5.54316	3		72.3	0.046563	0.01929	2	0.065153	0.082384	3
74.4	26.038	24.5823	25.3102	1.02934	2		72.5	22.2121	13.5909	13.2424	16.3485	5.08104	3		72.5	0.036498	0.007982	2	0.057347	0.075515	3
74.6	25.1139	26.1139	25.6139	0.707107	2		72.7	18.9091	14.5909	13.6515	15.7172	2.80392	3		72.7	0.034899	0.020885	2	0.047964	0.041672	3
74.8	25.8734	27.0886	26.481	0.859276	2		72.9	15.5606	14.9545	13.5606	14.6919	1.02553	3		72.9	0.044117	0.000931	2	0.032727	0.015242	3
75	26.8101	26.7722	26.7911	0.026799	2		73.1	14.5606	14.0909	14.5909	14.4141	0.280338	3		73.1	0.046375	0.015032	2	0.028598	0.004166	3
75.2	26	25.8228	25.9114	0.125299	2		73.3	15.9545	12.9242	14.8333	14.5707	1.53213	3		73.3	0.058696	0.006651	2	0.030925	0.022771	3
75.3	25.8861	26.519	26.2025	0.447528	2		73.4	15.4242	12.4394	15.1061	14.3232	1.63918	3		73.4	0.062742	0.000665	2	0.027247	0.024362	3
75.5	25.3924	27.3671	26.3798	1.39632	2		73.6	14.5758	12.3333	14.9091	13.9394	1.40087	3		73.6	0.061048	0.002793	2	0.021543	0.02082	3
75.7	24.1899	26.4937	25.3418	1.62903	2		73.8	13.7121	12.5152	15.2424	13.8232	1.36699	3		73.8	0.06641	0.026605	2	0.019816	0.020317	3
75.9	26.2658	26.2658	26.2658	0	2		74	13.9545	12.6364	15.2273	13.9394	1.29552	3		74	0.068856	0.003725	2	0.021543	0.019254	3
76.1	25.2785	23.8354	24.557	1.02043	2		74.2	13.8485	13.2273	14.0909	13.7222	0.445431	3		74.2	0.064623	0.013968	2	0.018315	0.00662	3
76.3	26.1772	24.2532	25.2152	1.36047	2		74.4	16.5455	12.3939	12.6515	13.8636	2.32613	3		74.4	0.062365	0.015298	2	0.020417	0.034571	3
76.5	25.2405	25.0127	25.1266	0.161079	2		74.6	17.8333	12.9697	12.303	14.3687	3.01892	3		74.6	0.06688	0.010509	2	0.027923	0.044868	3
76.7	24.4051	23.2911	23.8481	0.787717	2		74.8	18.8182	12.8636	12.4848	14.7222	3.55229	3		74.8	0.079767	0.012771	2	0.033177	0.052795	3
76.9	25.2405	23.3797	24.3101	1.31578	2		75	18.1061	12.7576	13.0455	14.6364	3.00829	3		75	0.084376	0.000398	2	0.031902	0.04471	3
77	24.5823	22.8734	23.7279	1.20837	2		75.2	19.9394	12.0758	13.5303	15.1818	4.18386	3		75.2	0.071301	0.001862	2	0.040008	0.062181	3
77.2	24.0886	24.6709	24.3798	0.411748	2		75.3	19.2879	12.5455	13.6364	15.1566	3.61915	3		75.3	0.075629	0.006651	2	0.039633	0.053789	3
							75.5	17.3333	13.2576	13.8939	14.8283	2.19263	3		75.5	0.078262	0.020752	2	0.034753	0.032587	3
							75.7	15.1364	12.2727	13.5758	13.6616	1.43378	3		75.7	0.062836	0.024211	2	0.017415	0.021309	3
							75.9	15.4394	10.9242	13.2879	13.2172	2.25843	3		75.9	0.076569	0	2	0.010809	0.033565	3
							76.1	14.4545	12.1212	13.6212	13.399	1.18242	3		76.1	0.051171	0.015166	2	0.013511	0.017573	3
							76.3	14.5909	13.0606	13.9848	13.8788	0.770641	3		76.3	0.060954	0.02022	2	0.020642	0.011453	3
							76.5	13.3939	13.6667	14	13.6869	0.303553	3		76.5	0.059638	0.002394	2	0.01779	0.004511	3
							76.7	13.8636	15.8333	13.6515	14.4495	1.20312	3		76.7	0.040636	0.011707	2	0.029123	0.017881	3
							76.9	15.2273	16.6818	14.2424	15.3838	1.22721	3		76.9	0.047503	0.019555	2	0.04301	0.018239	3
							77	16.303	14.6212	14.7121	15.2121	0.94584	3		77	0.038849	0.017959	2	0.040458	0.014057	3
							77.2	16.3333	14.5152	15.9394	15.596	0.956468	3		77.2	0.048538	0.006119	2	0.046163	0.014215	3
							77.4	15.6818	14.4242	17.2576	15.7879	1.41968	3		77.4				0.049015	0.021099	3
							77.6	14.5909	15.4091	17.4091	15.803	1.44981	3		77.6				0.04924	0.021547	3
							77.8	15.7273	16.197	16.7424	16.2222	0.50802	3		77.8				0.055471	0.00755	3
							78	15.3333	15.9242	15.0303	15.4293	0.454611	3		78				0.043685	0.006757	3
							78.2	15.0303	15.6212	13.8939	14.8485	0.877889	3		78.2				0.035053	0.013047	3
							78.4	14.7576	14.7121	14.9848	14.8182	0.146091	3		78.4				0.034603	0.002171	3
							78.6	14.5455	16.1364	13.8485	14.8435	1.17269	3		78.6				0.034979	0.017429	3
							78.7	14.7424	16.6515	14.3182	15.2374	1.24291	3		78.8				0.040833	0.018472	3
							78.9	15.7727	16.1515	14.8788	15.601	0.653492	3		78.9				0.046238	0.009712	3
							79.1	15.303	16.697	14.6212	15.5404	1.05807	3		79.1				0.045337	0.015725	3
							79.3	13.9242	16.7424	13.7576	14.8081	1.67725	3		79.3				0.034453	0.024928	3
							79.5	14.2424	16.8939	13.697	14.9444	1.71017	3		79.5				0.03648	0.025417	3
							79.7	15.5758	16.2424	14.2879	15.3687	0.993572	3		79.7				0.042785	0.014767	3
							79.9	15.5	15.1818	15.2727	15.3182	0.1639	3		79.9				0.042034	0.002436	3
							80.1	14.4091	13.6364	14.6667	14.2374	0.536181	3		80.1				0.025972	0.007969	3
							80.3	13.6212	13.697	13.4394	13.5859	0.132385	3		80.3				0.016288	0.001968	3
							80.5	13.5909	14.3333	13.3485	13.7576	0.513119	3		80.5				0.01884	0.007626	3
							80.6	13.2121	14.3788	14.1515	13.9141	0.61851	3		80.6				0.021167	0.009192	3
							80.8	12.697	14.2121	13.7121	13.5404	0.772006	3		80.8				0.015613	0.011474	3
							81	13.6667	14.1818	13.5455	13.798	0.33786	3		81				0.019441	0.005021	3
							81.2	15.0606	13.1212	13.5	13.8939	1.02796	3		81.2				0.020867	0.015278	3
							81.4	15.7273	12.4394	12.2879	13.4849	1.94348	3		81.4				0.014787	0.028884	3
							81.6	16.2879	12.8182	13.6212	14.2424	1.81636	3		81.6				0.026046	0.026995	3
							81.8	15.0909	13.4697	13.7424	14.101	0.868054	3		81.8				0.023944	0.012901	3
							82	14	14.4394	13.9697	14.1364	0.262871	3		82				0.02447	0.003907	3
							82.2	13.1515	14.6212	13.5	13.7576	0.767958	3		82.2				0.01884	0.011414	3
							82.3	13.7273	16.9394	13.5455	14.7374	1.90915	3		82.3				0.033403	0.028374	3
							82.5	13.803	18.7273	13.3788	15.303	2.97308	3		82.5				0.041809	0.044186	3
							82.7	13.0303	15.9394	13.4091	14.1263	1.5816	3		82.7				0.02432	0.023506	3
							82.9	13.8788	16.4545	12.0909	14.1414	2.19362	3		82.9				0.024545	0.032602	3
							83.1	15.2121	16.5303	12.6515	14.798	1.97228	3		83.1				0.034303	0.029312	3
							83.3	15.6818	14.5303	13.6515	14.6212	1.0182	3		83.3				0.031676	0.015133	3
							83.5	13.4848	15.0758	13.8939	14.1515	0.826189	3		83.5				0.024695	0.012279	3
							83.7	15.4091	17.2121	14.0303	15.5505	1.59561	3		83.7				0.045487	0.023714	3
							83.9	18	19.197	14.1818	17.1263	2.61928	3		83.9				0.068907	0.038928	3
							84	16.6212	21.5455	16.0303	18.0657	3.02807	3		84				0.082868	0.045004	3
							84.2	15.7576	19.5303	15.8182	17.0354	2.16089	3		84.2				0.067556	0.032116	3
							84.4	14.7727	15.8333	15.3333	15.3131	0.530588	3		84.4				0.041959	0.007886	3
							84.6	15.9697	15.303	14.6818	15.3182	0.644084	3		84.6				0.042034	0.009573	3
							84.8	17.9697	13.5	13.6818	15.0505	2.52974	3		84.8				0.038056	0.037597	3
							85	18.5606	15.5	13.9545	16.005	2.34421	3		85				0.052243	0.03484	3
							85.2	18.9697	17.2424	13.6364	16.6162	2.72124	3		85.2				0.061325	0.040444	3
							85.4	19.4242	17.3333	12.9394	16.5656	3.30986	3		85.4				0.060574	0.049192	3
							85.6	18.7879	17.7576	13.4242	16.6566	2.84632	3		85.6				0.061926	0.042303	3
							85.8	15.8636	17.2879	13.3333	15.4949	2.00291	3		85.8				0.044661	0.029768	3
							85.9	15.3485	16.9242	13.1212	15.1313	1.91078	3		85.9				0.039257	0.028398	3
							86.1	15.0758	15.7273	11.7727	14.1919	2.12029	3		86.1				0.025296	0.031512	3
							86.3	14.3333	15.3788	11.9545	13.8889	1.75488	3		86.3				0.020792	0.026081	3
							86.5	14.1667	15.8788	12.8939	14.3131	1.49783	3		86.5				0.027097	0.022261	3
							86.7	16.0606	15.7273	14.4242	15.404	0.86477	3		86.7				0.04331	0.012852	3
							86.9	15.0303	15.1364	14.2727	14.8131	0.471026	3		86.9				0.034528	0.007	3
							87.1	13.697	15.4697	13.3333	14.1667	1.14302	3		87.1				0.02492	0.016988	3
							87.3	13.2424	15	13.7727	14.005	0.90154	3		87.3				0.022518	0.013399	3
							87.5	13.7576	13.6515	13.6818	13.697	0.054652	3		87.5				0.01794	0.000812	3
							87.6	14.197	13.1667	14	13.7879	0.546918	3		87.6				0.019291	0.008128	3
							87.8	15.7576	14.9848	13.1667	14.6364	1.33013	3		87.8				0.031901	0.019769	3
							88	15.7273	15.3485	13.5606	14.8788	1.1572	3		88				0.035504	0.017199	3
							88.2	15.303	15.3333	14.4242	15.0202	0.516345	3		88.2				0.037605	0.007674	3
							88.4	12.5	16.4697	15.6212	14.8636	2.09047	3		88.4				0.035279	0.031069	3
							88.6	11.803	16.9394	15.0758	14.6061	2.60022	3		88.6				0.031451	0.038645	3
							88.8	12.6667		13.9091	13.2879	0.878509	2		88.8				0.01186	0.013057	2
							89	12.7273		13.8182	13.2728	0.771383	2		89				0.011635	0.011464	2
							89.2	12.8788		14.4545	13.6667	1.11419	2		89.2				0.017489	0.016559	2
							89.4	13.1515		15.8939	14.5227	1.93917	2		89.4				0.030212	0.02882	2
							89.5	12.2879		15.2424	13.7652	2.08915	2		89.5				0.018953	0.031049	2
							89.7	11.9242		14.2273	13.0757	1.62854	2		89.7				0.008707	0.024204	2
							89.9	11.2424		13.7727	12.5076	1.78919	2		89.9				0.000262	0.026591	2
							90.1	11.3333		14.6667	13	2.35707	2		90.1				0.007581	0.035031	2
							90.3	11.7879		15.1364	13.4621	2.36775	2		90.3				0.01445	0.03519	2
							90.5	12.197		14.9091	13.5531	1.91774	2		90.5				0.015801	0.028502	2
							90.7	12.9394		16.1364	14.5379	2.26062	2		90.7				0.030438	0.033598	2
							90.9	13.803		16	14.9015	1.55351	2		90.9				0.035842	0.023089	2
							91.1	14.5455		16.2121	15.3788	1.17846	2		91.1				0.042935	0.017515	2
							91.2	14.4848		16	15.2424	1.07141	2		91.2				0.040908	0.015923	2
							91.4	15.2273		15.7576	15.4924	0.374979	2		91.4				0.044624	0.005573	2
							91.6	16.9242		15	15.9621	1.36061	2		91.6				0.051605	0.020222	2
							91.8	18.7879		15.3939	17.0909	2.39992	2		91.8				0.068381	0.035668	2
							92	19.0606		15.5758	17.3182	2.46413	2		92				0.071759	0.036622	2

## Sheet: Fig3F
Intensities of pMad when knocking down Rab5																												Normalized average and SD from each raw data to 0-1 range
Control (ventral compartment)															Rab5 RNAi (dorsal compartment)														Control			Rab5 RNAi
x (um)	1	2	4	5	6	7	8_x	8_y	8	average	std	count		x (um)	1	2	4	5	6	7	8_x	8_y	8	average	std	count		x (um)	Mean	SD	N	Mean	SD	N
-126.9	25.3333				32.7576		24.2121			27.4343	4.64404	3		-135.2	25.0909	23.1515			36.0909					28.1111	6.97841	3		-135.2				0.241721	0.107196	3
-126.5	25.1212				30.0303		26.5152			27.2222	2.52977	3		-134.8	20	30.5758			28.3333					26.303	5.57256	3		-134.8				0.213086	0.0527983	3
-126.1	24.8485				31.1818		29.7576			28.596	3.32261	3		-134.5	21.9697	32.3333			30					28.101	5.43652	3		-134.5				0.241561	0.0507137	3
-125.8	24.3939				37		28.7576			30.0505	6.40173	3		-134.1	24.3636	35.6364			28.0303					29.3434	5.74998	3		-134.1				0.261238	0.0647039	3
-125.4	25.8485				35.8788		27.9091			29.8788	5.29731	3		-133.7	23.4545	23.1515	16.273		23.7273					21.6516	3.59342	4		-133.7				0.14422	0.0558629	4
-125	25.8485				35.5758		26.5152			29.3132	5.43383	3		-133.3	25.9697	21.9697	17.303		27.8788					23.2803	4.68419	4		-133.3				0.170014	0.0772299	4
-124.6	27.303				38.3333		26.697			30.7778	6.5503	3		-133	27.0303	24.9697	19.273		23.3939					23.6667	3.28586	4		-133				0.176134	0.0625016	4
-124.2	25.7576				35.6667		26.1515			29.1919	5.61077	3		-132.6	19.6364	21.2121	11.636		21.7273					18.5529	4.6963	4		-132.6				0.0951451	0.0655965	4
-123.9	29.8485				38.7576		26.5758			31.7273	6.30448	3		-132.2	17.6061	20.9394	15.636		24.7576					19.7348	4.00046	4		-132.2				0.113862	0.0452443	4
-123.5	27.6667				33.5455		27.9394			29.7172	3.31821	3		-131.8	14.6364	19.6061	27.727		22.9091					21.2197	5.51188	4		-131.8				0.137379	0.0847636	4
-123.1	24.6061				28.7273		25.1212			26.1515	2.2455	3		-131.4	12.697	31	30.03		25.3636					24.7726	8.41804	4		-131.4				0.193649	0.113303	4
-122.7	25.6667				32.1818		24.9091			27.5859	3.99818	3		-131.1	17.9091	46.1212	21.636		31.8788					29.3863	12.6236	4		-131.1				0.266718	0.171951	4
-122.3	26.3333				30.0606		25.9091			27.4343	2.28428	3		-130.7	17.5152	39.8182	19.152		30.1818					26.6668	10.417	4		-130.7				0.223648	0.136519	4
-122	24.2121				34.1818		22.6364			27.0101	6.26064	3		-130.3	20.4545	33.8485	20.788		31.6061					26.6743	7.05044	4		-130.3				0.223766	0.0825768	4
-121.6	27.1212				32.3636		24.5455			28.0101	3.98413	3		-129.9	24.4242	29.9394	16.273		32.9091					25.8864	7.30982	4		-129.9				0.211289	0.0975676	4
-121.2	30.697				32.303		26.3333			29.7778	3.08919	3		-129.5	29.2727	33.3939	16.848		29.3636					27.2196	7.17644	4		-129.5				0.232402	0.103209	4
-120.8	28.0909				30.1818		29.8788			29.3838	1.12992	3		-129.2	25.1515	31.3333	17.758		28.303					25.6364	5.82723	4		-129.2				0.20733	0.0755123	4
-120.5	29.9394				34.4545		26.1515			30.1818	4.1568	3		-128.8	19.9697	21.2727	16.333		28.1515					21.4317	4.94352	4		-128.8				0.140738	0.0657466	4
-120.1	29.5758				33.2121		27.7879			30.1919	2.76409	3		-128.4	18.0606	18	18.061		26.8182		18.515			19.891	3.87797	5		-128.4				0.110287	0.0597593	5
-119.7	31.7273				37.1515		30.1818			33.0202	3.66031	3		-128	17.1212	17.3333	17.303		22.8182		15.939			18.1029	2.69779	5		-128				0.0819693	0.0476443	5
-119.3	31.0909				42.0909		26.8788			33.3535	7.8544	3		-127.7	20.0606	19.8788	16.333		21.6364		15.97			18.7758	2.4945	5		-127.7				0.0926251	0.049794	5
-118.9	30.9394				35.1212		26			30.6869	4.56584	3		-127.3	21.1818	28.7879	18.818		23.1515		17.515			21.8908	4.423	5		-127.3				0.14196	0.0667657	5
-118.6	28.8182				36.0303		28.8485			31.2323	4.15519	3		-126.9	23.2424	27.5152	22.848		30.6364		17.939			24.4362	4.84984	5		-126.9	0.203327	0.0446673	3	0.182272	0.0779872	5
-118.2	30.9394				36.7879		30.1818			32.6364	3.61523	3		-126.5	28	26.9697	20.091		30.3333		21.667	28.697		25.9597	4.11517	6		-126.5	0.217085	0.129011	3	0.208768	0.0715685	6
-117.8	31				34.7879		27.9394			31.2424	3.43068	3		-126.1	23.9091	21.9394	20.455		27.4545		23.879	29.909		24.591	3.50971	6		-126.1	0.236922	0.0913016	3	0.187092	0.0619398	6
-117.4	28.4545				35.7576		29.0303			31.0808	4.06045	3		-125.8	23.1212	22.3333	16.212		24.5758		31.455	30.303		24.6667	5.60665	6		-125.8	0.261718	0.177224	3	0.188291	0.0833441	6
-117	32.9394				34.3333		33.5152			33.596	0.700451	3		-125.4	21	21.9394	15.303		31.303		28.121	29.061		24.4546	6.05928	6		-125.4	0.217405	0.169834	3	0.184931	0.0862767	6
-116.7	30.7879				35.5455		35.4242			33.9192	2.71246	3		-125	20.5152	24.4242	17.333		28		24.97	25.515		23.4596	3.85374	6		-125	0.19085	0.0559318	3	0.169173	0.0477392	6
-116.3	28.5455				34.8788		33.5758			32.3334	3.34446	3		-124.6	19	31.697	18.697		30.0606		19.697	26.545		24.2828	5.89253	6		-124.6	0.233882	0.0789439	3	0.182211	0.0811195	6
-115.9	27.4545				33.6364		33.6061			31.5657	3.56041	3		-124.2	17.4242	27.7273	22.273		38.1212		20.818	21.636		24.6666	7.38339	6		-124.2	0.224924	0.118394	3	0.18829	0.103881	6
-115.5	28.9394				35.8788		28.5758			31.1313	4.11544	3		-123.9	17.303	22.5758	19.879		30.0606		24.152	16.636		21.7677	4.9989	6		-123.9	0.227803	0.0748813	3	0.142379	0.0621424	6
-115.2	27.5758				36.303		25.1212			29.6667	5.87682	3		-123.5	18.7576	23.697	20.394		28.8788		19.939	23.303		22.4949	3.68147	6		-123.5	0.237562	0.0537453	3	0.153895	0.0506827	6
-114.8	29.2424				37.1212		23.3333			29.899	6.91736	3		-123.1	16.6667	28.9697	24.061		23.6667		21.121	23.758		23.0405	4.03518	6		-123.1	0.233563	0.0940402	3	0.162536	0.0516921	6
-114.4	34.1515				32.4848		22.8788			29.8384	6.0845	3		-122.7	16.8182	30.5758	17.485		25.6667		25.152	18.273		22.3285	5.61077	6		-122.7	0.225884	0.122226	3	0.151259	0.0647991	6
-114	32.6364				30.1818		26.0909			29.6364	3.30666	3		-122.3	17.5758	29.3939	20.273		24.1515		22.091	30.485		23.995	5.09858	6		-122.3	0.18925	0.080553	3	0.177654	0.071569	6
-113.6	34.9697				29.1818		27.0606			30.404	4.09376	3		-122	18.6364	26.697	22.364		21.6364		15.333	42.424		24.5151	9.5632	6		-122	0.182531	0.0342912	3	0.185891	0.157466	6
-113.3	33.6667				29.7576		27.5152			30.3132	3.11315	3		-121.6	22.0606	20.697	24.788		23.6364		21.636	33.788		24.4343	4.81011	6		-121.6	0.162534	0.026226	3	0.184611	0.0886898	6
-112.9	28.4242	27.2424			29.6061		25.5758			27.7121	1.72034	4		-121.2	25.303	25.6364	20.091		26.1212		29.394	31.848		26.3989	4.0078	6		-121.2	0.204607	0.0327059	3	0.215725	0.0619218	6
-112.5	28.1212	26.9394			29.1212		25.8182			27.5	1.43259	4		-120.8	26.8182	23.2727	19.303		23.2727		29.242	26.606		24.7524	3.51951	6		-120.8	0.266358	0.0328467	3	0.189649	0.0594285	6
-112.1	27.3636	26.6364			30.8182		26.5455			27.8409	2.01833	4		-120.5	24.9091	22.4242	22.727		24.4545		26.242	26.727		24.5806	1.76505	6		-120.5	0.240442	0.0756712	3	0.186928	0.0405675	6
-111.7	24.7879	26.5455			33.7576		28.6061			28.4243	3.88289	4		-120.1	23.3939	22.9091	36.788		33.3333		23.848	24.545		27.4696	6.0049	6		-120.1	0.193089	0.00936016	3	0.232681	0.101705	6
-111.4	26.4848	25.0303			35.5455		29.6061			29.1667	4.66135	4		-119.7	25.4545	20.4242	31.697		31.6061		22.636	26.455		26.3788	4.60291	6		-119.7	0.226524	0.0713337	3	0.215406	0.0865539	6
-111	28	30.7273			44.5152		27.1212			32.5909	8.09642	4		-119.3	25.3939	20.303	25.97		29		21.818	31.758		25.7071	4.28843	6		-119.3	0.253719	0.125978	3	0.204769	0.0833933	6
-110.6	30.1212	29.9394			39.6061		22.6364			30.5758	6.95682	4		-118.9	28.7879	19.9697	32.152		30.9394		26.333	37.485		29.2778	5.89801	6		-118.9	0.304112	0.181339	3	0.26132	0.110203	6
-110.2	31.0909	28.9394			36.8182		25.3939			30.5606	4.78755	4		-118.6	23.6667	21.7273	37.333		27.6364		28.485	28.485		27.8889	5.39922	6		-118.6	0.24876	0.15383	3	0.239323	0.0952094	6
-109.8	30.6667	28.5152			41.8182		25			31.5	7.2645	4		-118.2	24.6061	31.0606	41.879		25.9091		33.697	20.818		29.6616	7.55454	6		-118.2	0.225405	0.137101	3	0.267398	0.11839	6
-109.5	30.1818	26.9091			43.9091		26.0606			31.7651	8.28866	4		-117.8	25.2121	29.5455	26.303		26.2121		27.97	24		26.5404	1.97264	6		-117.8	0.166533	0.0567258	3	0.217967	0.0215771	6
-109.1	28.5152	26.8182			42.1515		25.2424			30.6818	7.76236	4		-117.4	24.7273	26.0909	22.152		34.4848		21.273	21.667		25.0658	4.98619	6		-117.4	0.204927	0.0207364	3	0.194612	0.0759085	6
-108.7	30.1212	30.6364			38.4545		29.697			32.2273	4.16921	4		-117	27.6364	23.2727	26.606		35.1515		20.394	18.909		25.3283	5.88618	6		-117	0.222844	0.0409973	3	0.198769	0.0989581	6
-108.3	29.1515	26.5455		37.9394	34.303		29.5758			31.503	4.55762	5		-116.7	25.4545	20.2121	26.727		36.1212		29.061	25.545		27.1868	5.25148	6		-116.7	0.301392	0.0104595	3	0.228203	0.0832218	6
-108	28.5152	28.7576		37.4848	31.4545		26.5152	28.0606		30.1313	3.94177	6		-116.3	22	21.303	24.515	18.6364	35.9394		36.758	24.03		26.1688	7.21916	7		-116.3	0.293233	0.070423	3	0.213909	0.10174	7
-107.6	26.6667	29.5152		32.4545	31.8485		32.0606	24.8788		29.5707	3.16716	6		-115.9	19.7273	20.8485	24.212	22.3333	30.3939		26.606	25.576		24.2424	3.6687	7		-115.9	0.305871	0.0689367	3	0.1834	0.0510811	7
-107.2	30	28.5152		31.697	32.8788		31.6061	30.1818		30.8132	1.55031	6		-115.5	21.8788	18.8788	26.061	20.8485	22.5455		26.212	35.909		24.6191	5.64293	7		-115.5	0.338666	0.0840813	3	0.189365	0.0969362	7
-106.8	26.1212	30.1515		35.7273	35.2121		29.2424	29.9394		31.0657	3.70945	6		-115.2	28.4242	18.0909	24.333	21.2121	26.1515		22.242	25.97		23.7748	3.50285	7		-115.2	0.242361	0.0764084	3	0.175994	0.074134	7
-106.4	26.697	33.4545		35.2727	40.2121		29.2121	27.3636		32.0353	5.24686	6		-114.8	38.6667	24.2727	19.333	21.7576	25.8788		24.121	19.424		24.7791	6.61099	7		-114.8	0.203807	0.00969781	3	0.1919	0.116268	7
-106.1	25.6364	30.3333		33.3333	41.8182		27.8788	29.5152		31.4192	5.70233	6		-114.4	43.5152	26.9394	24.121	16.2727	20.697		29.152	28.485		27.026	8.58951	7		-114.4	0.221085	0.0261339	3	0.227485	0.148222	7
-105.7	31.0909	29.8485		29.3939	41.9697		28.303	26.3636		31.1616	5.52922	6		-114	42.0606	34.5455	19.697	20.7879	22.2121		28.788	30.879		28.4243	8.19194	7		-114	0.25484	0.11854	3	0.24963	0.137105	7
-105.3	25.8182	31.7879	43.7879	35.2424	39.2121		28.5758	23.9394		32.6234	7.23095	7		-113.6	32.4242	26.4242	18.667	24.8485	36.3636		27.273	27.848		27.6926	5.6115	7		-113.6	0.204447	0.12634	3	0.238043	0.0891339	7
-104.9	31.4242	33.3636	40.2727	34.6364	38.9697		29	28.1515		33.6883	4.655	7		-113.3	25.4848	23.9091	22.939	21.0909	35.0606		25.061	35		26.9351	5.71492	7		-113.3	0.206527	0.06194	3	0.226044	0.0906122	7
-104.5	33.8182	29.6667	41.2121	32.8788	35.3333		30.6061	26		32.7879	4.8148	7		-112.9	31.1515	28.4545	31.667	20.303	24.697		23.152	22.333		25.9654	4.47922	7		-112.9	0.152976	0.0500827	4	0.210688	0.082832	7
-104.2	31.697	32.6667	44.5152	32.5758	35.2121		32.5455	30.3939		34.2295	4.75919	7		-112.5	31.9091	18.9394	34.818	27.5152	22.9091		21.606	24.606		26.0433	5.70984	7		-112.5	0.195809	0.0889014	4	0.21192	0.113033	7
-103.8	30.4848	30.9697	47.0303	32.1515	33.1212		32.4242	28.4848		33.5238	6.14858	7		-112.1	35.9697	20.7273	39.758	29.6061	23.5455		25.939	24.606		28.5931	6.95684	7		-112.1	0.194729	0.100326	4	0.252303	0.130838	7
-103.4	29.4545	27.5758	49.0606	34.5455	32.697		34.1818	29.9697		33.9264	7.15294	7		-111.7	31.7576	23.8485	31.788	26.6667	21.0303		29.848	21.455		26.6277	4.63911	7		-111.7	0.213086	0.0979541	4	0.221177	0.0878573	7
-103	31.9091	30.0606	45.7576	35.5455	34.1515		31.5758	24.6667		33.381	6.46591	7		-111.4	28.5758	26.5152	21.939	27.4848	21.1818		32.182	27.212		26.4415	3.8108	7		-111.4	0.234563	0.101001	4	0.218228	0.063848	7
-102.7	30.4848	30.1818	46.1212	27.6667	34.5455		33.2424	28.4242		32.9524	6.30143	7		-111	27.5152	34.0303	26.061	24.6667	19.6061		37.182	25.909		27.8529	5.92252	7		-111	0.224964	0.100287	4	0.240581	0.0862646	7
-102.3	30	30.7576	47.6667	30.4545	37.6667		33.7576	27.1212		33.9178	6.91178	7		-110.6	27.8485	28.2424	25.909	27.3333	21.5152		40.273	20.818		27.4199	6.41357	7		-110.6	0.243202	0.116287	4	0.233723	0.0953928	7
-101.9	28.7879	28.7273	43.1212	28.7879	41.1212		30.9091	27.2424		32.671	6.56882	7		-110.2	27.4545	34.1212	24.758	17.8788	24.303		28.848	19.364		25.2468	5.57707	7		-110.2	0.262278	0.104494	4	0.199306	0.0796999	7
-101.5	28.2727	32.6061	46.1818	29.5455	42.3636		32.4242	26.6364		34.0043	7.41214	7		-109.8	23.0909	35.8788	22.212	20.9697	26.5455		21.758	22.394		24.6927	5.24466	7		-109.8	0.247281	0.0566415	4	0.190531	0.072664	7
-101.1	29.0303	35.4848	46.4848	27.4242	35.4545		35.1212	26.6667		33.6666	6.86034	7		-109.5	28.1515	34.2121	25.788	26.697	30.4848		22.939	19.152		26.7749	4.91211	7		-109.5	0.197969	0.0803763	4	0.223508	0.0747587	7
-100.8	27.0606	33.4848	43.2121	30.4848	30.6364		30.6364	30.9394		32.3506	5.14121	7		-109.1	34.8485	35.2424	28.455	25.9697	31.303		23.394	20		28.4589	5.74941	7		-109.1	0.179012	0.0446828	4	0.250179	0.095375	7
-100.4	27.3939	30.4242	41.6667	26.1212	31.4242		29.5758	31.6061		31.1732	5.05441	7		-108.7	27.7576	28.8485	32.061	21	36.1515		24.03	19.03		26.9827	6.07857	7		-108.7	0.221125	0.048391	4	0.226798	0.0948277	7
-100	33.1818	31.9697	38.9394	32.8485	33.0909		28.2121	36.3939		33.5195	3.39008	7		-108.3	20.5455	26.6364	31	20.7273	36.3636		29.242	19.727		26.3203	6.31803	7		-108.3	0.270485	0.123824	5	0.216307	0.0880319	7
-99.6	33.3333	33.3939	39.1818	35.8788	32		35.6667	30.5758		34.29	2.86085	7		-108	18.697	31.1818	26.182	22.8182	28.9394		34.939	24.909		26.8095	5.40819	7		-108	0.332107	0.182041	6	0.224056	0.0624393	7
-99.2	30.8485	34.303	39	31.303	33.6364		33.2424	34.6667		33.8571	2.68655	7		-107.6	18.7879	24.6667	25.909	19.8485	30.3636		34.242	25.667		25.6407	5.44396	7		-107.6	0.267157	0.0851821	6	0.205544	0.0691508	7
-98.9	31.1515	32.6061	41.1212	31.9697	32.4242		32.5455	34.4848		33.7576	3.39884	7		-107.2	16.6364	29.5455	24.091	15.5758	32.1818		37.545	28.727		26.3289	8.06987	7		-107.2	0.219086	0.083224	6	0.216445	0.107782	7
-98.5	29.3333	31.7879	43.6364	28.0606	33.9697		31.4545	31.5455		32.8268	5.12639	7		-106.8	21.0909	30.4848	20.636	16.7273	26.7273		30.667	37.394		26.2468	7.19577	7		-106.8	0.177412	0.0558129	6	0.215143	0.104029	7
-98.1	28.3636	30.1212	42.3333	29	40.0303		28.5455	31.0606		32.7792	5.85352	7		-106.4	24.4848	24.2727	22.909	19.8182	30.2727		36.879	30.182		26.9741	5.78078	7		-106.4	0.19053	0.0578043	6	0.226662	0.0807443	7
-97.7	29.4848	33.4242	45.7273	28.2121	34.1818		27.6364	29.6667		32.619	6.29424	7		-106.1	26.0909	31.1515	29.091	19.8182	40.697		39.152	24.758		30.1084	7.60136	7		-106.1	0.202528	0.0747151	6	0.276302	0.103958	7
-97.3	31.3333	32.8788	40.3939	30.1515	37.1515		28.303	33.2424		33.3506	4.16476	7		-105.7	24.2121	33	30.545	18.5152	27.8485		31.758	32.182		28.2944	5.2728	7		-105.7	0.226764	0.119748	6	0.247573	0.0739233	7
-97	32.9697	36.1212	40	31.0303	37.1515		30.6667	33.4242		34.4805	3.41902	7		-105.3	17.6061	35.8182	24.182	24.4848	24.5152		28.364	25.061		25.7188	5.48599	7		-105.3	0.244693	0.0999277	7	0.206781	0.0675835	7
-96.6	29.5152	38.5152	41.4242	29.9091	34.3939		33.5152	35.0303		34.6147	4.30428	7		-104.9	20.2727	33.2727	23	25.1212	25.2727		27.879	24.364		25.5975	4.10423	7		-104.9	0.256348	0.118671	7	0.20486	0.0452508	7
-96.2	27.5758	40.7576	38.1515	32.303	35.1818		33.4848	40.4848		35.4199	4.77235	7		-104.5	26.7576	29.8182	26.818	28.4848	24.5152		27.424	26.939		27.251	1.64091	7		-104.5	0.24147	0.112643	7	0.231048	0.0332305	7
-95.8	30.7576	35.6061	40.6364	37.1818	35.0909		30.9091	34.3333		34.9307	3.46529	7		-104.2	24.0909	33.303	26.485	23.7273	22.4545		23.97	31.455		26.498	4.22476	7		-104.2	0.224741	0.113788	7	0.219122	0.0672042	7
-95.5	33.9394	35.1515	43.8788	31.7273	34.7576		29.1818	35.6667		34.9004	4.56393	7		-103.8	23.7273	38.9394	28.242	24.2727	24.0303		22.061	33.303		27.7965	6.20134	7		-103.8	0.240168	0.121041	7	0.239688	0.0958769	7
-95.1	34.6667	37.0303	48.0303	33.5152	35.4848		28.8182	32.3939		35.7056	6.02747	7		-103.4	23.7576	38.4545	25.061	36.1212	25.1212		23.97	25.333		28.2598	6.23238	7		-103.4	0.236397	0.104022	7	0.247025	0.0946791	7
-94.7	34.2121	34.8485	43.2727	33.1515	36.3333		31.9091	36.9697		35.8138	3.72095	7		-103	22.1818	34.3636	24.788	34.8182	27.2424		26.727	20.485		27.2294	5.56275	7		-103	0.229952	0.062596	7	0.230706	0.0793224	7
-94.3	31.8485	31.3333	42.5152	31.0909	37.0303		31.4242	38.7879		34.8615	4.58727	7		-102.7	25.2424	28.303	29.303	29.3636	30		29.818	21.333		27.6233	3.21491	7		-102.7	0.238111	0.0683761	7	0.236944	0.0447972	7
-93.9	34.4242	31.4545	47.8788	32.6364	40.8788		29.1515	41.6667		36.8701	6.74637	7		-102.3	26.9394	28.4242	38.364	25.8182	29.3333		34.545	19.242		28.9523	6.17045	7		-102.3	0.278013	0.0523221	7	0.257992	0.0954193	7
-93.6	31.7273	33.1212	48.7879	29.7879	44.2424		26.0606	35.3333		35.5801	8.1097	7		-101.9	22.8788	31.8182	38.152	25.4242	34.4242		32.788	17.394		28.9828	7.30781	7		-101.9	0.26478	0.0805366	7	0.258475	0.106106	7
-93.2	35.0303	31.7879	43.2727	34.7273	43.2424		27.7273	29.7879		35.0823	6.14788	7		-101.5	27.6364	31.8788	37.455	23.2727	35.5455		41.576	19		30.9092	8.06143	7		-101.5	0.26245	0.114217	7	0.288985	0.116522	7
-92.8	34.4242	34.4545	40.8485	35.9697	38.8485		28.4545	35.0303		35.4329	3.91829	7		-101.1	24.4848	31.3636	28.364	28.4545	36.5758		42.727	18.818		30.1125	7.82632	7		-101.1	0.228307	0.0760456	7	0.276367	0.106406	7
-92.4	34.5152	37.4545	38.3636	37.2727	35.8788		30.1515	37.9091		35.9351	2.86826	7		-100.8	23.5152	34.5758	34.545	30.3636	33.4242		41.091	29.788		32.4718	5.4128	7		-100.8	0.217679	0.0761905	7	0.313733	0.0664789	7
-92	37.4545	39.7273	35.2424	32.4848	33.1818		36.6364	40.6061		36.4762	3.07991	7		-100.4	23.0606	32.1515	33.121	29.3636	35.6061		34.212	38.152		32.2381	4.8903	7		-100.4	0.209178	0.0974471	7	0.310031	0.0664243	7
-91.7	30.6364	37	35.6061	36.7879	35.4848		35.3939	38.9394		35.6926	2.55459	7		-100	26.8182	22.6667	31.273	29.8788	34.5758		29.394	30.939		29.3636	3.7614	7		-100	0.229952	0.118684	7	0.264507	0.0665177	7
-91.3	27.7576	39.2121	35.6364	38.0303	37.6061		30.0303	33.6364		34.5585	4.31598	7		-99.6	30.5758	23.0909	37.909	31.9394	28.8788		26.515	24.03		28.9913	5.10394	7		-99.6	0.244898	0.115922	7	0.258609	0.0970475	7
-90.9	29.5455	35.9697	39.5455	37.0606	37.0303		31.1515	32.1818		34.6407	3.68717	7		-99.2	26.7576	27.8182	34.545	33.3636	28.0606		28.455	28.273		29.6104	3.03625	7		-99.2	0.246475	0.0916174	7	0.268415	0.0595461	7
-90.5	29.3333	34.697	37.8182	33.697	38.1515		32.5455	29.8788		33.7316	3.48245	7		-98.9	26.0303	24.1818	31.273	25.9697	35.303		27.636	29.848		28.606	3.82108	7		-98.9	0.224673	0.0841529	7	0.252507	0.0637561	7
-90.2	28.0303	34.7576	37.7576	31.2727	35.6061		36.6667	26.2121		32.9004	4.46557	7		-98.5	25.7879	21.4242	27.091	20.8182	36.6061		31.091	36.697		28.5022	6.55783	7		-98.5	0.201568	0.0962343	7	0.250864	0.102981	7
-89.8	27.7576	31.6667	38.4545	32.2121	34.697		32.9394	27.1515		32.1255	3.90232	7		-98.1	22.697	28.8485	27.515	19.7576	36.1212		26.515	26.697		26.8788	5.13275	7		-98.1	0.239893	0.117958	7	0.225153	0.0699668	7
-89.4	25.5455	30.303	44.3939	28.3939	34.0303		34.0606	26.7576		31.9264	6.41569	7		-97.7	21.3939	30.0909	35.152	24.9091	30.9394		25.909	26.121		27.7879	4.56336	7		-97.7	0.297484	0.137889	7	0.239551	0.0677872	7
-89	31.7576	30.1818	43	26.9091	33.0303		33.3939	25.2727		31.9351	5.75201	7		-97.3	18.1212	31.2424	35.606	21.5455	32.5455		35.485	28.788		29.0477	6.79755	7		-97.3	0.281098	0.11602	7	0.259503	0.0923514	7
-88.6	30.9697	28.7273	45.3939	29.5152	31.2727		34.2121	27.8788		32.5671	6.02077	7		-97	18.697	35.0606	34.606	24.3333	34		38.242	21.909		29.5497	7.68841	7		-97	0.207259	0.129057	7	0.267454	0.102336	7
-88.3	31.0606	26.697	50.8182	32.2424	30.5758		34.6364	26.1212		33.1645	8.33901	7		-96.6	18.3636	32.2727	40.364	22.0909	34.3333		33.909	28.303		29.9481	7.60982	7		-96.6	0.192998	0.0918514	7	0.273763	0.108784	7
-87.9	32.6061	29.4545	54.6667	31.2424	36.9091		32.9091	29.6061		35.342	8.88514	7		-96.2	23	27.1515	36.515	21.0909	30.1515		31.485	27.758		28.1646	5.20583	7		-96.2	0.208904	0.100027	7	0.245516	0.0784096	7
-87.5	32.0606	34.7879	48.6667	32.8182	43.3333		26.697	30.2727		35.5195	7.73591	7		-95.8	30.8485	25.4242	31.727	25.5455	35.0303		32.545	24.152		29.3246	4.22828	7		-95.8	0.184702	0.0880959	7	0.263889	0.0683456	7
-87.1	32.5152	33.7576	46.2727	31.8788	46.9394		28.9091	34.4242		36.3853	7.20047	7		-95.5	29.8485	26.5758	23.273	19.8788	34.6364		35.242	30.939		28.6276	5.71711	7		-95.5	0.186828	0.0616616	7	0.252851	0.083401	7
-86.7	30.1212	34.9394	49.6061	33.697	47.2424		30.7576	31.2424		36.8009	8.1459	7		-95.1	30.9091	29.1515	27.515	24.3636	38.303	30.636	40.636	41.333		32.8559	6.38242	8		-95.1	0.194369	0.0541839	7	0.314647	0.0981769	8
-86.4	29.8182	33.8182	45.1818	33.7576	44.9091		32.6667	30.9394		35.8701	6.43277	7		-94.7	26.5152	28.7273	29.636	28.8788	36.8182	33.424	40.545	28.303		31.6059	4.88159	8		-94.7	0.207875	0.071804	7	0.294851	0.0622224	8
-86	29.6667	29.0606	41.5152	31.9394	39.6364		31.5152	33.4848		33.8312	4.86327	7		-94.3	28.2727	31.8182	31.697	34.7879	44.8485	31.333	36.818	33.485		34.1325	5.01933	8		-94.3	0.218434	0.142418	7	0.334866	0.0739201	8
-85.6	31.4242	32.7576	46.303	35.6667	45.9394		32.2121	31.4545		36.5368	6.70197	7		-93.9	33.3939	27.8182	34.606	28.6061	49.3636	34.818	36.242	30.364		34.4015	6.77928	8		-93.9	0.209247	0.128846	7	0.339125	0.104445	8
-85.2	29.8182	31.6061	46.0909	29	45.2121		31.5455	30.8182		34.8701	7.42706	7		-93.6	34.8485	29.6061	32.97	27.6364	39.697	45.03	37.303	23.061		33.769	7.02896	8		-93.6	0.203351	0.0881253	7	0.329108	0.0997698	8
-84.8	29.3333	32.2121	39.2424	30.5455	42.5152		33.2121	31.5152		34.0823	4.89298	7		-93.2	38.7273	31.6667	34.788	22.8182	32.3333	44.091	42.727	24.424		33.9469	7.80008	8		-93.2	0.206161	0.110262	7	0.331926	0.115415	8
-84.5	30.5758	28.5758	38.4848	34.3333	42.5455		37.3636	32.9394		34.974	4.83382	7		-92.8	37.9394	28.7879	34.424	24.7273	34.1212	34.788	38.758	29.636		32.8977	4.80247	8		-92.8	0.260461	0.119116	7	0.315309	0.0792466	8
-84.1	26.6061	29.5455	42.6061	31.4848	40.8788		32.4242	31.1515	52.7273	35.928	8.73247	8		-92.4	29.0909	29.8485	38.667	26.697	38.8788	37.091	35.606	34.788		33.8334	4.67186	8		-92.4	0.280755	0.100936	7	0.330128	0.0686178	8
-83.7	31.3333	30.5455	46.8485	29.303	37.1818		28.3333	31.7879	52.3939	35.9659	8.95015	8		-92	29.5152	31.0303	41.212	33.7576	30.1212	42.818	30.545	45.939		35.6173	6.62634	8		-92	0.282675	0.129092	7	0.35838	0.108952	8
-83.3	32.5152	32.2424	45.6667	30.0303	37.9394		26.4242	28.303	45.1515	34.7841	7.38695	8		-91.7	29.0606	30.3636	46.909	26.0606	28.2424	55.242	28.394	32.545		34.6021	10.5716	8		-91.7	0.289805	0.142796	7	0.342303	0.16201	8
-83	33.2424	33.1515	48.4242	30.4545	36.3939		27.5455	31.8182	40.1818	35.1515	6.56485	8		-91.3	26.7576	31.1818	38.212	22.4545	36.303	44.394	30.121	31.182		32.5757	6.88199	8		-91.3	0.287543	0.156174	7	0.31021	0.0972624	8
-82.6	38.0606	36.8485	47.7273	32.6667	37.1515	48.0909	27.4242	31.4848	36.1818	37.2929	6.8924	9		-90.9	25.6364	31.9697	38.909	27.4242	38.3636	41.364	26.091	34.394		33.019	6.20702	8		-90.9	0.301255	0.134745	7	0.31723	0.0915881	8
-82.2	34.5455	37.9394	46.3939	34.8485	37.8182	42.0909	27.303	30.1212	40.3636	36.8249	5.90292	9		-90.5	29.7576	32.1212	39.879	28.8788	35.303	40.545	27.545	30.364		33.0492	4.99296	8		-90.5	0.236808	0.0644764	7	0.317708	0.0765351	8
-81.8	36.0606	34.9091	43.2727	32.4242	38.0606	43.8485	31.3333	35.0303	40.4545	37.266	4.48405	9		-90.2	35.5152	33.3939	40.818	34.1212	33.4242	35.091	35.758	22.727		33.8561	5.08064	8		-90.2	0.262587	0.0517515	7	0.330487	0.084638	8
-81.4	36.5758	34.7576	43.2727	31.5455	39.6061	45.2121	27.5455	29.1212	38.0303	36.1852	6.07337	9		-89.8	34.2121	33.7576	42.667	27.4545	38.1818	29.818	34.485	30.364		33.8675	4.87495	8		-89.8	0.286171	0.0501309	7	0.330668	0.085322	8
-81.1	36.8485	32.6061	39.0909	29.4242	41.0909	44.4242	27.0909	30.303	37	35.3199	5.81574	9		-89.4	32.2424	26.2727	42.545	28.3939	36.0909	27.697	45.212	25.182		32.9545	7.6164	8		-89.4	0.268825	0.104939	7	0.316208	0.123715	8
-80.7	34.4545	29.9091	38.0606	26.1212	40.8788	38.2121	31.1818	29.8182	31.3333	33.33	4.8614	9		-89	30.4848	20.0909	43.03	23.1818	31.7879	27.333	49	22.091		30.8749	10.2986	8		-89	0.217337	0.0961093	7	0.283273	0.164416	8
-80.3	31.3636	29.0606	37.1818	28.2424	44.2121	40.0606	30.9394	31.9394	35.8485	34.3165	5.38248	9		-88.6	32.697	24.5152	45.121	25.7879	27.3636	30.333	37.697	25		31.0643	7.23075	8		-88.6	0.258816	0.112816	7	0.286273	0.122807	8
-79.9	29.1212	34.3939	39.2121	33.3333	40.8182	37.0606	35.2424	28.7576	38.5455	35.165	4.25583	9		-88.3	35.2121	29.9697	54.121	19.3939	35.4848	27.061	32.818	23.667		32.2159	10.481	8		-88.3	0.282675	0.127126	7	0.304512	0.174101	8
-79.5	32.3636	33.8485	39.3939	31.9394	38.2424	40.8788	37.0303	31.3333	38.2424	35.9192	3.57945	9		-87.9	35.5455	46.1212	40.121	23.4545	40.2121	31.758	42.242	23.424		35.3598	8.50708	8		-87.9	0.243595	0.0977832	7	0.354302	0.127222	8
-79.2	33.6364	31.5152	37.2727	29.9697	37.2727	40	35.8182	30.0909	36.5152	34.6768	3.54897	9		-87.5	31.9091	42.8485	28.242	27.1818	39.2121	39	38.97	29.515		34.6098	6.05118	8		-87.5	0.217268	0.0995887	7	0.342425	0.0748689	8
-78.8	38.9697	32.5455	43.7879	33.7879	32.4545	35.8182	32.6667	33	37.0606	35.5657	3.84771	9		-87.1	29.2424	30.8485	29.879	31.5758	43.3636	37.242	45.061	32.788		35	6.204	8		-87.1	0.245241	0.112752	7	0.348605	0.0829875	8
-78.4	34.303	34.697	49.2121	37.8182	33.4242	35.4242	32.7576	31	33.8182	35.8283	5.35511	9		-86.7	26	24	42.515	50.3939	44.4242	35.909	44	37.727		38.1211	9.22414	8		-86.7	0.249834	0.11537	7	0.398035	0.147819	8
-78	33.6364	38.6364	48.8485	34.9697	32.9697	39.5455	35.6667	32.6667	37.697	37.1818	5.02453	9		-86.4	22.0909	28.6061	49.394	60.7879	36.8485	34.182	41.576	38.848		39.0417	12.0189	8		-86.4	0.212058	0.092304	7	0.412614	0.194972	8
-77.7	33.9697	41.7273	51.3636	38.3636	34.7576	33.0606	36.2424	34.1818	33.6667	37.4815	5.89269	9		-86	22.2727	21.7879	43.182	36.7879	33.8485	24.212	44.697	33.818		32.5757	9.04596	8		-86	0.24387	0.0894202	7	0.31021	0.147756	8
-77.3	34.0303	37.6061	49.2727	31.4545	38.9697	34.1212	33.4242	32.9091	32.303	36.0101	5.53951	9		-85.6	28.4242	24.1818	43.03	31.9697	35.5152	24.818	38.424	28.606		31.8711	6.67794	8		-85.6	0.260941	0.140555	7	0.299051	0.114787	8
-76.9	33.4545	37.4848	43.697	29.2424	43.0303	32.7576	32.4242	29.3333	35.303	35.1919	5.30767	9		-85.2	30.0606	30.5758	38.636	37.0606	33.2727	27.152	40.697	34.515		33.9962	4.63901	8		-85.2	0.257925	0.0913267	7	0.332707	0.0831754	8
-76.5	33.1818	35.9697	46	26.1515	40.8182	29.5152	33.2121	27.5152	39.1515	34.6128	6.5439	9		-84.8	33.3939	31.2424	35.212	55.1212	43.3636	39.03	47.485	36.152		40.125	8.06114	8		-84.8	0.255662	0.118034	7	0.429771	0.127355	8
-76.1	34.3636	35.4545	41.9697	29.4242	38.7273	32.2121	31.1818	28.3333	37.5152	34.3535	4.52122	9		-84.5	41.2121	29.3939	42.576	47.4242	49.6667	41.273	40.485	40		41.5039	6.01096	8		-84.5	0.289942	0.105582	7	0.451609	0.105313	8
-75.8	33.3939	34.4848	45.8485	31.7273	42.8788	34.303	29.7576	30.7879	34.3939	35.2862	5.46193	9		-84.1	40.5758	34.8485	45.939	48.6364	42.0606	44.636	42.212	41.364		42.534	4.10313	8		-84.1	0.24956	0.125659	8	0.467924	0.0762294	8
-75.4	34.6667	29.6667	42.0303	33.9091	44.5455	33.1212	32.1515	33.2727	33.5152	35.2088	4.83124	9		-83.7	42.4242	38.3333	46.333	39.7576	41.3939	39.212	46.818	41.485		41.9696	3.1405	8		-83.7	0.259819	0.183078	8	0.458985	0.0625007	8
-75	34.0909	30.7576	41.3333	32.5455	43.3636	31.4848	31.9697	29.3939	34	34.3266	4.80619	9		-83.3	35.4545	31.9697	50.848	28.303	36	40	47	31.697		37.659	7.83531	8		-83.3	0.268097	0.200624	8	0.390716	0.12346	8
-74.6	34.7576	32	47.7879	33.1515	43.5152	31.4848	32.6667	29.8182	37.0606	35.8047	6.03722	9		-83	28.6364	29.697	49.606	32.7576	35.6364	39.818	39.515	32.939		36.0757	6.82407	8		-83	0.277996	0.156943	8	0.36564	0.107517	8
-74.2	34.9394	36.3333	49.2727	31.303	38.5455	33.0606	38.697	35.5152	35.0909	36.9731	5.17682	9		-82.6	30.697	33.8788	43.576	33.8485	33.4242	33.909	38.909	36.636		35.6098	4.02318	8		-82.6	0.248334	0.102796	9	0.358262	0.0694738	8
-73.9	35.697	43.7273	46.6667	28.7273	38.1212	31.7576	40.5758	33.3636	35.3636	37.1111	5.76794	9		-82.2	31.4242	31.1212	48.485	27.3636	35.5152	29.818	46.212	35.091		35.6288	7.7244	8		-82.2	0.257986	0.145218	9	0.358562	0.125807	8
-73.5	32.1515	38.4848	47.5152	32	41.8788	34.0303	40.6061	37.3939	38.2121	38.0303	4.98721	9		-81.8	27.6364	31	53.818	35.3939	43.6061	23.152	51.758	24.03		36.2993	12.1102	8		-81.8	0.256919	0.138947	9	0.369182	0.193069	8
-73.1	30.6061	40.4848	49.303	28.5455	39.3939	32.2121	39.0303	38.1515	42.6667	37.8215	6.48082	9		-81.4	26.4242	26.2727	48.394	28.2727	49.6061	25.545	45.03	25.818		34.4203	11.0797	8		-81.4	0.277022	0.133	9	0.339424	0.174799	8
-72.7	29.6061	36.7273	49.3333	32.2121	41.8788	30.7576	35.5152	34.1818	43	37.0236	6.50664	9		-81.1	34.9394	23.2121	53.909	27.5152	36.6667	39.424	41.576	25.333		35.3219	10.0765	8		-81.1	0.294353	0.147467	9	0.353703	0.162902	8
-72.3	30.5152	39.8788	46.0909	31.2727	40.8485	28.7576	34.3939	29.697	42.8788	36.037	6.46988	9		-80.7	37.8182	28.9394	46.606	37.3333	35.5152	48.091	39.939	21.909		37.0189	8.61574	8		-80.7	0.287901	0.153878	9	0.380578	0.135121	8
-72	30.1818	41.8788	44.3333	30.9091	45.7879	31.6061	30.0303	41.0909	44.2424	37.7845	6.88943	9		-80.3	38.2121	28.3939	51.152	33.8788	41.4545	48.242	42.091	24.727		38.5189	9.1797	8		-80.3	0.281448	0.1371	9	0.404335	0.14378	8
-71.6	32.3333	40.3636	43.5758	29.5758	45.9394	32.697	29.1212	36.2424	42.303	36.9057	6.3302	9		-79.9	40.3939	32.5758	50.212	26.1818	39.7576	41.788	47.061	31.212		38.6478	8.16102	8		-79.9	0.284594	0.146872	9	0.406375	0.129103	8
-71.2	34.2121	39.3636	38.9394	28.0606	44.8788	32.1212	30.6364	39.5455	37.2121	36.1077	5.27691	9		-79.5	44.3333	41.8788	55.394	29.9091	39.8182	38.939	48.424	29.758		41.0568	8.69479	8		-79.5	0.258626	0.0833267	9	0.444529	0.140457	8
-70.8	31.1212	38.8788	38.8788	33.8182	43.6667	31.7879	33	35.3333	35.7273	35.8014	4.04385	9		-79.2	35.3939	36.8182	55.091	33.0909	33.4545	32.545	47.606	33.758		38.4697	8.30932	8		-79.2	0.27409	0.132957	9	0.403555	0.137359	8
-70.5	31.3333	39	39	33.6364	41.7576	36.6061	32.1212	33.1515	39.9091	36.2795	3.81804	9		-78.8	30.3636	30.5152	57.121	34.1818	33.4242	35.273	44.636	32.424		37.2424	9.20744	8		-78.8	0.275263	0.128284	9	0.384117	0.150116	8
-70.1	30.1212	35.8485	41.6364	31.8485	40.4242	36.4545	31.1818	31.3636	38.3333	35.2458	4.30702	9		-78.4	33.2121	30.303	53.455	31.5455	26.1818	33.879	44.485	28.333		35.1743	9.18825	8		-78.4	0.276276	0.133165	9	0.351365	0.151275	8
-69.7	30.697	35.2424	41.3333	31.4848	37.0606	34	33.8788	30.0909	45.7576	35.505	5.18501	9		-78	34.4848	35.5758	58.121	27.6061	29.8485	28.182	46.182	25.273		35.6591	11.2062	8		-78	0.282782	0.126212	9	0.359043	0.182742	8
-69.3	32.1212	34.0303	45.5758	32.2424	35.6364	30.4242	36.697	30.697	43	35.6027	5.38689	9		-77.7	30.697	29.9697	69	32.303	37.7576	41.03	46	27.788		39.3182	13.4955	8		-77.7	0.301712	0.118948	9	0.416993	0.215446	8
-68.9	30.9091	33.8182	48.3333	32.2727	32	35.8182	35.4848	31.3939	38.0909	35.3468	5.41672	9		-77.3	31.2121	38.5758	62.242	27.2727	41.2121	41.121	46.879	29.939		39.8067	11.2562	8		-77.3	0.323469	0.129898	9	0.42473	0.174743	8
-68.6	29.7273	33.3333	52.7273	36.4545	34.3939	31.2424	38.1212	33.3636	46.9394	37.367	7.63204	9		-76.9	29.3333	38.6667	55.424	29.0606	37.2727	48.333	41.818	31.758		38.9583	9.35459	8		-76.9	0.29238	0.117731	9	0.411293	0.139706	8
-68.2	31.3939	39.3333	52.0909	35.4242	39.8182	32.5758	37.8485	37.6061	45.5152	39.0673	6.42006	9		-76.5	28.8485	41.4242	51.061	31.6364	47.0606	54.273	41.576	35.333		41.4016	9.10886	8		-76.5	0.301179	0.118661	9	0.449989	0.128305	8
-67.8	30.6667	39.7576	54.5455	32.0303	43.5152	32	33.5758	37.5152	43.2121	38.5354	7.72229	9		-76.1	30.2727	44.9091	54.576	32.6364	50.0606	39.121	44.455	35.394		41.4281	8.5535	8		-76.1	0.255479	0.0900489	9	0.450409	0.127795	8
-67.4	34.7879	38.3636	52.4242	32.4848	42.7879	33.1818	38.2121	39.1818	45.8485	39.697	6.44387	9		-75.8	33.7273	35.7576	56.545	31.4545	47.6364	37.667	47.515	33.818		40.5151	8.94774	8		-75.8	0.280915	0.118209	9	0.435949	0.140493	8
-67	33.8788	37.2424	49.697	38.1818	43.7576	33.7879	37.4545	32.6061	45.6364	39.1381	5.93035	9		-75.4	32.4242	36.0303	48.394	31.5455	49.5455	42.576	40.212	33.636	21.7273	37.3434	8.83007	9		-75.4	0.313604	0.146489	9	0.384365	0.137653	9
-66.7	32.0909	36.9697	45.0909	45.4545	48.1818	34.1818	32.2424	33.3333	54.1212	40.1852	8.15417	9		-75	30.1515	40.6364	49.697	28.2727	41.1818	41.879	35.364	40.667	31.3636	37.6903	6.91376	9		-75	0.311363	0.130031	9	0.389859	0.107014	9
-66.3	32.7273	36.8182	40.8485	44.8182	45.5152	36.8788	31.9394	31.3636	54.697	39.5118	7.75022	9		-74.6	36	38.2727	51.848	34.1818	34.8485	49.576	36.697	46.091	28.6061	39.569	7.80711	9		-74.6	0.292646	0.0943109	9	0.419613	0.127222	9
-65.9	35.4545	35.1212	40.6061	37.8182	40.2727	36.7576	31.9091	36.2121	56.303	38.9394	7.03255	9		-74.2	40.9697	38.6364	48.667	34.9091	34.4545	47.909	37.03	38.364	26.0606	38.5556	6.9297	9		-74.2	0.302512	0.123684	9	0.403563	0.115634	9
-65.5	36.1515	36.4242	44.7879	31.3939	35.0606	34.3939	28.8788	38.1212	59.3333	38.2828	9.04752	9		-73.9	38.697	32.6061	57.697	31.5455	37.5758	44.576	33.424	28.818	28.2424	37.0202	9.31703	9		-73.9	0.268811	0.0809044	9	0.379246	0.153929	9
-65.2	36.3636	39.5152	43.9394	34.6061	38.7576	31.7576	26.697	35.5152	59.1212	38.4748	9.14685	9		-73.5	38.1515	34	54.97	33.9697	40.0909	36.909	34.667	33.939	27	37.0775	7.63831	9		-73.5	0.287101	0.0684397	9	0.380153	0.132208	9
-64.8	37.9091	38.9091	47.4545	37.303	38.5758	36.6061	26.2424	36.7273	56.1515	39.5421	8.22282	9		-73.1	36.5152	31.5758	64.121	41.9091	38.3333	36.606	40.091	35.545	24.3333	38.7811	10.8097	9		-73.1	0.263745	0.0524099	9	0.407134	0.182548	9
-64.4	38.4848	36.8485	48.4545	36.303	39.4242	34.9697	28.9697	35.1515	49.3333	38.6599	6.51089	9		-72.7	35.0303	33.9697	53.394	32.0303	46.7576	40.515	43.939	36.03	25.1818	38.5386	8.52602	9		-72.7	0.31211	0.0784728	9	0.403294	0.137284	9
-64	36.9091	37.1212	48.1515	34.3333	36.9091	34	29.697	36.6667	47.697	37.9428	6.1275	9		-72.3	33.7273	36.8788	41.879	31.5455	50.2121	43.303	43.394	40.182	18	37.6802	9.26292	9		-72.3	0.303578	0.119185	9	0.389698	0.143744	9
-63.6	35.6667	38.1212	53.8788	34.3636	36.1515	34.5758	33.2424	37.9394	49.8182	39.3064	7.3562	9		-72	35.4848	38.5152	44.485	40.8485	57.1515	41.758	43.848	46.152	16.8485	40.5657	10.7614	9		-72	0.305018	0.171152	9	0.435398	0.171799	9
-63.3	32.7576	46.0909	53.8788	34.7576	37.7879	38.8182	32.2121	38.5455	43.7879	39.8485	7.00762	9		-71.6	47.2121	41.697	47.788	38.7576	47.1818	32.576	40.424	34.091	26.8182	39.6162	7.34264	9		-71.6	0.27393	0.111449	9	0.42036	0.129477	9
-62.9	33.6667	42.5758	51.1212	35.3939	40.697	42.0303	30.3939	29.3636	45.5152	38.9731	7.26797	9		-71.2	46.7576	42.7879	46.667	31.0909	51.1515	26.909	39.818	47.515	32.8485	40.6162	8.49429	9		-71.2	0.273183	0.0678854	9	0.436197	0.147635	9
-62.5	31.3333	41.8182	53.3333	38.5455	42.3939	38	31.8788	29.697	43.303	38.9226	7.42132	9		-70.8	40.9394	42.1212	44.121	25.5455	46.5758	30.333	43.394	52.061	39	40.4545	8.09411	9		-70.8	0.285234	0.1118	9	0.433637	0.134262	9
-62.1	32.8485	42.8182	52.0606	41.9394	38.0606	37.4242	33.1818	31.6364	42.1212	39.1212	6.44872	9		-70.5	42.1515	44.5455	37.182	30.8182	46.3636	39.697	45.03	44.303	42.7273	41.4242	4.88778	9		-70.5	0.276649	0.127263	9	0.448995	0.072407	9
-61.7	34	41.303	60.2727	44.3636	39.9394	32	33.2727	32.7879	42.6364	40.064	8.91564	9		-70.1	34.8788	39.4242	44.667	35.2121	62.5758	38.273	46.121	33.424	29.0909	40.4074	9.88773	9		-70.1	0.28982	0.140566	9	0.432891	0.15197	9
-61.4	33.9091	44.0909	53.3333	43.6667	35.9091	32	34.303	36.303	46.7576	40.0303	7.22472	9		-69.7	32.0909	37.9697	40.455	34	63.2424	41.667	45.848	37.818	18.0909	39.0202	12.0219	9		-69.7	0.285181	0.0661823	9	0.410921	0.185136	9
-61	35.5758	41.4545	52.4848	38.6061	33.1818	32.6667	33.6667	37.1818	52.1212	39.6599	7.69499	9		-69.3	29.8788	41.303	42.273	41.6667	43.3333	42.333	41.848	40.303	20.5758	38.1683	7.73987	9		-69.3	0.281662	0.0779091	9	0.397429	0.1198	9
-60.6	37.0303	44.6061	53.9394	32.7576	34.6667	34.5152	33.2424	38.3939	46.9394	39.5657	7.33164	9		-68.9	28.3636	36.2121	42.576	41.2424	42.4242	35.03	47.606	32.515	21.0606	36.3367	8.21818	9		-68.9	0.262411	0.0580747	9	0.36842	0.128262	9
-60.2	36.1212	45.8182	50.4848	34.2121	38.7879	35.6364	32.1818	35.4848	44.5758	39.2559	6.228	9		-68.6	29.0303	41.2424	43	39.0303	47	39.394	44.182	35.303	26.2121	38.266	6.92624	9		-68.6	0.256439	0.0667357	9	0.398976	0.102734	9
-59.8	38.1515	45.5152	50.0303	35.9697	41.0909	30.4242	33.2424	32.6667	46.9091	39.3333	6.95296	9		-68.2	33.7273	33.3636	48.636	42.2121	40.0303	52	44.394	33.97	31.6364	39.9966	7.35256	9		-68.2	0.317336	0.0922553	9	0.426385	0.112089	9
-59.5	40.8182	43.5455	46.7576	31.7273	38.4242	35.1212	28.0303	38.4545	43.4242	38.4781	6.02257	9		-67.8	38	35.0606	44.727	49.3939	45.6364	44.455	40.939	35.515	26	39.9697	7.13786	9		-67.8	0.296006	0.108547	9	0.425958	0.118091	9
-59.1	41.4242	45.4848	45.2727	31.5152	36.4242	36.1818	26.7273	38.303	44.0909	38.3805	6.43664	9		-67.4	41.1212	31.4242	53.939	47.7576	52.7576	42.848	44.455	34.091	30.9697	42.1515	8.62261	9		-67.4	0.329227	0.119522	9	0.460512	0.143713	9
-58.7	44.1515	45.8182	49.4848	31.697	39.2727	37.1818	30.0909	35.3939	49.8788	40.33	7.3695	9		-67	46.8182	32.2727	51.727	36.4242	51.5455	32	42.848	30.788	32.3333	39.6397	8.69187	9		-67	0.339839	0.110909	9	0.420731	0.149392	9
-58.3	42.3636	40.3333	54.3333	30.7576	38.1515	41.697	30.3636	34.2121	49.8182	40.2256	8.10215	9		-66.7	43.5152	39.0303	51.636	34.9091	52.1818	41.758	40.909	38.939	30.7273	41.5117	7.01306	9		-66.7	0.350131	0.0881626	9	0.450381	0.117615	9
-58	36.9394	40	56.9091	35.4545	37.3333	41.5758	32.303	33.5758	54.5758	40.963	8.87527	9		-66.3	40.1515	33.8788	47.636	32.5152	45.2727	43.848	43.182	41.212	34.7879	40.276	5.39103	9		-66.3	0.329228	0.0608843	9	0.43081	0.0890548	9
-57.6	41.0909	35.303	61.9091	35.8485	38.3939	40.7576	34.8788	37.8485	46	41.3367	8.47366	9		-65.9	35.7273	33.9091	42.152	39.4848	34.6364	49.909	46.455	36.697	29.6364	38.7341	6.44948	9		-65.9	0.291687	0.0761982	9	0.40639	0.0980062	9
-57.2	38.6667	33.5758	62.8485	40.2727	36.0606	42.2121	34.697	32.0303	53.6364	41.5556	10.2555	9		-65.5	42.1212	31.7273	49.303	38.7576	36.9394	62.333	44.515	39.879	25.7576	41.2592	10.4769	9		-65.5	0.299259	0.0954611	9	0.446381	0.1653	9
-56.8	33.9091	35.7576	66.5455	37.8788	37.7879	37.9091	37.1515	32	55.8182	41.6397	11.574	9		-65.2	48.0909	33.1515	44.333	41.3636	41.1212	56.394	45.152	40.03	29.1515	42.0875	7.96895	9		-65.2	0.326561	0.150424	9	0.459499	0.129637	9
-56.4	30.7879	40.5455	56.6667	42.9091	34.6061	42.1818	43.4242	31	56.7273	42.0943	9.6067	9		-64.8	43.7879	39.5455	46.758	41.1818	46.0909	50.455	46.182	34.303	41.5455	43.3166	4.77087	9		-64.8	0.336639	0.16123	9	0.478965	0.0712573	9
-56.1	32.2121	42.1818	57.5758	36.8182	40.0606	42.6061	39.4848	30.5758	62.1818	42.633	10.6651	9		-64.4	36.8788	41.0606	46.909	43.5152	47.697	48.545	38.394	37.697	42.4848	42.5757	4.43801	9		-64.4	0.333494	0.131343	9	0.467231	0.0646815	9
-55.7	35.0909	40.5152	54.5152	32.4848	42.6061	42.1515	39.6364	28.2424	61.0606	41.8115	10.3401	9		-64	37.2727	49.697	56.576	36.7576	44.4848	51.758	37.455	47.242	30.1818	43.4917	8.59292	9		-64	0.325868	0.152384	9	0.481737	0.135839	9
-55.3	35	39.9697	49.9697	32.1515	46.3333	49.6061	35.6667	32.1818	59.7273	42.2896	9.61946	9		-63.6	35.0606	45.3636	46.758	34.5455	36.8485	50.091	49.576	41.061	26.303	40.623	8.04121	9		-63.6	0.340746	0.119493	9	0.436305	0.120012	9
-54.9	32.5152	43.0303	45.9394	32.4545	45.1515	45.697	32.3939	33.2424	56.7273	40.7946	8.61719	9		-63.3	33.4848	53.303	44.364	36.9394	34.7879	45.606	56.939	42.727	20	40.9057	11.1434	9		-63.3	0.346771	0.137528	9	0.440782	0.169681	9
-54.5	34	39.5455	47.5455	33.303	45.1515	48.5455	33.1212	32.2727	55.9091	41.0438	8.57232	9		-62.9	34.5455	46.0909	44.576	43.4242	36.4848	52.303	52.515	45.576	21.7879	41.9226	9.67837	9		-62.9	0.316963	0.108748	9	0.456887	0.147961	9
-54.2	34	42.303	51.697	34.6364	45.697	49.2121	31.3636	33.1515	56.1515	42.0236	9.14957	9		-62.5	39.4848	42.5455	40.909	42.5152	37.0909	55.576	50.121	46.939	19.0909	41.5858	10.1865	9		-62.5	0.33312	0.108245	9	0.451554	0.158524	9
-53.8	35.1212	41.0606	55.9394	36.697	47.7273	42.4848	29.1818	37.5758	51.5455	41.9259	8.50451	9		-62.1	39.2727	41.6364	49.727	36.1818	33.8485	57.152	54.485	43.364	20.9394	41.8452	11.1704	9		-62.1	0.339092	0.070116	9	0.455662	0.173338	9
-53.4	37.303	48.1818	61.3939	41.3333	45.9697	42	32.5455	37.6061	50.697	44.1145	8.63637	9		-61.7	39.2727	42.9394	40.121	36.6061	44.7273	53.485	60.364	52.424	27.3939	44.1482	9.98744	9		-61.7	0.338879	0.0892302	9	0.492135	0.150351	9
-53	37.1515	46.0606	60.303	41.7576	44.1515	42.5152	35.0606	40.1515	50.2727	44.1582	7.56668	9		-61.4	38.4848	39.2121	52.848	38.2424	47.5758	51.091	64.576	56.697	27.7576	46.2761	11.3447	9		-61.4	0.349278	0.0890311	9	0.525835	0.177193	9
-52.7	33.5758	42.4545	59.1515	40.9697	49.8788	41.0303	46.2424	37.4242	51.7273	44.7172	7.87825	9		-61	37.7273	35.2121	64.182	37.1818	47.1818	43.758	55.576	58.848	27.9091	45.2862	12.1401	9		-61	0.301712	0.081631	9	0.510159	0.19794	9
-52.3	31.7273	40.2424	53.5455	37.4545	42.3333	36.9091	45.5758	35.7273	47.7576	41.2525	6.79026	9		-60.6	40.9091	32.2727	62.364	32.5152	38.7879	47.364	54	54.758	25.9697	43.2156	12.1963	9		-60.6	0.29334	0.121292	9	0.477366	0.199264	9
-51.9	35.7273	39.7879	59.5455	33.7879	39.9697	41.9697	41.2727	37.0303	45.7879	41.6532	7.60049	9		-60.2	36.9091	33.1818	64.879	34.9091	35.1818	55.848	50.667	47.576	22.1818	42.3704	13.2919	9		-60.2	0.358556	0.135315	9	0.463979	0.212861	9
-51.5	35.0909	41	57.0909	31.1818	44.5152	44.6364	34.8485	33.8182	45.8788	40.8956	8.13123	9		-59.8	35.303	35.5758	58.061	42.0606	40.3333	52.667	52.485	41.455	29.3636	43.0338	9.49299	9		-59.8	0.368528	0.114494	9	0.474486	0.149389	9
-51.1	33.8182	38.7879	61.303	33.2424	46.3636	36.0909	32.5455	33.3333	45.9091	40.1549	9.55026	9		-59.5	39.5152	43.303	56.606	44.7576	43.5152	49.182	56.333	42.909	30.8788	45.2222	8.05596	9		-59.5	0.387831	0.140382	9	0.509145	0.127106	9
-50.8	33.7879	37.6061	62	35.9394	44.5758	35.6364	31.2424	33.7576	46.2424	40.0876	9.61347	9		-59.1	39.8182	41.2727	61.242	37.9394	44.0606	43.545	56.455	47.061	30.4242	44.6465	9.38211	9		-59.1	0.331681	0.123723	9	0.500026	0.152181	9
-50.4	36.6061	43.697	60.4545	35.8485	42.6667	35.8788	31.0606	31.8485	51.5758	41.0707	9.71432	9		-58.7	34.1212	38.5152	61.424	40.3636	41.2424	50.364	44.515	50.485	26.1515	43.0202	10.2765	9		-58.7	0.366128	0.128016	9	0.474271	0.166204	9
-50	38.697	39.7273	55.697	41.9697	38.697	35.303	30.9091	34.6061	54.7879	41.1549	8.61847	9		-58.3	35.0606	43.697	57.273	35.7273	51.8485	48.242	47.485	48.848	25.4848	43.7407	9.88726	9		-58.3	0.365008	0.169418	9	0.485681	0.155332	9
-49.6	38.2424	39.5152	49.9697	41.2121	42.4848	34.5758	33.3636	36.9091	49.1515	40.6027	5.85086	9		-58	38.0909	52.6061	61.212	33.303	63.9697	38.667	52.121	42.364	25.2121	45.2829	13.0081	9		-58	0.384099	0.16656	9	0.510106	0.204776	9
[truncated: 404 more rows]

## Sheet: Fig4E
Intensities of extracellular mGL-Dpp when knocking down Rab5																																Normalized average and SD from each raw data to 0-1 range
[truncated: 1,132 more rows]

[truncated: 27 more sheets: Fig4H, Fig4M, Fig4N, Fig4.O, Fig4.P, Fig5A``, Fig5B``, Fig5C``, Fig5D``, Fig. 6D``, Fig. 6E``, Fig6G, Fig.6I, Fig6K, Fig7D, Fig7F, Fig7H, Fig8C, Fig8D, Fig8E …]
